# Supplementary material for: Proteomics dataset containing proteins that obscure identification of TOPLESS interactors in Arabidopsis
Source: Data Brief. 2018 Aug 29;20:909–16. doi: 10.1016/j.dib.2018.08.059 (PMC6138984; doi:10.1016/j.dib.2018.08.059)
Supplement: Supplementary file 2 — Supplementary material [file mmc2.xlsx]

## Sheet: Sheet1
Amplicon	Primer	Sequence
TPL	CTAP-F	GAGCAGAAGCTTATCCCGA
	CTAP-R	ATTTTCATCGATAGGCTCG
UBC21	UBC21-F	ACAGGAGAAATATGTCTCGACA
	UBC21-R	TTGTGCCATTGAATTGAACC
