# Supplementary material for: Proteomics dataset containing proteins that obscure identification of TOPLESS interactors in Arabidopsis
Source: Data Brief. 2018 Aug 29;20:909–16. doi: 10.1016/j.dib.2018.08.059 (PMC6138984; doi:10.1016/j.dib.2018.08.059)
Supplement: Supplementary file 3 — Supplementary material [file mmc3.xlsx]

## Sheet: Sheet1
Accession	Description	Score	Coverage	# Proteins	# Unique Peptides	# Peptides	# PSMs	# AAs	MW [kDa]	calc. pI
ATCG00490.1	ribulose-bisphosphate carboxylases	343.629	43.63	3	18	18	115	479	52.9216	6.29053
AT2G39730.1	rubisco activase	307.643	47.05	3	16	16	87	474	51.9479	6.15088
AT1G13440.1	glyceraldehyde-3-phosphate dehydrogenase C2	219.732	52.37	3	12	12	67	338	36.89	7.18115
AT4G02520.1	glutathione S-transferase PHI 2	202.797	47.64	2	7	9	65	212	24.1136	6.354
AT3G60750.2	Transketolase	189.918	30	2	12	17	59	740	79.7892	6.43018
AT2G36530.1	Enolase	179.978	48.2	1	15	15	59	444	47.6893	5.77002
AT5G17920.1	Cobalamin-independent synthase family protein	172.366	22.35	2	8	14	62	765	84.3035	6.50732
AT5G35360.1	acetyl Co-enzyme a carboxylase biotin carboxylase subunit	156.947	35.57	3	14	14	62	537	58.3499	7.25439
AT2G28000.1	chaperonin-60alpha	152.331	34.81	1	16	17	51	586	62.0338	5.18604
AT5G02500.2	heat shock cognate protein 70-1	151.619	43.95	2	7	16	57	521	57.2007	5.09717
AT1G55490.1	chaperonin 60 beta	147.553	43.33	3	4	22	49	600	63.7696	6.50732
AT5G26000.2	thioglucoside glucohydrolase 1	134.281	33.77	4	11	12	44	456	51.4482	5.88428
AT1G78850.1	D-mannose binding lectin protein with Apple-like carbohydrate-binding domain	127.133	25.17	2	8	8	48	441	49.0201	7.6499
AT3G09440.1	Heat shock protein 70 (Hsp 70) family protein	125.307	28.51	1	5	14	48	649	71.1032	5.07178
AT1G15750.1	TOPLESS	123.981	24.31	8	21	23	45	1131	124.22	7.23975
AT3G52930.1	Aldolase superfamily protein	123.36	43.85	3	9	13	41	358	38.5159	6.45557
AT3G12780.1	phosphoglycerate kinase 1	122.564	30.98	1	6	11	43	481	50.0807	6.23975
AT2G36460.1	Aldolase superfamily protein	122.384	40.78	4	5	10	38	358	38.3629	7.38623
AT1G07920.1	GTP binding Elongation factor Tu family protein	116.318	22.27	4	8	8	42	449	49.4708	9.11475
AT3G14210.1	epithiospecifier modifier 1	114.828	32.14	1	8	8	38	392	44.0322	7.72314
AT3G03780.1	methionine synthase 2	114.439	12.81	1	2	8	46	765	84.5306	6.50732
AT3G26650.1	glyceraldehyde 3-phosphate dehydrogenase A subunit	109.63	40.66	2	4	12	39	396	42.463	7.75244
AT1G67090.1	ribulose bisphosphate carboxylase small chain 1A	109.437	42.22	2	4	7	37	180	20.203	7.7085
AT1G56070.1	Ribosomal protein S5/Elongation factor G/III/V family protein	99.6208	23.96	3	14	14	36	843	93.8302	6.25244
AT1G04820.1	tubulin alpha-4 chain	99.2524	23.33	3	2	8	29	450	49.5093	5.05908
AT1G20620.5	catalase 3	94.925	34.64	5	11	13	37	485	55.9322	7.63525
AT3G44310.1	nitrilase 1	94.5622	27.46	4	4	7	31	346	38.128	6.27783
AT5G38410.1	Ribulose bisphosphate carboxylase (small chain) family protein	94.4304	41.99	4	2	6	34	181	20.2712	8.04541
AT3G45140.1	lipoxygenase 2	94.2884	23.44	1	17	17	39	896	101.982	5.61768
AT5G09810.1	actin 7	90.3856	27.85	3	3	8	35	377	41.709	5.49072
AT4G24280.1	chloroplast heat shock protein 70-1	89.9837	18.52	1	3	11	32	718	76.4614	5.19873
AT1G57720.1	Translation elongation factor EF1B, gamma chain	89.336	34.14	1	7	10	29	413	46.3704	5.70654
AT1G49240.1	actin 8	87.001	29.97	4	4	9	31	377	41.8359	5.57959
AT3G03250.1	UDP-GLUCOSE PYROPHOSPHORYLASE 1	83.3746	34.54	2	7	13	31	469	51.7061	6.12549
AT5G42020.2	Heat shock protein 70 (Hsp 70) family protein	81.0577	23.98	3	9	11	34	613	67.3588	5.2876
AT5G62690.1	tubulin beta chain 2	80.8231	30	1	2	11	29	450	50.701	4.80518
AT1G12900.3	glyceraldehyde 3-phosphate dehydrogenase A subunit 2	80.65	41.43	3	2	10	30	350	37.6436	7.76709
AT2G24200.1	Cytosol aminopeptidase family protein	80.5713	25	2	7	9	26	520	54.475	5.92236
AT5G50920.1	CLPC homologue 1	80.0307	20.13	3	15	16	26	929	103.388	6.771
AT1G79550.1	phosphoglycerate kinase	79.7536	38.4	1	8	11	28	401	42.1054	5.68115
AT5G04140.1	glutamate synthase 1	75.136	15.41	2	15	19	29	1622	176.64	6.31592
AT5G49910.1	chloroplast heat shock protein 70-2	75.0816	18.52	1	3	11	29	718	76.9497	5.30029
ATCG00480.1	ATP synthase subunit beta	74.2473	40.36	1	13	14	27	498	53.9001	5.50342
AT4G13940.1	S-adenosyl-L-homocysteine hydrolase	73.6945	21.24	4	3	11	32	485	53.3441	5.97314
AT1G04410.1	Lactate/malate dehydrogenase family protein	71.8028	27.41	3	7	7	22	332	35.5483	6.55127
AT5G38430.1	Ribulose bisphosphate carboxylase (small chain) family protein	71.5285	41.99	1	2	6	25	181	20.2731	7.7085
AT1G20010.1	tubulin beta-5 chain	69.2099	23.83	2	3	9	25	449	50.31	4.76709
AT4G20850.1	tripeptidyl peptidase ii	69.1704	14.64	1	16	16	26	1380	152.273	6.07471
AT5G11670.1	NADP-malic enzyme 2	68.9896	17.52	4	7	7	21	588	64.3722	6.41748
AT5G13420.1	Aldolase-type TIM barrel family protein	68.2011	30.82	1	11	11	21	438	47.6696	6.43018
AT1G42970.1	glyceraldehyde-3-phosphate dehydrogenase B subunit	67.1112	29.98	1	8	11	26	447	47.6296	6.80029
AT4G34200.1	D-3-phosphoglycerate dehydrogenase	66.7656	22.06	2	9	11	22	603	63.2856	6.58057
AT3G16400.1	nitrile specifier protein 1	64.0759	32.34	5	12	12	23	470	51.6376	5.52881
AT4G23600.1	Tyrosine transaminase family protein	63.4155	20.14	3	6	6	20	422	47.0092	6.27783
AT1G53310.1	phosphoenolpyruvate carboxylase 1	60.6685	18.82	2	9	16	27	967	110.217	6.06201
AT1G53240.1	Lactate/malate dehydrogenase family protein	59.7905	26.1	3	6	6	20	341	35.7819	8.35303
AT1G65960.2	glutamate decarboxylase 2	59.634	20.65	4	6	8	18	494	56.1046	5.40186
AT3G09840.1	cell division cycle 48	59.4295	23.73	3	15	15	22	809	89.3374	5.24951
AT5G44340.1	tubulin beta chain 4	59.0121	24.55	1	3	9	22	444	49.7907	4.85596
AT5G19770.1	tubulin alpha-3	58.7549	27.11	2	3	9	21	450	49.6225	5.09717
AT3G09820.1	adenosine kinase 1	58.4736	26.45	3	8	8	20	344	37.8118	5.45264
AT4G38970.1	fructose-bisphosphate aldolase 2	56.9645	32.16	2	5	11	22	398	42.9611	7.23975
AT1G50480.1	10-formyltetrahydrofolate synthetase	56.056	25.08	2	12	12	20	634	67.7587	6.7124
AT2G05710.1	aconitase 3	55.8793	14.44	1	6	10	17	990	108.133	7.1665
AT1G35720.1	annexin 1	55.1743	43.85	1	13	13	23	317	36.1815	5.37646
AT1G78900.1	vacuolar ATP synthase subunit A	54.933	24.24	1	12	12	20	623	68.7688	5.23682
AT3G18080.1	B-S glucosidase 44	54.6551	13.48	5	7	7	23	512	58.9459	9.42236
AT1G63940.4	monodehydroascorbate reductase 6	54.628	28.01	4	9	9	17	482	52.0829	7.75244
AT3G48730.1	glutamate-1-semialdehyde 2,1-aminomutase 2	53.6499	18.86	1	2	6	17	472	50.1094	7.38623
AT5G41670.1	6-phosphogluconate dehydrogenase family protein	52.991	26.28	1	5	9	19	487	53.2842	5.79541
AT2G42600.2	phosphoenolpyruvate carboxylase 2	52.8212	14.75	1	7	14	22	963	109.684	5.79541
AT5G17310.2	UDP-glucose pyrophosphorylase 2	52.3958	20.64	2	2	8	20	470	51.8872	6.01123
AT1G65930.1	cytosolic NADP+-dependent isocitrate dehydrogenase	52.1909	31.22	3	11	11	21	410	45.7171	6.56592
AT4G13930.1	serine hydroxymethyltransferase 4	52.1216	17.2	2	7	7	19	471	51.6852	7.2251
AT4G05180.1	photosystem II subunit Q-2	51.5797	36.96	1	5	6	19	230	24.6281	9.71533
AT1G23310.2	glutamate:glyoxylate aminotransferase	51.3332	26.98	2	9	9	22	441	48.5189	8.30908
AT3G58610.1	ketol-acid reductoisomerase	50.2485	18.27	1	8	8	17	591	63.7724	6.80029
AT2G43590.1	Chitinase family protein	50.0382	24.62	3	4	4	21	264	28.3343	8.04541
AT4G21280.1	photosystem II subunit QA	49.9649	38.12	2	5	6	17	223	23.7807	9.64209
AT4G20360.1	RAB GTPase homolog E1B	49.6536	28.57	1	10	10	15	476	51.5976	6.18896
AT1G36160.1	acetyl-CoA carboxylase 1	49.6085	9.72	3	18	18	21	2254	251.223	6.52197
AT3G59970.3	methylenetetrahydrofolate reductase 1	48.952	25.51	3	9	11	21	592	66.2464	5.8208
AT5G03630.1	Pyridine nucleotide-disulphide oxidoreductase family protein	47.9175	20.92	1	6	6	15	435	47.4503	5.31299
AT4G16260.1	Glycosyl hydrolase superfamily protein	46.7757	23.84	1	5	5	21	344	37.6881	6.84424
AT4G35630.1	phosphoserine aminotransferase	46.0958	26.28	1	5	8	17	430	47.3291	8.06006
AT3G52880.1	monodehydroascorbate reductase 1	46.0131	25.58	2	8	8	15	434	46.4581	6.82959
AT5G63570.1	glutamate-1-semialdehyde-2,1-aminomutase	45.313	18.99	1	2	6	15	474	50.3375	6.87354
AT4G15210.1	beta-amylase 5	44.8197	19.48	2	6	6	14	498	56.0271	5.36377
AT4G24190.1	Chaperone protein htpG family protein	44.4245	14.82	2	11	11	18	823	94.1459	5.03369
AT3G19170.1	presequence protease 1	43.7773	12.96	3	10	10	16	1080	120.939	5.68115
AT1G62380.1	ACC oxidase 2	43.4321	26.25	1	6	6	13	320	36.16	5.12256
AT4G35090.2	catalase 2	43.3737	9.07	2	2	4	14	474	54.9602	6.82959
AT3G55440.1	triosephosphate isomerase	41.988	39.76	1	8	8	18	254	27.1521	5.50342
AT1G23190.1	Phosphoglucomutase/phosphomannomutase family protein	41.8158	27.27	1	6	13	18	583	63.1311	6.30322
ATCG00120.1	ATP synthase subunit alpha	41.0115	16.77	1	7	7	17	507	55.294	5.24951
AT4G30910.1	Cytosol aminopeptidase family protein	40.2696	10.84	1	2	4	13	581	61.2514	6.69775
AT4G35830.1	aconitase 1	39.9046	13.36	2	5	9	14	898	98.0897	6.40479
AT4G09000.1	general regulatory factor 1	38.4484	36.7	5	5	8	14	267	29.9129	4.80518
AT1G64190.1	6-phosphogluconate dehydrogenase family protein	37.5756	19.3	1	2	6	12	487	53.3441	5.45264
AT3G01500.1	carbonic anhydrase 1	37.387	28.15	3	2	7	14	270	29.4852	5.73193
AT1G03090.2	methylcrotonyl-CoA carboxylase alpha chain, mitochondrial / 3-methylcrotonyl-CoA carboxylase 1 (MCCA)	37.2644	19.89	2	9	9	14	734	80.4006	6.90283
AT3G44300.1	nitrilase 2	36.7773	22.12	3	2	5	11	339	37.1296	5.5542
AT5G14740.2	carbonic anhydrase 2	36.4048	32.05	5	3	8	13	259	28.3264	5.52881
AT5G58330.3	lactate/malate dehydrogenase family protein	35.9989	15.57	3	4	4	13	334	36.3676	5.07178
AT3G47520.1	malate dehydrogenase	35.8836	28.54	1	8	8	13	403	42.3793	8.51416
AT3G55800.1	sedoheptulose-bisphosphatase	35.7726	23.92	1	8	8	13	393	42.3876	6.56592
AT4G14880.1	O-acetylserine (thiol) lyase (OAS-TL) isoform A1	35.0376	24.22	5	5	5	12	322	33.7837	6.13818
AT1G06680.2	photosystem II subunit P-1	34.9828	20.55	3	4	4	14	219	23.7442	8.01611
AT2G21330.1	fructose-bisphosphate aldolase 1	34.8237	30.08	3	4	10	15	399	42.9039	6.58057
AT1G09340.1	chloroplast RNA binding	33.9019	23.54	1	8	8	13	378	42.593	8.1626
AT4G37930.1	serine transhydroxymethyltransferase 1	33.6664	25.53	3	10	10	13	517	57.3643	8.1333
AT3G15730.1	phospholipase D alpha 1	33.2762	7.41	1	4	4	11	810	91.7901	5.87158
AT5G43940.1	GroES-like zinc-binding dehydrogenase family protein	33.1259	18.47	2	4	4	11	379	40.6725	6.94678
AT2G21390.1	Coatomer, alpha subunit	32.9885	7.64	1	4	7	11	1218	136.381	6.91748
AT1G21750.1	PDI-like 1-1	32.9682	25.95	2	7	10	12	501	55.567	4.91943
AT5G49460.1	ATP citrate lyase subunit B 2	32.8373	11.18	2	5	5	10	608	65.786	7.63525
AT5G65620.1	Zincin-like metalloproteases family protein	32.6813	8.09	1	3	5	12	791	88.7011	6.27783
AT2G21170.2	triosephosphate isomerase	32.4566	27.78	2	6	6	12	306	32.2867	7.48877
AT5G48300.1	ADP glucose pyrophosphorylase 1	32.3564	13.65	1	5	5	12	520	56.6151	6.56592
AT1G03230.1	Eukaryotic aspartyl protease family protein	31.6822	25.12	1	5	8	11	434	46.1188	9.14404
AT3G03960.1	TCP-1/cpn60 chaperonin family protein	31.6323	16.21	1	7	7	12	549	58.9022	5.35107
AT2G33210.2	heat shock protein 60-2	31.6073	18.45	2	2	9	12	580	61.4392	6.32861
AT3G29360.1	UDP-glucose 6-dehydrogenase family protein	31.4037	12.71	4	5	5	10	480	53.1391	5.99854
AT4G33090.1	aminopeptidase M1	31.3447	13.99	1	11	11	13	879	98.1169	5.50342
AT3G63460.3	transducin family protein / WD-40 repeat family protein	31.0677	8.68	3	8	8	12	1094	118.646	5.12256
AT5G25980.1	glucoside glucohydrolase 2	31.0109	14.56	2	5	6	13	467	53.3885	6.88818
AT5G51820.1	phosphoglucomutase	30.9537	17.66	1	8	8	12	623	67.9465	5.74463
AT3G14420.4	Aldolase-type TIM barrel family protein	29.7441	28.45	7	5	9	14	348	38.143	9.20264
AT3G61440.1	cysteine synthase C1	29.4325	28.53	3	8	8	12	368	39.9016	8.54346
AT3G16420.1	PYK10-binding protein 1	29.2853	14.77	2	4	4	11	298	32.1383	5.77002
AT5G14780.1	formate dehydrogenase	29.201	33.07	1	9	9	14	384	42.3826	7.50342
AT1G09100.1	26S proteasome AAA-ATPase subunit RPT5B	28.3469	16.31	2	5	5	11	423	47.0082	5.021
AT5G54160.1	O-methyltransferase 1	28.1711	22.59	1	6	6	10	363	39.5921	5.94775
AT5G10540.1	Zincin-like metalloproteases family protein	27.9864	8.84	1	3	5	10	701	78.9944	5.63037
AT1G78380.1	glutathione S-transferase TAU 19	27.7453	13.7	1	3	3	11	219	25.6343	6.03662
AT2G04030.2	Chaperone protein htpG family protein	27.677	15.19	2	9	9	11	777	88.2016	5.0083
AT3G62030.3	rotamase CYP 4	27.5512	10.81	3	3	3	11	259	28.0611	8.74854
AT2G20420.1	ATP citrate lyase (ACL) family protein	27.2639	20.43	1	7	7	10	421	45.3169	6.7124
AT1G70730.1	Phosphoglucomutase/phosphomannomutase family protein	27.2576	20.34	3	3	10	12	585	63.4423	5.8208
AT1G09780.1	Phosphoglycerate mutase, 2,3-bisphosphoglycerate-independent	26.8105	24.06	1	9	10	15	557	60.5417	5.52881
AT3G52960.1	Thioredoxin superfamily protein	26.7998	27.78	1	4	4	9	234	24.6689	9.02686
AT3G09260.1	Glycosyl hydrolase superfamily protein	26.7958	14.69	3	3	7	17	524	59.6827	6.91748
AT4G11650.1	osmotin 34	26.5092	19.67	1	3	3	9	244	26.6154	6.46826
AT1G20200.1	PAM domain (PCI/PINT associated module) protein	26.3038	21.93	1	3	8	11	488	55.5477	8.19189
AT1G62660.1	Glycosyl hydrolases family 32 protein	26.1235	10.19	1	5	5	10	648	72.1831	5.60498
AT4G13430.1	isopropyl malate isomerase large subunit 1	25.9962	11.79	1	4	4	8	509	54.9785	7.84033
AT4G29060.1	elongation factor Ts family protein	25.9718	7.87	2	5	5	9	953	103.718	5.0083
AT2G32730.1	26S proteasome regulatory complex, non-ATPase subcomplex, Rpn2/Psmd1 subunit	25.9584	7.07	1	2	6	10	1004	108.909	5.38916
AT2G30870.1	glutathione S-transferase PHI 10	25.9081	15.35	1	3	3	8	215	24.2148	5.66846
AT5G17330.1	glutamate decarboxylase	25.2731	9.16	5	2	4	8	502	57.03	5.52881
AT1G32060.1	phosphoribulokinase	24.8438	16.2	1	5	5	8	395	44.4356	6.04932
AT2G06850.1	xyloglucan endotransglucosylase/hydrolase 4	24.6869	9.8	1	2	2	8	296	34.2689	8.90967
AT1G68560.1	alpha-xylosidase 1	24.0382	9.4	1	7	7	11	915	102.333	6.771
AT1G22300.3	general regulatory factor 10	23.9601	23.9	6	4	5	10	251	28.5504	4.91943
AT2G15620.1	nitrite reductase 1	23.7971	17.92	1	9	9	12	586	65.4636	6.27783
AT1G79930.2	heat shock protein 91	23.7596	12.93	4	8	8	9	789	87.2622	5.30029
AT4G31990.4	aspartate aminotransferase 5	23.7512	23.21	3	7	8	11	448	49.2933	7.86963
AT3G44340.2	clone eighty-four	23.6099	5.8	2	5	5	8	1069	114.606	7.06396
AT2G20580.1	26S proteasome regulatory subunit S2 1A	23.5774	11.22	1	5	9	10	891	98.0818	5.09717
AT2G30860.2	glutathione S-transferase PHI 9	23.442	25.9	2	3	3	10	166	18.6096	6.53662
AT3G04720.1	pathogenesis-related 4	23.3886	9.91	1	2	2	10	212	22.9217	7.6499
AT1G17290.1	alanine aminotransferas	23.386	17.68	4	8	8	9	543	59.7832	6.43018
AT1G78570.1	rhamnose biosynthesis 1	23.2317	13.75	3	7	8	10	669	75.324	7.28369
AT5G15650.1	reversibly glycosylated polypeptide 2	22.9163	20.83	3	3	7	10	360	40.8635	6.12549
AT2G30110.1	ubiquitin-activating enzyme 1	22.8522	7.04	1	5	5	7	1080	120.175	5.2749
AT3G22960.1	Pyruvate kinase family protein	22.7825	10.07	1	4	4	8	596	65.09	5.92236
AT1G17745.1	D-3-phosphoglycerate dehydrogenase	22.6859	12.98	2	6	8	9	624	66.4127	6.12549
AT3G20050.1	T-complex protein 1 alpha subunit	22.4369	12.48	1	6	6	8	545	59.1921	6.30322
AT2G01140.1	Aldolase superfamily protein	22.3589	21.23	1	6	8	10	391	42.3006	8.08936
AT4G24620.1	phosphoglucose isomerase 1	22.2875	15.33	2	7	7	7	613	67.0062	5.69385
AT3G24503.1	aldehyde dehydrogenase 2C4	22.1403	15.17	1	6	6	9	501	54.3255	5.69385
AT1G33590.1	Leucine-rich repeat (LRR) family protein	22.0785	16.14	2	6	6	10	477	51.7091	8.90967
AT1G11840.2	glyoxalase I homolog	22.0708	18.02	3	3	4	8	283	31.9083	5.2749
AT3G12500.1	basic chitinase	21.8013	14.63	1	3	3	8	335	36.1602	7.60596
AT2G37620.1	actin 1	21.7919	20.16	2	3	6	10	377	41.7709	5.49072
AT5G19220.1	ADP glucose pyrophosphorylase large subunit 1	21.6811	15.33	4	6	6	7	522	57.6377	7.91357
AT3G02230.1	reversibly glycosylated polypeptide 1	21.645	19.33	3	2	6	9	357	40.6025	5.92236
AT1G62750.1	Translation elongation factor EFG/EF2 protein	21.5014	10.09	1	7	7	9	783	86.0032	5.60498
AT4G34450.1	coatomer gamma-2 subunit, putative / gamma-2 coat protein, putative / gamma-2 COP, putative	21.2451	7.79	1	6	6	8	886	98.4285	5.16064
AT3G49120.1	peroxidase CB	21.2429	11.61	1	2	4	8	353	38.8075	7.63525
AT5G23120.1	photosystem II stability/assembly factor, chloroplast (HCF136)	21.0929	12.16	1	4	4	8	403	44.0764	7.34229
AT5G01410.1	Aldolase-type TIM barrel family protein	20.8956	26.54	2	3	7	9	309	33.195	6.11279
AT1G48030.1	mitochondrial lipoamide dehydrogenase 1	20.859	13.41	3	5	5	7	507	53.9541	7.40088
AT2G24270.2	aldehyde dehydrogenase 11A3	20.65	14.31	2	6	6	8	496	53.0262	6.63916
AT4G26970.1	aconitase 2	20.5018	7.94	1	5	6	7	995	108.413	7.15186
AT5G25460.1	Protein of unknown function, DUF642	20.4687	13.01	2	4	4	7	369	39.9525	7.35693
AT2G37220.1	RNA-binding (RRM/RBD/RNP motifs) family protein	20.27	20.76	1	4	4	6	289	30.6992	5.16064
AT5G17380.1	Thiamine pyrophosphate dependent pyruvate decarboxylase family protein	20.2385	17.13	1	7	7	8	572	61.4319	6.04932
AT2G16600.2	rotamase CYP 3	20.2017	32.45	2	3	4	7	151	15.9819	6.55127
AT5G36880.1	acetyl-CoA synthetase	20.1979	9.67	2	6	6	8	693	76.6841	5.63037
AT3G09200.2	Ribosomal protein L10 family protein	20.0169	12.54	4	3	3	9	287	30.599	4.84326
AT2G47390.1	Prolyl oligopeptidase family protein	19.9072	5.41	1	4	4	7	961	106.2	6.41748
AT3G29320.1	Glycosyl transferase, family 35	19.8673	7.9	1	6	6	8	962	108.517	5.46533
AT1G11860.1	Glycine cleavage T-protein family	19.8467	18.38	1	5	5	7	408	44.4168	8.36768
AT5G04590.1	sulfite reductase	19.8392	16.51	1	8	8	10	642	71.9046	8.30908
AT4G19410.1	Pectinacetylesterase family protein	19.6573	11.51	2	2	3	5	391	42.0979	9.11475
AT1G63000.1	nucleotide-rhamnose synthase/epimerase-reductase	19.4056	20.93	1	4	5	7	301	33.576	5.97314
AT4G14160.3	Sec23/Sec24 protein transport family protein	19.1981	6.45	3	3	3	6	620	68.5786	6.30322
AT3G02360.2	6-phosphogluconate dehydrogenase family protein	19.1076	14.4	1	5	7	7	486	53.5435	7.41553
AT3G14415.1	Aldolase-type TIM barrel family protein	18.9674	22.07	2	3	7	8	367	40.2812	8.96826
AT1G66270.2	Glycosyl hydrolase superfamily protein	18.9607	11.11	5	2	6	11	522	59.4558	7.02002
AT5G19550.1	aspartate aminotransferase 2	18.632	19.75	1	4	6	11	405	44.2386	7.28369
AT5G35630.1	glutamine synthetase 2	18.5932	12.56	1	5	6	8	430	47.381	6.87354
AT1G52360.1	Coatomer, beta' subunit	18.5698	7.45	5	3	6	8	926	104.401	4.94482
AT1G79690.1	nudix hydrolase homolog 3	18.549	8.29	1	5	5	8	772	86.8022	5.43994
AT1G72370.2	40s ribosomal protein SA	18.2778	21.09	4	5	5	7	294	31.9606	5.14795
AT5G30510.1	ribosomal protein S1	18.2704	9.38	1	3	3	7	416	45.0823	5.24951
AT2G26080.1	glycine decarboxylase P-protein 2	18.2012	6.13	1	3	5	7	1044	113.703	6.65381
AT4G19880.3	Glutathione S-transferase family protein	17.7066	16.61	3	4	4	6	313	35.5474	5.97314
AT5G19820.1	ARM repeat superfamily protein	17.7034	5.38	1	5	5	7	1116	123.746	4.86865
AT3G17390.1	S-adenosylmethionine synthetase family protein	17.6816	15.52	2	2	4	6	393	42.7687	5.80811
AT1G47128.1	Granulin repeat cysteine protease family protein	17.4789	9.74	1	4	4	14	462	50.9334	5.41455
AT3G61820.1	Eukaryotic aspartyl protease family protein	17.2602	14.91	1	5	5	6	483	51.4288	8.42627
AT5G20720.1	chaperonin 20	17.1618	25.3	1	5	5	8	253	26.7855	8.88037
AT5G23540.2	Mov34/MPN/PAD-1 family protein	17.126	26.64	2	6	6	7	259	29.1888	6.53662
AT5G38480.2	general regulatory factor 3	17.0285	24.02	5	2	6	9	254	28.4733	4.86865
AT5G49810.1	methionine S-methyltransferase	16.4517	6.26	1	5	5	7	1071	118.641	5.63037
AT1G77510.1	PDI-like 1-2	16.3711	16.93	1	4	7	7	508	56.3294	4.99561
AT5G08280.1	hydroxymethylbilane synthase	16.3218	11.78	1	4	4	6	382	41.0175	8.47021
AT1G72150.1	PATELLIN 1	16.3005	9.95	1	4	5	7	573	64.007	4.83057
AT4G15530.3	pyruvate orthophosphate dikinase	16.2886	8.17	4	6	6	8	857	93.3206	5.38916
AT3G15980.1	Coatomer, beta' subunit	16.2859	6.49	7	2	5	6	909	102.412	4.94482
AT1G35160.1	GF14 protein phi chain	16.2508	20.22	5	2	5	7	267	30.1752	4.86865
AT4G24820.1	26S proteasome, regulatory subunit Rpn7;Proteasome component (PCI) domain	16.1839	14.21	1	5	5	6	387	44.254	5.98584
AT5G05730.1	anthranilate synthase alpha subunit 1	16.1004	8.74	2	4	4	7	595	66.2695	6.49365
AT4G24770.1	31-kDa RNA binding protein	16.0764	9.12	1	2	2	4	329	35.7656	4.65283
AT3G48990.1	AMP-dependent synthetase and ligase family protein	16.0571	7.2	1	3	3	6	514	55.5098	6.53662
AT3G27850.1	ribosomal protein L12-C	15.9423	20.86	2	4	4	7	187	19.6705	5.64307
AT2G40490.1	Uroporphyrinogen decarboxylase	15.94	13.71	1	4	4	6	394	43.5528	8.20654
AT2G13360.1	alanine:glyoxylate aminotransferase	15.874	8.48	1	3	3	6	401	44.1801	7.82568
AT2G43750.1	O-acetylserine (thiol) lyase B	15.8323	11.99	1	3	4	6	392	41.6299	8.01611
AT4G18480.1	P-loop containing nucleoside triphosphate hydrolases superfamily protein	15.8289	21.93	2	8	8	8	424	46.2412	6.46826
AT3G52990.1	Pyruvate kinase family protein	15.7643	13.28	2	2	6	8	527	57.4591	7.10791
AT1G76160.1	SKU5 similar 5	15.6164	7.02	1	2	3	7	541	60.0033	8.39697
AT5G34850.1	purple acid phosphatase 26	15.5967	9.89	1	3	3	5	475	54.9751	7.31299
AT3G14310.1	pectin methylesterase 3	15.5826	8.61	1	4	4	6	592	64.2158	8.86572
AT3G25770.1	allene oxide cyclase 2	15.5747	20.16	1	3	4	6	253	27.618	7.43018
AT2G27020.1	20S proteasome alpha subunit G1	15.5473	22.09	1	5	5	6	249	27.3598	6.31592
AT4G33010.2	glycine decarboxylase P-protein 1	15.2402	6.35	2	3	5	6	976	106.156	6.99072
AT5G40760.1	glucose-6-phosphate dehydrogenase 6	15.1968	6.99	1	2	3	6	515	59.0794	6.43018
AT5G25754.1	RNA polymerase I-associated factor PAF67	15.1092	6.42	1	3	3	5	514	60.1441	6.29053
AT3G07100.1	Sec23/Sec24 protein transport family protein	15.0821	6.07	1	5	5	6	1038	113.887	7.91357
AT5G08670.1	ATP synthase alpha/beta family protein	15.0583	12.41	3	4	5	5	556	59.594	6.56592
AT1G10630.1	ADP-ribosylation factor A1F	15.0157	18.78	5	3	3	6	181	20.6097	6.94678
AT5G05010.1	clathrin adaptor complexes medium subunit family protein	14.9945	8.54	1	3	3	6	527	57.6824	5.84619
AT2G30970.1	aspartate aminotransferase 1	14.9382	15.58	1	5	5	5	430	47.727	8.19189
AT5G54810.1	tryptophan synthase beta-subunit 1	14.8556	14.26	2	5	5	6	470	50.8937	6.84424
AT2G44160.1	methylenetetrahydrofolate reductase 2	14.8221	11.28	1	4	6	8	594	66.7594	5.50342
AT3G53180.1	glutamate-ammonia ligases;catalytics;glutamate-ammonia ligases	14.7778	3.29	1	2	2	5	852	94.3265	5.84619
AT5G65020.1	annexin 2	14.7431	16.09	2	4	4	6	317	36.2436	6.1001
AT5G54770.1	thiazole biosynthetic enzyme, chloroplast (ARA6) (THI1) (THI4)	14.7386	11.46	1	3	3	5	349	36.6408	6.22705
AT1G29150.1	non-ATPase subunit 9	14.7279	11.93	1	4	4	6	419	46.7198	6.66846
AT3G12390.1	Nascent polypeptide-associated complex (NAC), alpha subunit family protein	14.6693	15.27	2	2	2	5	203	21.9689	4.4751
AT2G31390.1	pfkB-like carbohydrate kinase family protein	14.5968	12.92	3	3	3	4	325	35.2532	5.49072
AT5G19510.1	Translation elongation factor EF1B/ribosomal protein S6 family protein	14.5709	19.2	2	3	3	6	224	24.1859	4.56396
AT1G09620.1	ATP binding;leucine-tRNA ligases;aminoacyl-tRNA ligases;nucleotide binding;ATP binding;aminoacyl-tRNA ligases	14.5429	4.49	1	4	4	6	1091	123.372	6.02393
AT1G22530.1	PATELLIN 2	14.4882	8.78	1	3	4	7	683	75.9616	4.91943
AT2G47730.1	glutathione S-transferase phi 8	14.417	22.43	1	4	5	6	263	29.2132	8.49951
AT1G18080.1	Transducin/WD40 repeat-like superfamily protein	14.3544	10.4	3	3	3	6	327	35.7252	7.7085
AT1G07890.6	ascorbate peroxidase 1	14.1636	11.24	2	2	2	6	249	27.5028	6.29053
AT2G44060.1	Late embryogenesis abundant protein, group 2	14.1406	15.38	1	4	4	6	325	36.0138	4.84326
AT3G14067.1	Subtilase family protein	14.1206	6.69	1	3	3	5	777	81.7662	6.771
AT3G18860.1	transducin family protein / WD-40 repeat family protein	14.0995	4.21	2	2	2	4	760	84.2218	5.57959
AT2G43090.2	Aconitase/3-isopropylmalate dehydratase protein	14.073	14.41	2	2	2	4	222	23.709	6.56592
AT5G49360.1	beta-xylosidase 1	14.0248	6.85	1	4	4	5	774	83.4705	8.51416
AT3G54050.1	high cyclic electron flow 1	13.856	16.55	1	6	6	8	417	45.1335	5.40186
AT1G22410.1	Class-II DAHP synthetase family protein	13.7267	9.3	1	2	3	4	527	58.2896	8.32373
AT5G63680.1	Pyruvate kinase family protein	13.6728	15.69	6	3	5	5	510	54.9825	6.65381
AT2G37190.1	Ribosomal protein L11 family protein	13.6009	22.29	3	3	3	6	166	17.9307	8.96826
AT1G29670.1	GDSL-like Lipase/Acylhydrolase superfamily protein	13.5718	12.95	1	3	3	4	363	39.8467	8.54346
AT3G57290.1	eukaryotic translation initiation factor 3E	13.4409	12.02	1	4	4	5	441	51.7174	5.85889
AT3G25860.1	2-oxoacid dehydrogenases acyltransferase family protein	13.3764	6.46	2	2	2	5	480	50.0491	8.36768
AT3G11830.1	TCP-1/cpn60 chaperonin family protein	13.3745	10.23	2	4	4	5	557	59.7389	6.39209
AT4G10790.1	UBX domain-containing protein	13.3515	12.5	1	5	5	5	480	52.7703	4.94482
AT3G54400.1	Eukaryotic aspartyl protease family protein	13.2657	17.65	1	5	5	6	425	45.4461	9.08545
AT2G35490.1	Plastid-lipid associated protein PAP / fibrillin family protein	13.1575	6.65	1	2	2	5	376	40.4805	4.55127
AT1G24020.1	MLP-like protein 423	13.0549	23.87	1	3	3	5	155	17.0438	5.19873
AT5G02870.2	Ribosomal protein L4/L1 family	12.9978	8.62	4	2	2	4	406	44.5648	10.3452
AT5G39570.1	FUNCTIONS IN: molecular_function unknown; INVOLVED IN: biological_process unknown; LOCATED IN: cytosol, nucleus; EXPRESSED IN: 25 plant structures; EXPRESSED DURING: 14 growth stages; BEST Arabidopsis thaliana protein match is: glycine-rich protein (TAIR:AT3G29075.1); Has 30201 Blast hits to 17322 proteins in 780 species: Archae - 12; Bacteria - 1396; Metazoa - 17338; Fungi - 3422; Plants - 5037;…	12.9467	9.19	1	2	2	3	381	43.5004	4.77979
AT5G09650.1	pyrophosphorylase 6	12.9221	18.67	1	5	5	6	300	33.3591	6.01123
AT5G07440.3	glutamate dehydrogenase 2	12.8782	10.68	2	3	3	5	309	33.189	6.80029
AT4G31180.1	Class II aminoacyl-tRNA and biotin synthetases superfamily protein	12.8517	10.04	1	4	4	4	558	62.8783	6.22705
AT4G09010.1	ascorbate peroxidase 4	12.8449	13.75	1	4	4	4	349	37.9105	8.45557
AT3G15356.1	Legume lectin family protein	12.816	18.45	1	3	3	6	271	29.7309	8.86572
AT1G35580.3	cytosolic invertase 1	12.7891	8.04	4	3	3	4	460	52.1818	6.01123
AT2G36880.1	methionine adenosyltransferase 3	12.7021	15.9	1	4	5	6	390	42.4706	6.17627
AT1G69740.1	Aldolase superfamily protein	12.6712	6.51	1	2	2	4	430	46.6607	7.31299
AT3G04790.1	Ribose 5-phosphate isomerase, type A protein	12.655	16.3	1	3	3	4	276	29.2874	6.02393
AT2G33150.1	peroxisomal 3-ketoacyl-CoA thiolase 3	12.6521	8.66	1	2	2	3	462	48.548	8.33838
AT4G23100.1	glutamate-cysteine ligase	12.6273	6.51	2	3	3	6	522	58.5247	6.56592
AT5G12040.1	Nitrilase/cyanide hydratase and apolipoprotein N-acyltransferase family protein	12.5628	11.65	2	3	3	4	369	40.3049	8.55811
AT1G80600.1	HOPW1-1-interacting 1	12.5618	11.16	1	4	4	6	457	48.7965	6.80029
AT3G51840.1	acyl-CoA oxidase 4	12.5538	9.4	1	3	3	5	436	47.5262	8.32373
AT5G07090.2	Ribosomal protein S4 (RPS4A) family protein	12.5112	18.03	5	4	4	5	244	27.69	9.99365
AT2G19940.1	oxidoreductases, acting on the aldehyde or oxo group of donors, NAD or NADP as acceptor;copper ion binding	12.4713	10.72	1	4	4	5	401	44.108	8.29443
AT3G04840.1	Ribosomal protein S3Ae	12.452	18.7	1	2	3	5	262	29.8318	9.75928
AT4G19810.1	Glycosyl hydrolase family protein with chitinase insertion domain	12.4175	14.51	1	4	4	6	379	41.1024	8.80713
AT3G51800.3	metallopeptidase M24 family protein	12.3343	10.39	3	4	4	7	385	42.2688	6.17627
AT4G31700.1	ribosomal protein S6	12.2661	12.4	4	2	2	4	250	28.3496	10.6089
AT3G59760.3	O-acetylserine (thiol) lyase isoform C	12.2268	10.93	3	3	4	5	430	45.7856	8.17725
AT2G43710.1	Plant stearoyl-acyl-carrier-protein desaturase family protein	12.2045	9.23	2	3	3	5	401	45.6641	6.48096
AT3G06350.1	dehydroquinate dehydratase, putative / shikimate dehydrogenase, putative	12.1817	8.96	1	4	4	5	603	65.7548	6.87354
AT4G17830.1	Peptidase M20/M25/M40 family protein	12.153	9.32	2	3	3	4	440	48.1864	5.35107
AT1G02500.1	S-adenosylmethionine synthetase 1	12.1323	9.92	2	2	3	4	393	43.1307	5.8208
AT1G78370.1	glutathione S-transferase TAU 20	12.1222	15.21	1	3	3	5	217	24.9906	5.78271
AT3G16470.1	Mannose-binding lectin superfamily protein	12.1202	16.85	2	3	3	4	451	48.4666	5.26221
AT1G66430.1	pfkB-like carbohydrate kinase family protein	12.0203	9.64	2	3	3	5	384	41.4453	5.77002
AT1G68010.1	hydroxypyruvate reductase	11.9508	10.1	2	3	3	4	386	42.2209	7.15186
AT1G80460.2	Actin-like ATPase superfamily protein	11.842	6.02	2	2	2	4	482	52.4497	6.55127
AT4G31300.1	N-terminal nucleophile aminohydrolases (Ntn hydrolases) superfamily protein	11.8004	16.31	2	3	3	4	233	25.1356	5.5542
AT4G09320.1	Nucleoside diphosphate kinase family protein	11.7233	23.08	1	4	4	4	169	18.8018	8.26514
AT5G26360.1	TCP-1/cpn60 chaperonin family protein	11.7057	9.19	1	5	5	5	555	60.3014	5.77002
AT5G20280.1	sucrose phosphate synthase 1F	11.616	4.79	4	5	5	6	1043	117.247	6.43018
AT1G31180.1	isopropylmalate dehydrogenase 3	11.3888	8.91	5	3	3	5	404	43.8198	5.8208
AT1G54100.1	aldehyde dehydrogenase 7B4	11.3551	8.86	1	4	4	5	508	54.1738	5.5415
AT2G42590.2	general regulatory factor 9	11.3145	11.45	6	2	3	5	262	29.4446	4.90674
AT5G67360.1	Subtilase family protein	11.3133	8.06	1	4	4	5	757	79.3655	6.354
AT1G74030.1	enolase 1	11.2964	8.39	1	3	3	4	477	51.4423	6.12549
AT1G79530.1	glyceraldehyde-3-phosphate dehydrogenase of plastid 1	11.282	12.09	2	4	4	5	422	44.8029	8.63135
AT5G60640.3	PDI-like 1-4	11.0955	6.57	3	3	3	4	533	59.1405	4.62744
AT4G16760.1	acyl-CoA oxidase 1	11.0134	5.72	2	3	3	5	664	74.2549	7.66455
AT5G27380.1	glutathione synthetase 2	10.9225	12.43	1	6	6	6	539	60.2328	6.49365
AT2G40840.1	disproportionating enzyme 2	10.883	4.08	1	3	3	4	955	109.707	5.8208
AT4G34870.1	rotamase cyclophilin 5	10.8684	26.16	1	3	4	6	172	18.3662	8.68994
AT3G02530.1	TCP-1/cpn60 chaperonin family protein	10.8137	6.54	2	3	3	4	535	58.9127	6.21436
AT5G07350.1	TUDOR-SN protein 1	10.6958	3.43	3	3	3	4	991	108.168	7.29834
AT3G22200.1	Pyridoxal phosphate (PLP)-dependent transferases superfamily protein	10.6918	5.75	2	2	2	3	504	55.1524	7.94287
AT1G12000.1	Phosphofructokinase family protein	10.6695	5.12	1	2	2	3	566	61.4204	6.1001
AT4G30530.1	Class I glutamine amidotransferase-like superfamily protein	10.6604	11.6	1	2	2	3	250	28.3674	5.69385
AT4G34050.1	S-adenosyl-L-methionine-dependent methyltransferases superfamily protein	10.6201	13.9	2	3	3	4	259	29.1368	5.2876
AT5G26830.1	Threonyl-tRNA synthetase	10.4921	7.9	1	5	5	5	709	80.885	6.97607
AT5G66420.1	CONTAINS InterPro DOMAIN/s: Uncharacterised conserved protein UCP033271 (InterPro:IPR008322), TIM-barrel signal transduction protein, predicted (InterPro:IPR009215); Has 30201 Blast hits to 17322 proteins in 780 species: Archae - 12; Bacteria - 1396; Metazoa - 17338; Fungi - 3422; Plants - 5037; Viruses - 0; Other Eukaryotes - 2996 (source: NCBI BLink).	10.4806	6.11	2	3	3	4	655	69.9889	6.06201
AT4G30190.1	H(+)-ATPase 2	10.4698	2.64	7	2	2	4	948	104.335	6.99072
AT4G22670.1	HSP70-interacting protein 1	10.453	8.62	1	3	3	4	441	46.5913	4.93213
AT1G18500.1	methylthioalkylmalate synthase-like 4	10.3795	4.91	2	2	2	3	631	68.6332	6.59521
AT5G08380.1	alpha-galactosidase 1	10.2988	9.27	3	3	3	4	410	45.6797	6.66846
AT1G78830.1	Curculin-like (mannose-binding) lectin family protein	10.2937	7.25	2	3	3	5	455	50.3111	8.47021
AT5G53480.1	ARM repeat superfamily protein	10.2537	3.79	1	3	3	4	870	96.1973	4.80518
AT2G44100.2	guanosine nucleotide diphosphate dissociation inhibitor 1	10.2162	9.51	3	2	4	5	431	48.4072	6.48096
AT3G45030.1	Ribosomal protein S10p/S20e family protein	10.1969	19.35	2	2	2	4	124	13.8696	9.71533
AT2G45790.1	phosphomannomutase	10.1854	16.26	1	3	3	4	246	27.7441	5.5415
AT4G38740.1	rotamase CYP 1	10.1538	16.86	2	3	3	4	172	18.3611	7.81104
AT1G50200.1	Alanyl-tRNA synthetase	10.101	5.28	2	4	4	4	1003	110.42	6.45557
AT3G57610.1	adenylosuccinate synthase	10.0683	8.98	1	3	3	4	490	52.9313	7.13721
AT1G47250.1	20S proteasome alpha subunit F2	10.0561	13	2	3	3	4	277	30.391	5.07178
AT4G29840.1	Pyridoxal-5'-phosphate-dependent enzyme family protein	10.0442	4.56	1	2	2	3	526	57.74	7.41553
AT4G22010.1	SKU5 similar 4	10.0079	7.76	1	3	3	4	541	60.4181	9.89111
AT3G48000.1	aldehyde dehydrogenase 2B4	9.99083	10.78	1	5	5	5	538	58.5521	7.45947
AT5G66570.1	PS II oxygen-evolving complex 1	9.98289	12.95	2	3	3	4	332	35.1206	5.65576
AT5G37830.1	oxoprolinase 1	9.95564	2.92	1	3	3	4	1266	137.444	5.85889
AT1G58270.1	TRAF-like family protein	9.85774	10.86	1	3	3	3	396	45.0073	5.8208
AT3G22890.1	ATP sulfurylase 1	9.81898	11.02	3	4	4	4	463	51.4266	6.81494
AT5G15450.1	casein lytic proteinase B3	9.77852	4.96	3	4	4	4	968	108.876	6.22705
AT4G09020.1	isoamylase 3	9.67722	3.93	1	2	2	3	764	86.2671	6.04932
AT5G11520.1	aspartate aminotransferase 3	9.61298	9.58	1	2	4	5	449	48.9234	9.29053
AT5G20010.1	RAS-related nuclear protein-1	9.47718	20.36	3	4	4	4	221	25.2598	6.85889
AT1G11580.1	methylesterase PCR A	9.44553	8.44	1	4	4	4	557	61.6485	8.77783
AT3G56340.1	Ribosomal protein S26e family protein	9.39662	18.46	3	2	2	3	130	14.6187	11.0923
AT3G23600.2	alpha/beta-Hydrolases superfamily protein	9.36749	19.07	2	3	3	3	236	25.5469	5.19873
AT1G29880.1	glycyl-tRNA synthetase / glycine--tRNA ligase	9.28771	6.58	1	4	4	4	729	81.892	7.00537
AT5G20830.1	sucrose synthase 1	9.2774	4.08	1	3	3	4	808	92.939	6.20166
AT2G31610.1	Ribosomal protein S3 family protein	9.17662	14	3	3	3	5	250	27.5017	9.53955
AT2G47470.3	thioredoxin family protein	9.16934	10.22	4	3	3	5	323	35.5983	5.99854
AT2G20610.1	Tyrosine transaminase family protein	9.11567	8.23	2	3	3	4	462	51.0553	5.90967
AT2G36250.1	Tubulin/FtsZ family protein	9.11551	11.51	2	4	4	4	478	50.6902	5.70654
AT5G27470.1	seryl-tRNA synthetase / serine--tRNA ligase	9.11289	5.32	1	2	2	3	451	51.5963	6.66846
AT2G05920.1	Subtilase family protein	9.10987	5.44	1	3	3	3	754	79.9653	8.35303
AT1G33120.1	Ribosomal protein L6 family	9.07235	22.16	2	4	4	4	194	22.0039	9.45166
AT4G27520.1	early nodulin-like protein 2	9.04992	8.88	1	2	2	3	349	35.0422	9.31982
AT1G20950.1	Phosphofructokinase family protein	8.96142	14.33	2	7	7	7	614	67.0765	6.99072
AT5G46290.2	3-ketoacyl-acyl carrier protein synthase I	8.93253	5.98	3	2	2	3	418	44.7018	8.48486
AT1G20020.2	ferredoxin-NADP(+)-oxidoreductase 2	8.92054	10.57	3	2	3	3	350	39.2077	8.47021
AT5G20290.1	Ribosomal protein S8e family protein	8.9091	12.16	2	2	2	3	222	24.9783	10.3159
AT3G19450.1	GroES-like zinc-binding alcohol dehydrogenase family protein	8.87597	9.32	1	3	3	4	365	39.0728	5.5542
AT2G22250.1	aspartate aminotransferase	8.86384	9.11	2	3	3	3	428	46.01	6.58057
AT4G37910.1	mitochondrial heat shock protein 70-1	8.84532	7.62	1	3	4	4	682	73.0296	5.61768
AT4G24830.1	arginosuccinate synthase family	8.81882	5.87	2	3	3	4	494	53.8116	6.66846
AT3G54640.1	tryptophan synthase alpha chain	8.80418	14.1	1	2	2	3	312	33.1787	7.28369
AT4G08870.2	Arginase/deacetylase superfamily protein	8.77938	8.75	3	2	2	5	263	29.2953	7.12256
AT4G33680.1	Pyridoxal phosphate (PLP)-dependent transferases superfamily protein	8.70008	9.33	1	4	4	5	461	50.364	7.34229
AT4G33150.3	lysine-ketoglutarate reductase/saccharopine dehydrogenase bifunctional enzyme	8.64401	4.98	2	2	2	4	482	52.6701	6.18896
AT5G20990.1	molybdopterin biosynthesis CNX1 protein / molybdenum cofactor biosynthesis enzyme CNX1 (CNX1)	8.63765	3.88	1	2	2	3	670	71.2342	6.27783
AT5G63890.1	histidinol dehydrogenase	8.63658	5.75	2	2	2	3	452	48.9258	5.43994
AT2G20140.1	AAA-type ATPase family protein	8.63205	7.45	2	3	3	4	443	49.316	6.1001
AT3G51160.1	NAD(P)-binding Rossmann-fold superfamily protein	8.61858	8.58	2	3	3	4	373	41.9351	6.11279
AT1G74920.2	aldehyde dehydrogenase 10A8	8.56789	6.85	2	3	3	5	496	53.9436	5.35107
AT3G18190.1	TCP-1/cpn60 chaperonin family protein	8.51417	6.53	1	3	3	3	536	57.7389	7.6792
AT4G22710.1	cytochrome P450, family 706, subfamily A, polypeptide 2	8.49517	4.94	2	2	2	3	526	59.3878	6.90283
AT1G29900.1	carbamoyl phosphate synthetase B	8.46811	2.11	1	2	2	3	1187	129.874	5.73193
AT1G12920.1	eukaryotic release factor 1-2	8.43544	5.3	3	2	2	3	434	48.9106	5.35107
AT4G39260.3	cold, circadian rhythm, and RNA binding 1	8.42513	23.91	4	2	2	4	92	10.2239	4.79248
AT1G60710.1	NAD(P)-linked oxidoreductase superfamily protein	8.3985	6.96	7	2	2	4	345	37.9006	6.30322
AT4G38630.1	regulatory particle non-ATPase 10	8.39034	8.29	1	2	2	4	386	40.7322	4.60205
AT1G12840.1	vacuolar ATP synthase subunit C (VATC) / V-ATPase C subunit / vacuolar proton pump C subunit (DET3)	8.35244	9.33	1	3	3	3	375	42.5927	5.5415
ATCG00780.1	ribosomal protein L14	8.28991	21.31	1	2	2	3	122	13.5733	9.29053
AT4G16143.1	importin alpha isoform 2	8.24245	7.1	1	3	3	3	535	58.8703	5.09717
AT4G37800.1	xyloglucan endotransglucosylase/hydrolase 7	8.06709	9.56	2	2	2	3	293	33.6594	7.40088
AT1G53850.1	20S proteasome alpha subunit E1	8.04132	21.1	2	4	4	4	237	25.9309	4.75439
AT2G39310.1	jacalin-related lectin 22	8.01907	6.55	3	2	2	3	458	50.4314	5.30029
AT1G09750.1	Eukaryotic aspartyl protease family protein	8.00001	6.01	1	3	3	4	449	47.6306	7.51807
AT1G13320.2	protein phosphatase 2A subunit A3	7.98191	5.03	4	2	2	3	537	59.9601	5.22412
AT5G48230.2	acetoacetyl-CoA thiolase 2	7.96503	7.44	2	3	3	3	403	41.3854	6.88818
AT3G11780.1	MD-2-related lipid recognition domain-containing protein / ML domain-containing protein	7.95433	16.99	2	2	2	3	153	16.7942	5.09717
AT1G03220.1	Eukaryotic aspartyl protease family protein	7.94306	14.32	1	2	5	5	433	45.6884	8.66064
AT4G33030.1	sulfoquinovosyldiacylglycerol 1	7.92909	8.6	1	3	3	3	477	53.08	8.19189
AT2G04400.1	Aldolase-type TIM barrel family protein	7.92135	5.72	1	2	2	3	402	44.5495	7.38623
AT5G16510.1	Alpha-1,4-glucan-protein synthase family protein	7.84149	6.9	1	2	2	3	348	38.5605	5.21143
AT3G11510.1	Ribosomal protein S11 family protein	7.83893	14.67	3	2	2	3	150	16.2627	10.5942
AT3G22850.1	Aluminium induced protein with YGL and LRDR motifs	7.75128	12.1	1	2	2	3	248	27.0895	6.21436
AT3G26720.2	Glycosyl hydrolase family 38 protein	7.74952	2.23	2	2	2	3	943	106.394	7.10791
AT2G41530.1	S-formylglutathione hydrolase	7.73696	10.56	1	2	2	3	284	31.6355	6.3667
AT4G38220.1	Peptidase M20/M25/M40 family protein	7.72188	8.84	2	3	3	3	430	47.7095	6.354
AT3G25760.1	allene oxide cyclase 1	7.66112	13.39	1	2	3	3	254	27.7843	9.08545
AT3G46970.1	alpha-glucan phosphorylase 2	7.59948	6.54	1	3	3	3	841	95.0995	6.11279
AT3G55120.1	Chalcone-flavanone isomerase family protein	7.57547	12.6	1	2	2	3	246	26.5789	5.50342
AT3G23940.2	dehydratase family	7.56062	5.94	2	3	3	3	606	64.6715	6.22705
AT1G74470.1	Pyridine nucleotide-disulphide oxidoreductase family protein	7.55946	6.21	1	2	2	2	467	51.8047	8.90967
AT1G79440.1	aldehyde dehydrogenase 5F1	7.55066	6.25	1	3	3	3	528	56.5234	6.91748
AT4G33510.1	3-deoxy-d-arabino-heptulosonate 7-phosphate synthase	7.53988	6.11	3	2	3	3	507	56.1135	8.77783
AT3G56240.1	copper chaperone	7.52193	44.63	1	4	4	4	121	12.9626	4.93213
AT2G10940.1	Bifunctional inhibitor/lipid-transfer protein/seed storage 2S albumin superfamily protein	7.5174	7.9	1	2	2	3	291	29.6289	9.39307
AT3G51260.2	20S proteasome alpha subunit PAD1	7.47394	10.29	3	2	2	3	243	26.5529	7.37158
AT3G56310.2	Melibiase family protein	7.46408	6.05	2	2	2	2	413	45.6083	5.021
AT1G22780.1	Ribosomal protein S13/S18 family	7.46326	26.97	1	3	3	3	152	17.5345	10.5356
AT2G47510.1	fumarase 1	7.46175	7.52	4	3	3	3	492	52.9661	7.88428
AT2G41740.1	villin 2	7.426	3.89	1	3	3	3	976	107.776	5.2876
AT5G20950.1	Glycosyl hydrolase family protein	7.34605	6.25	4	3	3	3	624	67.8832	9.12939
ATCG00800.1	structural constituent of ribosome	7.34456	13.3	1	3	3	3	218	25.1725	9.48096
AT3G53580.1	diaminopimelate epimerase family protein	7.33675	9.39	1	3	3	3	362	38.9593	5.68115
AT5G36790.1	Haloacid dehalogenase-like hydrolase (HAD) superfamily protein	7.3005	8.56	3	3	3	3	362	39.7362	7.25439
AT1G05520.1	Sec23/Sec24 protein transport family protein	7.28081	4.73	1	3	3	3	783	86.3021	5.64307
AT1G79230.2	mercaptopyruvate sulfurtransferase 1	7.24797	11.35	3	2	2	2	282	31.6902	7.38623
AT3G58510.1	DEA(D/H)-box RNA helicase family protein	7.18999	5.23	10	3	3	3	612	65.9846	6.68311
AT5G62530.1	aldehyde dehydrogenase 12A1	7.1853	5.76	1	3	3	4	556	61.7336	6.72705
AT1G53580.1	glyoxalase II 3	7.14436	14.63	2	3	3	3	294	32.3115	7.00537
AT5G19990.1	regulatory particle triple-A ATPase 6A	7.14047	6.92	2	2	2	2	419	47.2178	8.88037
AT3G54470.1	uridine 5'-monophosphate synthase / UMP synthase (PYRE-F) (UMPS)	7.12417	5.88	1	2	2	3	476	51.8173	7.2251
AT5G26742.3	DEAD box RNA helicase (RH3)	7.12098	4.12	3	2	2	3	655	70.8497	8.93896
AT3G08590.1	Phosphoglycerate mutase, 2,3-bisphosphoglycerate-independent	7.0955	5.71	1	2	3	4	560	60.726	5.84619
AT1G76030.1	ATPase, V1 complex, subunit B protein	7.04529	8.44	4	4	4	4	486	54.0736	5.09717
AT1G74910.3	ADP-glucose pyrophosphorylase family protein	6.96652	9.82	3	3	3	3	387	42.8691	8.55811
AT5G42740.1	Sugar isomerase (SIS) family protein	6.9638	4.29	1	2	2	3	560	61.6787	6.65381
AT5G45775.1	Ribosomal L5P family protein	6.94751	23.26	3	4	4	4	172	19.7624	9.92041
AT1G80380.1	P-loop containing nucleoside triphosphate hydrolases superfamily protein	6.92875	10.5	4	3	3	3	362	40.8072	6.23975
AT5G13030.1	unknown protein; FUNCTIONS IN: molecular_function unknown; INVOLVED IN: biological_process unknown; LOCATED IN: chloroplast; EXPRESSED IN: 23 plant structures; EXPRESSED DURING: 13 growth stages; CONTAINS InterPro DOMAIN/s: Uncharacterised protein family UPF0061 (InterPro:IPR003846); Has 5046 Blast hits to 4997 proteins in 1211 species: Archae - 8; Bacteria - 2327; Metazoa - 120; Fungi - 134; Pla…	6.8857	4.74	1	2	2	2	633	71.0525	6.69775
AT2G40660.1	Nucleic acid-binding, OB-fold-like protein	6.85412	6.17	1	2	2	3	389	42.0622	7.40088
AT1G45201.2	triacylglycerol lipase-like 1	6.78529	7.49	2	3	3	3	387	44.0907	9.02686
AT5G44500.1	Small nuclear ribonucleoprotein family protein	6.75602	10.63	2	2	2	2	254	26.9816	10.7114
AT5G66190.2	ferredoxin-NADP(+)-oxidoreductase 1	6.75302	11.45	2	2	3	3	262	29.665	6.15088
AT1G03475.1	Coproporphyrinogen III oxidase	6.74508	8.29	1	3	3	3	386	43.7687	6.69775
AT3G43300.2	HOPM interactor 7	6.72244	1.74	2	3	3	3	1727	191.33	5.68115
AT5G27770.1	Ribosomal L22e protein family	6.72132	18.55	2	2	2	3	124	14.0384	9.5542
AT1G24510.2	TCP-1/cpn60 chaperonin family protein	6.71071	6.97	2	3	3	3	459	51.1143	5.51611
AT5G47210.1	Hyaluronan / mRNA binding family	6.69919	10.92	3	3	3	3	357	37.9768	8.77783
AT4G04020.1	fibrillin	6.62043	11.01	1	2	3	3	318	34.9272	5.60498
AT3G29250.2	NAD(P)-binding Rossmann-fold superfamily protein	6.60908	10.38	2	2	2	2	260	27.0089	5.8208
AT5G28840.1	GDP-D-mannose 3',5'-epimerase	6.59791	10.08	1	3	3	3	377	42.731	6.21436
AT3G23400.1	Plastid-lipid associated protein PAP / fibrillin family protein	6.59304	10.92	1	3	3	3	284	30.4359	6.12549
AT4G31490.1	Coatomer, beta subunit	6.58542	4.64	2	4	4	4	948	106.01	6.01123
AT1G19570.2	dehydroascorbate reductase	6.57651	21.23	3	4	4	4	212	23.4401	5.90967
AT1G16720.1	high chlorophyll fluorescence phenotype 173	6.51339	3.34	1	2	2	3	598	65.6679	9.02686
AT2G45220.1	Plant invertase/pectin methylesterase inhibitor superfamily	6.49085	4.7	1	2	2	2	511	55.9414	9.0415
AT1G43170.4	ribosomal protein 1	6.47212	8.17	3	3	3	4	306	35.0417	10.1255
AT3G16460.1	Mannose-binding lectin superfamily protein	6.45496	3.97	1	2	2	2	705	72.4296	5.50342
AT5G56630.1	phosphofructokinase 7	6.42898	4.95	3	2	2	2	485	53.4482	7.31299
AT3G60820.1	N-terminal nucleophile aminohydrolases (Ntn hydrolases) superfamily protein	6.4018	14.35	2	3	3	3	223	24.6283	7.40088
AT2G14170.2	aldehyde dehydrogenase 6B2	6.36679	6.63	3	2	2	2	498	53.3721	5.99854
AT2G27680.1	NAD(P)-linked oxidoreductase superfamily protein	6.33737	7.03	1	2	2	2	384	43.1272	8.11865
AT3G57050.3	cystathionine beta-lyase	6.28346	4.5	3	2	2	3	378	41.2651	8.36768
AT1G53750.1	regulatory particle triple-A 1A	6.27797	5.87	1	2	2	2	426	47.7727	6.65381
AT5G26710.1	Glutamyl/glutaminyl-tRNA synthetase, class Ic	6.22232	2.64	1	2	2	3	719	81.0134	7.03467
AT5G55220.1	trigger factor type chaperone family protein	6.1891	4.57	1	2	2	2	547	61.6949	5.32568
AT5G48180.1	nitrile specifier protein 5	6.18109	14.72	1	4	4	4	326	35.8304	5.18604
AT5G44070.1	phytochelatin synthase 1 (PCS1)	6.17721	4.74	1	2	2	2	485	54.4394	6.59521
AT2G22170.1	Lipase/lipooxygenase, PLAT/LH2 family protein	6.1119	14.75	1	2	3	3	183	20.1169	5.31299
AT2G41790.1	Insulinase (Peptidase family M16) family protein	6.10542	2.27	1	2	2	3	970	110.925	6.03662
AT3G08943.1	ARM repeat superfamily protein	6.08107	2.41	2	2	2	3	871	96.3393	4.7417
AT1G67280.2	Glyoxalase/Bleomycin resistance protein/Dioxygenase superfamily protein	6.0206	15.27	2	2	3	3	262	29.4039	5.24951
AT2G37270.1	ribosomal protein 5B	5.9442	11.59	2	2	2	2	207	22.9762	9.67139
AT5G15200.2	Ribosomal protein S4	5.8713	15.38	3	3	3	3	156	18.8049	9.80322
AT3G11910.2	ubiquitin-specific protease 13	5.82558	2.78	5	3	3	3	1114	130.439	5.57959
AT2G05840.2	20S proteasome subunit PAA2	5.80852	10.91	2	2	2	2	220	24.4404	6.69775
AT3G14990.2	Class I glutamine amidotransferase-like superfamily protein	5.80324	6.23	2	2	2	2	369	39.4537	5.40186
AT2G38380.1	Peroxidase superfamily protein	5.79386	6.59	1	2	2	3	349	38.0841	5.99854
AT2G37660.1	NAD(P)-binding Rossmann-fold superfamily protein	5.79055	10.15	1	2	2	2	325	34.8582	8.30908
AT1G69830.1	alpha-amylase-like 3	5.6471	2.48	1	2	2	2	887	99.7799	6.07471
AT2G25450.1	2-oxoglutarate (2OG) and Fe(II)-dependent oxygenase superfamily protein	5.61248	6.41	1	2	2	2	359	40.3252	6.29053
AT3G20390.1	endoribonuclease L-PSP family protein	5.58047	13.9	1	2	2	2	187	19.8034	8.39697
AT4G11150.1	vacuolar ATP synthase subunit E1	5.56777	10	3	2	2	2	230	26.0437	6.40479
AT3G26060.1	Thioredoxin superfamily protein	5.56715	13.43	2	2	2	2	216	23.6633	9.51025
ATCG00540.1	photosynthetic electron transfer A	5.55219	7.5	1	2	2	2	320	35.3348	8.29443
AT4G26300.1	Arginyl-tRNA synthetase, class Ic	5.46403	4.83	2	3	3	3	642	72.3412	7.1665
AT5G42650.1	allene oxide synthase	5.44757	4.25	1	2	2	2	518	58.1604	8.66064
AT4G00620.1	Amino acid dehydrogenase family protein	5.44444	6.67	1	2	2	2	360	38.7172	8.27979
AT1G78060.1	Glycosyl hydrolase family protein	5.4174	3.13	1	2	2	2	767	83.8386	8.03076
AT2G31670.1	Stress responsive alpha-beta barrel domain protein	5.39662	9.89	1	2	2	2	263	28.8471	6.96143
AT4G37980.1	elicitor-activated gene 3-1	5.3462	6.44	3	2	2	2	357	38.2204	7.1958
AT2G31810.3	ACT domain-containing small subunit of acetolactate synthase protein	5.3267	5.76	3	2	2	2	469	51.3812	9.27588
AT4G08770.1	Peroxidase superfamily protein	5.30715	6.94	2	2	3	3	346	38.1783	7.63525
AT5G27640.1	translation initiation factor 3B1	5.30104	3.09	3	2	2	2	712	81.824	5.24951
AT5G20960.1	aldehyde oxidase 1	5.29981	1.61	1	2	2	3	1368	149.459	6.40479
AT1G15690.1	Inorganic H pyrophosphatase family protein	5.29806	3.51	2	2	2	2	770	80.7677	5.26221
AT4G10480.2	Nascent polypeptide-associated complex (NAC), alpha subunit family protein	5.25037	13.74	2	2	2	2	211	23.1003	4.42432
AT5G22060.1	DNAJ homologue 2	5.23572	5.73	3	2	2	2	419	46.409	7.12256
AT3G46780.1	plastid transcriptionally active 16	5.18933	4.51	1	2	2	2	510	54.3254	8.90967
AT1G24360.1	NAD(P)-binding Rossmann-fold superfamily protein	5.178	6.9	1	2	2	2	319	33.5269	9.40771
AT3G08580.1	ADP/ATP carrier 1	5.14004	6.3	3	2	2	2	381	41.4494	9.83252
AT2G24020.2	Uncharacterised BCR, YbaB family COG0718	5.10851	12.22	3	2	2	2	180	19.6127	9.1001
AT3G52380.1	chloroplast RNA-binding protein 33	5.10335	6.38	1	2	2	2	329	35.7223	4.64014
AT5G51970.1	GroES-like zinc-binding alcohol dehydrogenase family protein	5.07758	5.77	1	2	2	2	364	39.2298	5.97314
AT2G05990.1	NAD(P)-binding Rossmann-fold superfamily protein	5.06715	5.64	1	2	2	2	390	41.1881	8.99756
AT3G06860.1	multifunctional protein 2	5.01018	3.17	1	2	2	2	725	78.7897	9.17334
AT5G17710.1	Co-chaperone GrpE family protein	4.9829	5.86	2	2	2	2	324	35.4719	4.58936
AT5G64570.1	beta-D-xylosidase 4	4.95742	3.32	1	2	2	2	784	84.2548	7.66455
AT1G62390.1	Octicosapeptide/Phox/Bem1p (PB1) domain-containing protein / tetratricopeptide repeat (TPR)-containing protein	4.94625	3.46	1	2	2	2	751	82.6567	5.61768
AT4G20830.2	FAD-binding Berberine family protein	4.94047	3.7	2	2	2	2	540	60.2491	9.53955
AT1G09310.1	Protein of unknown function, DUF538	4.92231	12.85	1	2	2	2	179	19.9346	5.37646
AT4G30170.1	Peroxidase family protein	4.91037	7.08	1	2	2	2	325	35.806	9.1001
AT3G11930.1	Adenine nucleotide alpha hydrolases-like superfamily protein	4.90267	11.56	4	2	2	2	199	21.4438	5.78271
AT5G20890.1	TCP-1/cpn60 chaperonin family protein	4.8807	4.17	1	2	2	2	527	57.2496	5.87158
AT3G27740.1	carbamoyl phosphate synthetase A	4.8756	4.65	1	2	2	2	430	47.0293	6.02393
AT4G37520.2	Peroxidase superfamily protein	4.86858	7.98	4	2	2	2	326	35.7272	8.6167
AT4G01610.1	Cysteine proteinases superfamily protein	4.86532	8.08	2	2	2	2	359	39.3922	6.17627
AT3G27925.1	DegP protease 1	4.8498	5.47	1	2	2	2	439	46.6454	6.45557
AT1G30580.1	GTP binding	4.84263	4.82	1	2	2	2	394	44.4432	6.81494
AT2G42790.1	citrate synthase 3	4.81378	4.72	2	2	2	2	509	56.1399	7.66455
AT5G23820.1	MD-2-related lipid recognition domain-containing protein	4.78311	11.59	1	2	2	2	164	17.896	4.67822
AT1G72550.2	tRNA synthetase beta subunit family protein	4.77904	3.77	2	2	2	2	584	65.918	5.49072
AT3G49910.1	Translation protein SH3-like family protein	4.77171	17.81	1	2	2	2	146	16.9342	10.7847
AT5G63420.1	RNA-metabolising metallo-beta-lactamase family protein	4.74416	2.85	1	2	2	2	911	100.49	8.22119
AT5G56680.1	Class II aminoacyl-tRNA and biotin synthetases superfamily protein	4.7324	3.85	1	2	2	3	572	63.7426	5.57959
AT4G34490.1	cyclase associated protein 1	4.72986	4.2	1	2	2	2	476	50.9377	6.65381
AT1G09795.1	ATP phosphoribosyl transferase 2	4.72384	6.54	1	2	2	2	413	44.7284	6.80029
AT4G05420.2	damaged DNA binding protein 1A	4.6844	3.09	3	3	3	3	1067	118.878	5.2749
AT5G05780.2	RP non-ATPase subunit 8A	4.67603	8.2	4	2	2	2	305	34.3502	6.53662
AT1G15950.2	cinnamoyl coa reductase 1	4.6581	6.53	2	2	2	2	337	37.1632	7.91357
AT4G23670.1	Polyketide cyclase/dehydrase and lipid transport superfamily protein	4.65145	14.57	1	2	2	2	151	17.5065	6.3667
AT1G49760.1	poly(A) binding protein 8	4.61585	4.92	1	2	2	2	671	72.7332	7.53271
AT3G08740.1	elongation factor P (EF-P) family protein	4.57236	10.59	1	2	2	2	236	26.2113	8.39697
AT3G63490.1	Ribosomal protein L1p/L10e family	4.53869	8.09	2	2	2	2	346	37.6088	9.26123
AT5G49650.1	xylulose kinase-2	4.52475	4.48	2	2	2	2	558	61.2559	5.52881
AT1G32990.1	plastid ribosomal protein l11	4.51365	9.01	1	2	2	2	222	23.1336	9.65674
AT5G19440.1	NAD(P)-binding Rossmann-fold superfamily protein	4.49658	6.44	1	2	2	3	326	35.5714	7.12256
AT3G17810.1	pyrimidine 1	4.49002	5.87	1	2	2	2	426	46.8164	6.80029
AT5G27850.1	Ribosomal protein L18e/L15 superfamily protein	4.47925	11.76	2	2	2	2	187	20.9537	10.9604
AT3G54600.1	Class I glutamine amidotransferase-like superfamily protein	4.47642	5.26	4	2	2	2	399	43.1139	5.85889
AT5G16390.2	chloroplastic acetylcoenzyme A carboxylase 1	4.44431	11.02	2	2	3	3	254	26.9109	9.53955
AT2G26740.1	soluble epoxide hydrolase	4.44156	5.92	1	2	2	2	321	36.4006	5.43994
AT1G21130.2	O-methyltransferase family protein	4.40944	10.47	5	3	3	3	296	32.2126	5.52881
AT4G04910.1	AAA-type ATPase family protein	4.37732	3.1	1	2	2	2	742	81.4359	6.1001
AT1G80410.1	tetratricopeptide repeat (TPR)-containing protein	4.25722	3.57	2	3	3	3	897	102.082	7.7085
AT5G57655.2	xylose isomerase family protein	4.24759	5.66	2	2	2	2	477	53.6856	5.87158
AT1G25490.1	ARM repeat superfamily protein	4.24577	4.59	1	2	2	2	588	65.4519	5.07178
AT2G30490.1	cinnamate-4-hydroxylase	4.23875	4.55	1	2	2	2	505	57.7555	8.77783
AT2G17200.1	ubiquitin family protein	4.2375	4.72	2	2	2	3	551	58.0169	4.93213
AT4G39200.2	Ribosomal protein S25 family protein	4.22318	22.43	6	2	2	2	107	11.9175	10.6821
AT4G16720.1	Ribosomal protein L23/L15e family protein	4.19972	14.71	2	2	2	3	204	24.2242	11.4438
AT5G18380.2	Ribosomal protein S5 domain 2-like superfamily protein	4.11462	27.78	5	4	4	4	144	16.5338	9.75928
AT5G61790.1	calnexin 1	4.10949	3.96	3	2	2	2	530	60.4484	4.90674
AT4G34740.1	GLN phosphoribosyl pyrophosphate amidotransferase 2	4.09281	3.74	3	2	2	2	561	60.992	6.75635
AT3G27190.1	uridine kinase-like 2	3.99247	3.73	3	2	2	2	483	54.1757	6.37939
AT3G62870.1	Ribosomal protein L7Ae/L30e/S12e/Gadd45 family protein	3.97631	7.42	1	2	2	2	256	29.0163	10.1548
AT1G55020.1	lipoxygenase 1	3.97372	2.44	1	2	2	2	859	97.9841	5.51611
AT1G31230.1	aspartate kinase-homoserine dehydrogenase i	3.96417	2.09	1	2	2	2	911	99.3415	6.771
AT1G37130.1	nitrate reductase 2	3.93636	2.18	2	2	2	2	917	102.778	6.53662
AT1G12050.1	fumarylacetoacetase, putative	3.86727	5.7	1	2	2	2	421	46.0661	5.5542
AT5G16970.1	alkenal reductase	3.85858	6.96	5	2	2	2	345	38.1091	6.17627
AT3G27890.1	NADPH:quinone oxidoreductase	3.85631	11.22	1	2	2	2	196	21.5425	7.50342
AT5G66120.1	3-dehydroquinate synthase, putative	3.79286	5.33	2	2	2	2	338	37.0571	7.07861
AT2G42130.3	Plastid-lipid associated protein PAP / fibrillin family protein	3.7874	8.49	5	2	2	2	271	30.0486	4.7417
AT2G37040.1	PHE ammonia lyase 1	3.67429	4.83	3	3	3	3	725	78.6761	6.30322
AT5G10730.1	NAD(P)-binding Rossmann-fold superfamily protein	3.5943	6.27	1	2	2	2	287	31.0252	9.5542
AT4G19006.1	Proteasome component (PCI) domain protein	3.58339	4.66	2	2	2	2	386	43.993	5.23682
AT3G16640.1	translationally controlled tumor protein	3.23905	11.31	1	2	2	2	168	18.8985	4.64014
AT4G32640.1	Sec23/Sec24 protein transport family protein	3.07852	2.22	1	2	2	2	1080	116.217	7.86963
AT1G79340.1	metacaspase 4	2.96318	6.22	1	2	2	2	418	45.4553	4.81787
AT1G63770.4	Peptidase M1 family protein	2.69977	3.24	5	3	3	3	895	100.503	5.66846
AT3G52180.1	dual specificity protein phosphatase (DsPTP1) family protein	2.63901	5.54	2	2	2	2	379	42.5985	6.55127
AT4G00570.1	NAD-dependent malic enzyme 2	2.52707	5.11	1	2	2	2	607	66.598	7.06396
AT5G60600.1	4-hydroxy-3-methylbut-2-enyl diphosphate synthase	2.4546	2.43	3	2	2	2	741	82.2044	6.43018
AT4G27440.1	protochlorophyllide oxidoreductase B	2.45328	4.74	3	2	2	2	401	43.3323	9.15869
AT5G11170.2	DEAD/DEAH box RNA helicase family protein	2.40419	5.52	4	2	2	2	344	39.0681	6.84424
AT4G05390.2	root FNR 1	2.27872	6.29	2	2	2	2	350	39.2988	8.22119
AT5G09900.1	26S proteasome regulatory subunit, putative (RPN5)	2.24005	6.11	5	3	3	3	442	50.8048	7.40088
AT4G04040.1	Phosphofructokinase family protein	2.10579	5.27	1	2	2	2	569	62.7018	5.60498
AT5G58290.1	regulatory particle triple-A ATPase 3	2.07902	5.15	1	2	2	2	408	45.7226	5.60498
AT5G53460.1	NADH-dependent glutamate synthase 1	2.0726	0.95	1	2	2	2	2208	241.745	6.3667
AT2G43910.1	HARMLESS TO OZONE LAYER 1	2.0314	12.33	6	2	2	2	227	25.2726	4.81787
AT1G26630.1	Eukaryotic translation initiation factor 5A-1 (eIF-5A 1) protein	1.83697	13.84	2	2	2	2	159	17.1294	5.93506
AT5G13110.1	glucose-6-phosphate dehydrogenase 2	1.83304	3.36	3	2	2	2	596	67.1184	8.29443
AT5G17990.1	tryptophan biosynthesis 1	1.73665	5.41	1	2	2	2	444	46.4911	7.26904
AT3G11710.1	lysyl-tRNA synthetase 1	1.68727	3.04	1	2	2	2	626	70.8426	6.23975
AT2G39770.1	Glucose-1-phosphate adenylyltransferase family protein	1.6641	3.88	2	2	2	2	361	39.5519	6.72705
AT4G37870.1	phosphoenolpyruvate carboxykinase 1	0	3.28	1	2	2	2	671	73.3587	7.07861
AT3G63140.1	chloroplast stem-loop binding protein of 41 kDa	0	5.42	1	2	2	2	406	43.9025	8.42627
AT5G54960.1	pyruvate decarboxylase-2	0	2.64	4	2	2	2	607	65.776	5.96045
