# Supplementary material for: Proteomics dataset containing proteins that obscure identification of TOPLESS interactors in Arabidopsis
Source: Data Brief. 2018 Aug 29;20:909–16. doi: 10.1016/j.dib.2018.08.059 (PMC6138984; doi:10.1016/j.dib.2018.08.059)
Supplement: Supplementary file 4 — Supplementary material [file mmc4.xlsx]

## Sheet: Sheet1
Accession	Description	Score	Coverage	# Proteins	# Unique Peptides	# Peptides	# PSMs	# AAs	MW [kDa]	calc. pI
ATCG00490.1	ribulose-bisphosphate carboxylases	520.731	46.14	3	19	19	190	479	52.9216	6.29053
AT2G36530.1	Enolase	256.617	52.7	1	15	15	80	444	47.6893	5.77002
AT1G78850.1	D-mannose binding lectin protein with Apple-like carbohydrate-binding domain	251.175	23.58	2	8	8	88	441	49.0201	7.6499
AT2G39730.1	rubisco activase	228.112	41.98	3	12	12	80	474	51.9479	6.15088
AT1G55490.1	chaperonin 60 beta	207.48	35.33	2	8	16	72	600	63.7696	6.50732
AT3G04120.1	glyceraldehyde-3-phosphate dehydrogenase C subunit 1	193.583	41.12	3	9	9	69	338	36.8911	7.12256
AT5G04140.1	glutamate synthase 1	182.142	12.27	2	14	16	68	1622	176.64	6.31592
AT3G60750.2	Transketolase	178.798	29.19	2	13	18	75	740	79.7892	6.43018
AT5G02500.2	heat shock cognate protein 70-1	161.007	37.04	2	3	13	61	521	57.2007	5.09717
AT5G26000.2	thioglucoside glucohydrolase 1	149.253	25.44	2	8	9	44	456	51.4482	5.88428
AT3G12780.1	phosphoglycerate kinase 1	143.661	27.86	1	6	10	43	481	50.0807	6.23975
AT2G28000.1	chaperonin-60alpha	137.01	27.65	1	12	13	55	586	62.0338	5.18604
AT4G34200.1	D-3-phosphoglycerate dehydrogenase	133.812	35.82	2	14	16	57	603	63.2856	6.58057
AT3G44310.1	nitrilase 1	126.816	19.08	5	5	5	39	346	38.128	6.27783
AT3G55440.1	triosephosphate isomerase	125.119	24.8	1	5	5	48	254	27.1521	5.50342
AT1G07920.1	GTP binding Elongation factor Tu family protein	120.349	24.28	4	9	9	57	449	49.4708	9.11475
AT1G15750.1	TOPLESS	118.627	16.89	9	14	14	42	1131	124.22	7.23975
AT5G50920.1	CLPC homologue 1	115.981	17.98	5	13	13	43	929	103.388	6.771
AT1G56070.1	Ribosomal protein S5/Elongation factor G/III/V family protein	115.043	16.25	1	10	10	41	843	93.8302	6.25244
AT3G17390.1	S-adenosylmethionine synthetase family protein	114.557	16.79	3	4	5	37	393	42.7687	5.80811
AT3G09440.1	Heat shock protein 70 (Hsp 70) family protein	113.413	26.35	2	3	13	50	649	71.1032	5.07178
AT3G58610.1	ketol-acid reductoisomerase	112.681	10.83	1	5	5	39	591	63.7724	6.80029
AT3G45140.1	lipoxygenase 2	110.993	17.08	1	13	13	54	896	101.982	5.61768
AT1G56190.2	Phosphoglycerate kinase family protein	107.857	22.96	2	2	7	32	405	42.5888	5.5415
AT3G01500.1	carbonic anhydrase 1	106.952	21.85	3	2	5	37	270	29.4852	5.73193
AT4G13940.1	S-adenosyl-L-homocysteine hydrolase	105.197	25.77	5	11	11	50	485	53.3441	5.97314
AT1G20620.5	catalase 3	102.865	21.44	4	7	9	40	485	55.9322	7.63525
AT5G14740.2	carbonic anhydrase 2	96.6655	24.71	5	2	5	33	259	28.3264	5.52881
AT3G52930.1	Aldolase superfamily protein	94.4937	34.08	4	9	9	28	358	38.5159	6.45557
AT1G79550.1	phosphoglycerate kinase	93.9977	23.19	1	4	6	32	401	42.1054	5.68115
AT3G49120.1	peroxidase CB	92.0138	22.1	1	3	7	42	353	38.8075	7.63525
AT1G42970.1	glyceraldehyde-3-phosphate dehydrogenase B subunit	91.6559	30.43	1	8	11	36	447	47.6296	6.80029
AT5G03630.1	Pyridine nucleotide-disulphide oxidoreductase family protein	85.5649	18.16	1	5	5	29	435	47.4503	5.31299
AT3G16400.1	nitrile specifier protein 1	84.7591	25.96	5	11	11	36	470	51.6376	5.52881
AT4G02520.1	glutathione S-transferase PHI 2	84.1203	34.43	2	5	6	29	212	24.1136	6.354
AT2G05710.1	aconitase 3	83.917	11.11	1	5	8	30	990	108.133	7.1665
AT3G52880.1	monodehydroascorbate reductase 1	78.4795	20.05	2	6	6	23	434	46.4581	6.82959
AT5G63570.1	glutamate-1-semialdehyde-2,1-aminomutase	78.1847	20.68	1	2	7	26	474	50.3375	6.87354
AT5G35360.1	acetyl Co-enzyme a carboxylase biotin carboxylase subunit	75.0104	19.37	3	7	7	27	537	58.3499	7.25439
AT3G09820.1	adenosine kinase 1	74.9382	25.87	3	7	7	25	344	37.8118	5.45264
AT1G21750.2	PDI-like 1-1	74.8357	25.05	2	7	10	25	487	54.1254	5.08447
AT1G48030.1	mitochondrial lipoamide dehydrogenase 1	73.784	22.49	2	4	8	27	507	53.9541	7.40088
AT5G20720.1	chaperonin 20	73.2787	25.3	1	5	5	28	253	26.7855	8.88037
AT4G38970.1	fructose-bisphosphate aldolase 2	72.6808	24.37	2	4	9	30	398	42.9611	7.23975
AT5G62690.1	tubulin beta chain 2	71.0797	24.22	1	2	9	31	450	50.701	4.80518
AT1G65930.1	cytosolic NADP+-dependent isocitrate dehydrogenase	70.5126	26.83	3	10	10	27	410	45.7171	6.56592
AT4G16260.1	Glycosyl hydrolase superfamily protein	70.477	21.22	1	4	4	33	344	37.6881	6.84424
AT3G26650.1	glyceraldehyde 3-phosphate dehydrogenase A subunit	68.5588	33.59	2	5	11	25	396	42.463	7.75244
AT4G20850.1	tripeptidyl peptidase ii	66.4109	10.58	1	12	12	28	1380	152.273	6.07471
AT5G17920.1	Cobalamin-independent synthase family protein	65.0484	19.87	2	8	12	24	765	84.3035	6.50732
AT3G54400.1	Eukaryotic aspartyl protease family protein	65.0461	8.47	1	3	3	29	425	45.4461	9.08545
AT5G19550.1	aspartate aminotransferase 2	64.3464	20.49	3	4	6	29	405	44.2386	7.28369
AT5G42020.1	Heat shock protein 70 (Hsp 70) family protein	63.873	11.68	3	5	7	24	668	73.5159	5.21143
AT3G61440.1	cysteine synthase C1	63.8508	23.64	3	7	7	28	368	39.9016	8.54346
AT2G21330.1	fructose-bisphosphate aldolase 1	62.338	20.55	3	2	7	24	399	42.9039	6.58057
AT4G35830.1	aconitase 1	61.1465	11.14	2	5	8	25	898	98.0897	6.40479
AT1G63940.4	monodehydroascorbate reductase 6	60.3265	33.2	4	11	11	23	482	52.0829	7.75244
AT1G20010.1	tubulin beta-5 chain	59.9275	20.71	2	3	8	25	449	50.31	4.76709
AT1G23310.1	glutamate:glyoxylate aminotransferase	58.5471	22.04	2	8	8	21	481	53.267	6.88818
AT2G24200.1	Cytosol aminopeptidase family protein	57.0131	27.88	4	10	10	21	520	54.475	5.92236
AT4G11650.1	osmotin 34	55.6374	19.67	1	3	3	17	244	26.6154	6.46826
AT4G13930.1	serine hydroxymethyltransferase 4	54.8192	12.74	1	5	5	21	471	51.6852	7.2251
AT4G20890.1	tubulin beta-9 chain	54.6168	24.1	1	2	9	25	444	49.6255	4.77979
AT4G20360.1	RAB GTPase homolog E1B	53.145	11.55	1	4	4	20	476	51.5976	6.18896
AT4G35630.1	phosphoserine aminotransferase	51.3081	15.12	2	5	5	17	430	47.3291	8.06006
AT3G59970.3	methylenetetrahydrofolate reductase 1	51.1941	15.03	3	5	7	20	592	66.2464	5.8208
AT1G04820.1	tubulin alpha-4 chain	51.1575	23.33	5	8	8	18	450	49.5093	5.05908
AT2G21170.2	triosephosphate isomerase	50.1731	26.8	2	6	6	20	306	32.2867	7.48877
AT4G24280.1	chloroplast heat shock protein 70-1	48.938	15.32	1	3	10	24	718	76.4614	5.19873
AT4G19410.1	Pectinacetylesterase family protein	48.8251	16.37	2	3	4	17	391	42.0979	9.11475
ATCG00480.1	ATP synthase subunit beta	48.1864	25.3	1	9	9	21	498	53.9001	5.50342
AT1G17745.1	D-3-phosphoglycerate dehydrogenase	47.6215	15.38	2	7	9	24	624	66.4127	6.12549
AT1G09640.1	Translation elongation factor EF1B, gamma chain	47.6053	15.46	2	2	4	14	414	46.6306	5.47803
AT3G09840.1	cell division cycle 48	47.4828	12.86	3	8	8	18	809	89.3374	5.24951
AT5G11670.1	NADP-malic enzyme 2	47.1595	12.24	4	5	5	18	588	64.3722	6.41748
AT3G13920.3	eukaryotic translation initiation factor 4A1	46.8973	13.43	8	5	5	16	402	45.6715	6.27783
AT1G32060.1	phosphoribulokinase	46.8787	16.2	1	5	5	19	395	44.4356	6.04932
AT1G57720.1	Translation elongation factor EF1B, gamma chain	45.8242	14.29	1	2	4	14	413	46.3704	5.70654
AT1G78900.1	vacuolar ATP synthase subunit A	43.9658	14.61	1	7	7	17	623	68.7688	5.23682
AT1G17290.1	alanine aminotransferas	43.7129	13.81	4	6	6	16	543	59.7832	6.43018
AT4G24190.1	Chaperone protein htpG family protein	43.0857	9.84	2	7	7	16	823	94.1459	5.03369
AT5G35630.1	glutamine synthetase 2	42.948	9.53	3	3	3	25	430	47.381	6.87354
AT2G42600.2	phosphoenolpyruvate carboxylase 2	42.5726	7.79	1	4	7	20	963	109.684	5.79541
AT5G13420.1	Aldolase-type TIM barrel family protein	42.5342	18.49	1	6	6	16	438	47.6696	6.43018
AT5G19510.1	Translation elongation factor EF1B/ribosomal protein S6 family protein	41.7281	19.2	2	3	3	18	224	24.1859	4.56396
AT2G24270.2	aldehyde dehydrogenase 11A3	41.5123	12.9	2	5	5	15	496	53.0262	6.63916
AT3G29360.1	UDP-glucose 6-dehydrogenase family protein	40.9912	12.92	4	5	5	16	480	53.1391	5.99854
ATCG00120.1	ATP synthase subunit alpha	40.7867	13.61	1	6	6	21	507	55.294	5.24951
AT5G14780.1	formate dehydrogenase	40.6807	9.11	1	3	3	15	384	42.3826	7.50342
AT3G03250.1	UDP-GLUCOSE PYROPHOSPHORYLASE 1	40.585	23.03	3	9	9	18	469	51.7061	6.12549
AT2G41220.1	glutamate synthase 2	40.2924	5.52	1	5	7	16	1629	177.64	7.00537
AT3G55800.1	sedoheptulose-bisphosphatase	40.1692	19.08	1	6	6	18	393	42.3876	6.56592
AT5G04590.1	sulfite reductase	40.0356	8.1	1	5	5	19	642	71.9046	8.30908
AT1G68560.1	alpha-xylosidase 1	39.2241	6.99	2	5	5	16	915	102.333	6.771
AT4G14880.1	O-acetylserine (thiol) lyase (OAS-TL) isoform A1	37.885	15.53	4	3	3	10	322	33.7837	6.13818
AT1G53310.1	phosphoenolpyruvate carboxylase 1	37.5274	8.58	2	4	7	17	967	110.217	6.06201
AT3G16460.1	Mannose-binding lectin superfamily protein	37.4529	9.08	1	5	5	15	705	72.4296	5.50342
AT4G15210.1	beta-amylase 5	37.0569	12.25	2	4	4	11	498	56.0271	5.36377
AT5G49460.1	ATP citrate lyase subunit B 2	36.0136	12.34	2	5	5	11	608	65.786	7.63525
AT4G37930.1	serine transhydroxymethyltransferase 1	35.6588	11.99	3	5	5	12	517	57.3643	8.1333
AT1G04410.1	Lactate/malate dehydrogenase family protein	35.4903	32.23	3	8	8	17	332	35.5483	6.55127
AT5G38410.1	Ribulose bisphosphate carboxylase (small chain) family protein	35.4402	41.99	6	3	6	23	181	20.2712	8.04541
AT3G12500.1	basic chitinase	35.0276	19.4	1	4	4	12	335	36.1602	7.60596
AT5G25460.1	Protein of unknown function, DUF642	34.843	15.18	2	5	5	12	369	39.9525	7.35693
AT5G25980.1	glucoside glucohydrolase 2	33.9236	12.42	2	4	5	13	467	53.3885	6.88818
AT2G04030.2	Chaperone protein htpG family protein	33.8681	7.59	2	5	5	14	777	88.2016	5.0083
AT5G23120.1	photosystem II stability/assembly factor, chloroplast (HCF136)	33.452	10.42	1	3	3	15	403	44.0764	7.34229
AT1G09780.1	Phosphoglycerate mutase, 2,3-bisphosphoglycerate-independent	32.8507	16.88	1	6	8	15	557	60.5417	5.52881
AT3G56240.1	copper chaperone	32.7774	45.45	1	4	4	13	121	12.9626	4.93213
AT1G03230.1	Eukaryotic aspartyl protease family protein	31.4667	16.36	1	3	5	11	434	46.1188	9.14404
AT3G18780.1	actin 2	31.0859	22.64	4	2	7	12	371	41.2058	5.69385
AT1G50480.1	10-formyltetrahydrofolate synthetase	30.8051	18.3	2	8	8	10	634	67.7587	6.7124
AT3G48990.1	AMP-dependent synthetase and ligase family protein	30.3086	8.95	1	4	4	13	514	55.5098	6.53662
AT1G41830.1	SKU5-similar 6	30.0887	8.86	1	2	4	13	542	60.5399	9.45166
AT2G43590.1	Chitinase family protein	29.8892	24.62	3	4	4	11	264	28.3343	8.04541
AT1G11840.2	glyoxalase I homolog	29.5695	18.37	5	4	4	13	283	31.9083	5.2749
AT5G51820.1	phosphoglucomutase	29.3121	13	1	6	6	11	623	67.9465	5.74463
AT4G39330.2	cinnamyl alcohol dehydrogenase 9	28.7008	7.72	2	2	2	9	311	33.2319	7.45947
AT5G54160.1	O-methyltransferase 1	28.5905	16.25	1	5	5	13	363	39.5921	5.94775
AT1G64190.1	6-phosphogluconate dehydrogenase family protein	28.5066	12.11	2	2	4	12	487	53.3441	5.45264
AT2G06850.1	xyloglucan endotransglucosylase/hydrolase 4	28.4533	12.5	1	3	3	10	296	34.2689	8.90967
AT4G26970.1	aconitase 2	28.3364	5.73	1	4	5	16	995	108.413	7.15186
AT1G79920.1	Heat shock protein 70 (Hsp 70) family protein	28.2807	8.66	4	5	5	11	831	91.6233	5.18604
AT4G23600.1	Tyrosine transaminase family protein	28.0709	14.22	3	4	4	7	422	47.0092	6.27783
AT5G60640.3	PDI-like 1-4	28.039	9.76	3	4	4	10	533	59.1405	4.62744
AT3G14210.1	epithiospecifier modifier 1	27.7085	11.22	1	3	3	10	392	44.0322	7.72314
AT3G16420.1	PYK10-binding protein 1	27.6176	10.74	2	2	2	9	298	32.1383	5.77002
AT4G13430.1	isopropyl malate isomerase large subunit 1	26.8521	15.32	1	5	5	10	509	54.9785	7.84033
AT1G06680.2	photosystem II subunit P-1	26.5975	20.55	2	3	3	11	219	23.7442	8.01611
AT5G12250.1	beta-6 tubulin	25.7873	19.15	1	3	8	10	449	50.553	4.81787
AT1G09750.1	Eukaryotic aspartyl protease family protein	25.6059	6.01	1	3	3	13	449	47.6306	7.51807
AT1G19570.2	dehydroascorbate reductase	25.4699	8.96	3	2	2	10	212	23.4401	5.90967
AT5G35530.1	Ribosomal protein S3 family protein	25.4635	10.08	3	2	2	12	248	27.4406	9.53955
AT1G23190.1	Phosphoglucomutase/phosphomannomutase family protein	24.9968	18.87	1	4	9	13	583	63.1311	6.30322
AT4G31990.4	aspartate aminotransferase 5	24.7019	17.41	3	6	7	14	448	49.2933	7.86963
AT1G72370.2	40s ribosomal protein SA	24.3416	12.24	2	3	3	12	294	31.9606	5.14795
AT2G01140.1	Aldolase superfamily protein	24.2827	17.39	1	5	6	10	391	42.3006	8.08936
AT1G03220.1	Eukaryotic aspartyl protease family protein	24.0111	12.01	1	2	4	10	433	45.6884	8.66064
AT5G66570.1	PS II oxygen-evolving complex 1	23.795	25.3	2	6	6	11	332	35.1206	5.65576
AT2G15620.1	nitrite reductase 1	23.1345	13.14	1	6	6	8	586	65.4636	6.27783
AT1G02920.1	glutathione S-transferase 7	22.5927	9.57	2	2	2	11	209	23.5834	6.62451
AT4G33010.2	glycine decarboxylase P-protein 1	22.2208	6.76	3	6	6	9	976	106.156	6.99072
AT4G30270.1	xyloglucan endotransglucosylase/hydrolase 24	21.3524	13.01	6	3	3	9	269	30.7361	8.30908
AT1G47128.1	Granulin repeat cysteine protease family protein	21.3422	9.74	1	4	4	8	462	50.9334	5.41455
AT3G52960.1	Thioredoxin superfamily protein	21.0546	17.95	1	3	3	9	234	24.6689	9.02686
AT3G14310.1	pectin methylesterase 3	21.0189	12.84	2	7	7	8	592	64.2158	8.86572
AT3G54050.1	high cyclic electron flow 1	20.6563	9.35	1	3	3	8	417	45.1335	5.40186
AT1G35720.1	annexin 1	20.524	21.77	1	6	6	10	317	36.1815	5.37646
AT1G22410.1	Class-II DAHP synthetase family protein	20.4323	11.76	3	4	4	8	527	58.2896	8.32373
AT4G34490.1	cyclase associated protein 1	20.3859	9.87	1	4	4	9	476	50.9377	6.65381
AT4G15530.3	pyruvate orthophosphate dikinase	20.1303	4.67	4	3	3	8	857	93.3206	5.38916
AT2G43750.1	O-acetylserine (thiol) lyase B	20.0284	15.31	1	4	5	9	392	41.6299	8.01611
AT1G77510.1	PDI-like 1-2	20.0103	12.01	1	2	5	9	508	56.3294	4.99561
AT3G19170.2	presequence protease 1	19.6891	6.36	3	5	5	7	1069	119.684	5.63037
AT5G67360.1	Subtilase family protein	19.4454	5.02	1	3	3	7	757	79.3655	6.354
AT2G31390.1	pfkB-like carbohydrate kinase family protein	18.8812	12.92	3	3	3	7	325	35.2532	5.49072
AT1G09620.1	ATP binding;leucine-tRNA ligases;aminoacyl-tRNA ligases;nucleotide binding;ATP binding;aminoacyl-tRNA ligases	18.7575	4.49	1	4	4	9	1091	123.372	6.02393
AT5G43940.1	GroES-like zinc-binding dehydrogenase family protein	18.7539	18.47	2	4	4	7	379	40.6725	6.94678
AT4G24620.1	phosphoglucose isomerase 1	18.2466	8.97	2	5	5	8	613	67.0062	5.69385
AT3G14390.1	Pyridoxal-dependent decarboxylase family protein	18.2449	5.17	2	2	2	7	484	53.5236	6.97607
AT4G29060.1	elongation factor Ts family protein	18.2111	6.51	2	4	4	6	953	103.718	5.0083
AT2G20420.1	ATP citrate lyase (ACL) family protein	18.1746	10.45	1	3	3	7	421	45.3169	6.7124
AT4G21280.1	photosystem II subunit QA	18.1472	15.7	2	2	2	9	223	23.7807	9.64209
AT3G63460.3	transducin family protein / WD-40 repeat family protein	18.1255	3.84	3	4	4	8	1094	118.646	5.12256
AT5G08280.1	hydroxymethylbilane synthase	17.8828	11.26	1	4	4	9	382	41.0175	8.47021
AT1G62380.1	ACC oxidase 2	17.8199	17.19	1	3	3	6	320	36.16	5.12256
AT2G44160.1	methylenetetrahydrofolate reductase 2	17.6912	7.41	3	2	4	8	594	66.7594	5.50342
AT2G37040.1	PHE ammonia lyase 1	17.4633	3.86	5	2	2	7	725	78.6761	6.30322
AT4G34870.1	rotamase cyclophilin 5	17.2918	31.98	1	4	4	6	172	18.3662	8.68994
AT1G70730.1	Phosphoglucomutase/phosphomannomutase family protein	17.0961	17.09	3	3	8	9	585	63.4423	5.8208
AT1G24020.1	MLP-like protein 423	16.9476	13.55	1	2	2	7	155	17.0438	5.19873
AT1G12000.1	Phosphofructokinase family protein	16.683	9.72	1	4	4	5	566	61.4204	6.1001
AT1G79530.1	glyceraldehyde-3-phosphate dehydrogenase of plastid 1	16.6024	10.19	2	3	3	7	422	44.8029	8.63135
AT3G15730.1	phospholipase D alpha 1	16.2413	4.69	1	2	2	8	810	91.7901	5.87158
AT3G02360.2	6-phosphogluconate dehydrogenase family protein	16.2155	11.73	1	3	5	8	486	53.5435	7.41553
AT3G08590.1	Phosphoglycerate mutase, 2,3-bisphosphoglycerate-independent	15.9313	13.21	1	4	6	8	560	60.726	5.84619
AT4G39260.3	cold, circadian rhythm, and RNA binding 1	15.9279	23.91	4	2	2	8	92	10.2239	4.79248
AT4G20260.1	plasma-membrane associated cation-binding protein 1	15.8334	17.33	4	3	3	8	225	24.5688	4.95752
AT5G07440.3	glutamate dehydrogenase 2	15.8142	14.56	2	4	4	6	309	33.189	6.80029
AT1G53240.1	Lactate/malate dehydrogenase family protein	15.7024	12.32	3	3	3	5	341	35.7819	8.35303
AT1G54100.1	aldehyde dehydrogenase 7B4	15.6648	7.87	1	4	4	7	508	54.1738	5.5415
AT5G58330.3	lactate/malate dehydrogenase family protein	15.6122	9.28	3	2	2	5	334	36.3676	5.07178
AT3G09260.1	Glycosyl hydrolase superfamily protein	15.5195	8.97	5	2	5	7	524	59.6827	6.91748
AT1G05010.1	ethylene-forming enzyme	15.3651	9.29	1	2	2	7	323	36.6535	5.36377
AT5G48300.1	ADP glucose pyrophosphorylase 1	15.2923	6.92	1	3	3	10	520	56.6151	6.56592
AT1G11860.1	Glycine cleavage T-protein family	15.1446	6.13	1	2	2	6	408	44.4168	8.36768
AT5G54810.1	tryptophan synthase beta-subunit 1	15.0948	5.74	2	2	2	6	470	50.8937	6.84424
AT2G47390.1	Prolyl oligopeptidase family protein	15.0739	3.33	1	2	2	4	961	106.2	6.41748
AT5G65010.1	asparagine synthetase 2	14.9962	7.27	4	3	3	6	578	64.9887	6.45557
AT5G63680.1	Pyruvate kinase family protein	14.9346	12.55	7	5	5	7	510	54.9825	6.65381
AT1G65960.2	glutamate decarboxylase 2	14.915	10.32	3	3	4	5	494	56.1046	5.40186
AT2G36880.1	methionine adenosyltransferase 3	14.7228	12.05	1	3	4	6	390	42.4706	6.17627
AT2G16600.2	rotamase CYP 3	14.6374	27.81	2	3	3	6	151	15.9819	6.55127
AT1G11580.1	methylesterase PCR A	13.7607	10.41	1	5	5	5	557	61.6485	8.77783
AT2G30110.1	ubiquitin-activating enzyme 1	13.5159	2.69	1	2	2	5	1080	120.175	5.2749
AT3G11630.1	Thioredoxin superfamily protein	13.4697	13.53	2	3	3	5	266	29.074	7.44482
AT2G04780.1	FASCICLIN-like arabinoogalactan 7	13.2916	10.63	1	2	2	4	254	26.829	6.53662
AT1G76030.1	ATPase, V1 complex, subunit B protein	13.2539	10.49	4	4	4	6	486	54.0736	5.09717
AT3G14067.1	Subtilase family protein	13.143	5.15	1	3	3	5	777	81.7662	6.771
AT3G57610.1	adenylosuccinate synthase	13.1173	8.78	1	3	3	5	490	52.9313	7.13721
AT4G05320.2	polyubiquitin 10	12.6862	49.89	17	3	3	5	457	51.1745	7.60596
AT5G53480.1	ARM repeat superfamily protein	12.5677	3.79	1	3	3	5	870	96.1973	4.80518
AT4G05180.1	photosystem II subunit Q-2	12.246	15.22	1	2	2	5	230	24.6281	9.71533
AT3G16530.1	Legume lectin family protein	12.2221	13.41	1	2	3	6	276	30.4903	7.54736
AT1G74910.3	ADP-glucose pyrophosphorylase family protein	11.8648	6.72	3	2	2	5	387	42.8691	8.55811
AT3G54960.2	PDI-like 1-3	11.7926	9.85	2	4	4	4	518	57.655	4.90674
AT3G29320.1	Glycosyl transferase, family 35	11.6105	4.05	1	3	3	5	962	108.517	5.46533
AT2G05920.1	Subtilase family protein	11.5327	3.71	1	2	2	4	754	79.9653	8.35303
AT3G23940.2	dehydratase family	11.5279	5.94	2	3	3	5	606	64.6715	6.22705
AT3G47520.1	malate dehydrogenase	11.4438	13.15	1	4	4	5	403	42.3793	8.51416
AT2G17420.1	NADPH-dependent thioredoxin reductase A	11.2995	6.08	2	2	2	5	378	39.9893	6.69775
AT5G20950.1	Glycosyl hydrolase family protein	11.255	4.97	4	2	2	4	624	67.8832	9.12939
AT4G24770.1	31-kDa RNA binding protein	11.1783	9.12	1	2	2	3	329	35.7656	4.65283
AT3G14420.4	Aldolase-type TIM barrel family protein	11.1188	10.06	5	3	3	5	348	38.143	9.20264
AT1G09340.1	chloroplast RNA binding	10.7769	10.58	1	3	3	4	378	42.593	8.1626
AT3G22960.1	Pyruvate kinase family protein	10.6525	4.03	1	2	2	4	596	65.09	5.92236
AT1G78830.1	Curculin-like (mannose-binding) lectin family protein	10.4088	8.79	2	3	3	10	455	50.3111	8.47021
AT2G37190.1	Ribosomal protein L11 family protein	10.3523	16.87	3	2	2	5	166	17.9307	8.96826
AT3G18080.1	B-S glucosidase 44	10.2484	8.59	3	4	4	5	512	58.9459	9.42236
AT3G15980.1	Coatomer, beta' subunit	10.1567	4.18	9	3	3	4	909	102.412	4.94482
AT1G78570.1	rhamnose biosynthesis 1	10.0805	7.92	3	4	5	5	669	75.324	7.28369
AT5G61780.1	TUDOR-SN protein 2	10.0477	5.79	1	3	5	5	985	107.675	6.55127
AT1G71695.1	Peroxidase superfamily protein	10.0343	8.94	1	2	2	4	358	39.5342	8.27979
AT3G62030.3	rotamase CYP 4	9.97664	10.81	3	3	3	5	259	28.0611	8.74854
AT4G31300.1	N-terminal nucleophile aminohydrolases (Ntn hydrolases) superfamily protein	9.9081	11.16	2	2	2	4	233	25.1356	5.5542
AT2G21660.2	cold, circadian rhythm, and rna binding 2	9.8125	25.16	2	3	3	3	159	15.5391	5.60498
AT5G64570.1	beta-D-xylosidase 4	9.63404	4.97	2	3	3	4	784	84.2548	7.66455
AT1G09100.1	26S proteasome AAA-ATPase subunit RPT5B	9.6177	8.27	7	2	3	4	423	47.0082	5.021
AT3G03960.1	TCP-1/cpn60 chaperonin family protein	9.54417	9.84	1	4	4	7	549	58.9022	5.35107
AT5G15650.1	reversibly glycosylated polypeptide 2	9.48849	8.89	4	3	3	5	360	40.8635	6.12549
AT3G06350.1	dehydroquinate dehydratase, putative / shikimate dehydrogenase, putative	9.45957	4.98	1	2	2	3	603	65.7548	6.87354
AT3G15356.1	Legume lectin family protein	9.44491	15.13	2	3	4	5	271	29.7309	8.86572
AT5G07090.2	Ribosomal protein S4 (RPS4A) family protein	9.30398	14.34	5	3	3	4	244	27.69	9.99365
AT5G23820.1	MD-2-related lipid recognition domain-containing protein	9.13762	11.59	1	2	2	4	164	17.896	4.67822
AT4G31480.1	Coatomer, beta subunit	8.92059	2.32	2	2	2	5	948	106.077	5.8335
AT4G24830.1	arginosuccinate synthase family	8.88587	7.89	2	4	4	4	494	53.8116	6.66846
AT3G12390.1	Nascent polypeptide-associated complex (NAC), alpha subunit family protein	8.80813	11.82	2	2	2	5	203	21.9689	4.4751
AT3G44340.2	clone eighty-four	8.8064	3.18	2	3	3	4	1069	114.606	7.06396
AT2G38210.1	putative PDX1-like protein 4	8.77628	46.84	3	3	3	4	79	8.13611	6.55127
AT2G37220.1	RNA-binding (RRM/RBD/RNP motifs) family protein	8.71764	14.53	1	3	3	4	289	30.6992	5.16064
AT3G16470.1	Mannose-binding lectin superfamily protein	8.61199	10.64	2	2	2	3	451	48.4666	5.26221
AT4G31180.1	Class II aminoacyl-tRNA and biotin synthetases superfamily protein	8.45346	6.99	1	3	3	3	558	62.8783	6.22705
AT5G48180.1	nitrile specifier protein 5	8.31898	10.74	1	3	3	4	326	35.8304	5.18604
AT3G18060.1	transducin family protein / WD-40 repeat family protein	8.26847	3.61	1	2	2	3	609	65.9998	5.96045
AT1G03090.2	methylcrotonyl-CoA carboxylase alpha chain, mitochondrial / 3-methylcrotonyl-CoA carboxylase 1 (MCCA)	7.94858	3.41	1	2	2	3	734	80.4006	6.90283
AT3G14990.2	Class I glutamine amidotransferase-like superfamily protein	7.84062	6.23	2	2	2	4	369	39.4537	5.40186
AT4G19810.1	Glycosyl hydrolase family protein with chitinase insertion domain	7.7462	9.23	1	2	2	3	379	41.1024	8.80713
AT4G27520.1	early nodulin-like protein 2	7.68361	6.3	1	2	2	3	349	35.0422	9.31982
AT5G30510.1	ribosomal protein S1	7.49444	9.13	1	3	3	3	416	45.0823	5.24951
AT5G55220.1	trigger factor type chaperone family protein	7.2642	6.03	1	3	3	3	547	61.6949	5.32568
AT3G61820.1	Eukaryotic aspartyl protease family protein	7.18106	6.42	1	3	3	4	483	51.4288	8.42627
AT3G25770.1	allene oxide cyclase 2	7.1671	9.09	2	2	2	3	253	27.618	7.43018
ATMG01190.1	ATP synthase subunit 1	7.08808	6.71	2	3	3	3	507	54.9367	6.60986
AT5G05010.1	clathrin adaptor complexes medium subunit family protein	7.01916	7.59	1	3	3	3	527	57.6824	5.84619
AT5G56630.1	phosphofructokinase 7	6.98047	8.25	6	3	3	4	485	53.4482	7.31299
AT5G08670.1	ATP synthase alpha/beta family protein	6.80925	6.47	3	3	3	3	556	59.594	6.56592
AT5G26742.3	DEAD box RNA helicase (RH3)	6.78818	3.36	3	2	2	3	655	70.8497	8.93896
AT1G73260.1	kunitz trypsin inhibitor 1	6.72966	14.88	1	2	2	2	215	23.778	7.18115
AT1G63000.1	nucleotide-rhamnose synthase/epimerase-reductase	6.47914	9.3	1	2	3	4	301	33.576	5.97314
AT1G68010.1	hydroxypyruvate reductase	6.4334	7.51	2	3	3	3	386	42.2209	7.15186
AT1G36160.1	acetyl-CoA carboxylase 1	6.39731	1.29	2	3	3	3	2254	251.223	6.52197
AT4G18480.1	P-loop containing nucleoside triphosphate hydrolases superfamily protein	6.20779	6.84	2	3	3	4	424	46.2412	6.46826
AT4G34230.1	cinnamyl alcohol dehydrogenase 5	6.11511	8.96	2	2	3	3	357	38.7185	5.66846
AT1G74920.2	aldehyde dehydrogenase 10A8	6.05888	4.64	2	2	2	3	496	53.9436	5.35107
AT3G56150.1	eukaryotic translation initiation factor 3C	5.95847	2.44	1	2	2	3	900	102.884	5.36377
AT2G22250.1	aspartate aminotransferase	5.95034	6.31	2	2	2	2	428	46.01	6.58057
AT1G50200.1	Alanyl-tRNA synthetase	5.91992	2.29	2	2	2	2	1003	110.42	6.45557
AT1G20950.1	Phosphofructokinase family protein	5.79194	4.56	2	2	2	2	614	67.0765	6.99072
AT1G04810.1	26S proteasome regulatory complex, non-ATPase subcomplex, Rpn2/Psmd1 subunit	5.77383	2.8	2	2	2	2	1001	108.798	5.35107
AT5G46290.2	3-ketoacyl-acyl carrier protein synthase I	5.74445	5.98	3	2	2	2	418	44.7018	8.48486
AT2G21390.1	Coatomer, alpha subunit	5.69821	3.61	1	3	3	3	1218	136.381	6.91748
AT1G33590.1	Leucine-rich repeat (LRR) family protein	5.65378	5.87	1	2	2	2	477	51.7091	8.90967
AT5G02870.2	Ribosomal protein L4/L1 family	5.65138	5.91	2	2	2	2	406	44.5648	10.3452
AT1G74210.1	PLC-like phosphodiesterases superfamily protein	5.62709	9.18	1	2	2	4	392	44.9931	7.09326
AT2G45220.1	Plant invertase/pectin methylesterase inhibitor superfamily	5.41183	4.7	1	2	2	3	511	55.9414	9.0415
AT1G13750.1	Purple acid phosphatases superfamily protein	5.39281	4.4	1	2	2	2	613	68.1987	6.75635
AT4G33680.1	Pyridoxal phosphate (PLP)-dependent transferases superfamily protein	5.37887	6.51	1	2	2	3	461	50.364	7.34229
AT1G35580.3	cytosolic invertase 1	5.37486	5.65	4	2	2	2	460	52.1818	6.01123
AT5G05730.1	anthranilate synthase alpha subunit 1	5.30668	3.36	2	2	2	2	595	66.2695	6.49365
AT4G04020.1	fibrillin	5.21204	8.81	2	2	2	2	318	34.9272	5.60498
AT3G04720.1	pathogenesis-related 4	5.21001	9.91	1	2	2	2	212	22.9217	7.6499
AT5G36880.1	acetyl-CoA synthetase	5.16781	5.63	2	3	3	3	693	76.6841	5.63037
AT2G30870.1	glutathione S-transferase PHI 10	5.08853	12.09	1	2	2	2	215	24.2148	5.66846
AT5G34850.1	purple acid phosphatase 26	5.01466	6.74	1	2	2	3	475	54.9751	7.31299
AT4G34450.1	coatomer gamma-2 subunit, putative / gamma-2 coat protein, putative / gamma-2 COP, putative	4.88496	2.37	1	2	2	2	886	98.4285	5.16064
AT5G28840.1	GDP-D-mannose 3',5'-epimerase	4.69439	6.63	1	2	2	2	377	42.731	6.21436
AT1G22300.3	general regulatory factor 10	4.68129	11.95	8	2	3	3	251	28.5504	4.91943
AT1G16350.1	Aldolase-type TIM barrel family protein	4.62758	4.98	2	2	2	2	502	54.0173	6.48096
AT5G56680.1	Class II aminoacyl-tRNA and biotin synthetases superfamily protein	4.61219	5.42	1	2	2	2	572	63.7426	5.57959
AT1G80410.1	tetratricopeptide repeat (TPR)-containing protein	4.58725	2.79	2	2	2	2	897	102.082	7.7085
AT3G25230.1	rotamase FKBP 1	4.5519	3.45	3	2	2	2	551	61.4144	5.31299
AT4G19710.2	aspartate kinase-homoserine dehydrogenase ii	4.5513	2.4	1	2	2	2	916	100.187	7.48877
AT1G26380.1	FAD-binding Berberine family protein	4.52752	5.05	2	2	2	2	535	59.7796	7.79639
AT3G54660.1	glutathione reductase	4.50878	4.42	1	2	2	3	565	60.8141	7.86963
AT5G63890.1	histidinol dehydrogenase	4.49872	5.09	2	2	2	2	452	48.9258	5.43994
AT1G22530.1	PATELLIN 2	4.48832	4.39	1	2	2	2	683	75.9616	4.91943
AT2G43090.2	Aconitase/3-isopropylmalate dehydratase protein	4.39366	13.51	2	2	2	2	222	23.709	6.56592
AT5G48230.2	acetoacetyl-CoA thiolase 2	4.36265	4.22	2	2	2	2	403	41.3854	6.88818
AT3G22890.1	ATP sulfurylase 1	4.35759	4.75	4	2	2	2	463	51.4266	6.81494
AT5G09650.1	pyrophosphorylase 6	4.35143	8	1	2	2	2	300	33.3591	6.01123
AT1G75990.1	PAM domain (PCI/PINT associated module) protein	4.29157	4.52	2	2	2	2	487	55.5568	8.33838
AT1G55020.1	lipoxygenase 1	4.2338	2.68	2	2	2	2	859	97.9841	5.51611
AT2G45300.1	RNA 3'-terminal phosphate cyclase/enolpyruvate transferase, alpha/beta	4.22595	3.85	3	2	2	2	520	55.6985	6.69775
AT2G39800.2	delta1-pyrroline-5-carboxylate synthase 1	4.22333	3.42	5	2	2	3	614	66.7178	5.93506
AT2G39310.2	jacalin-related lectin 22	4.19613	5.37	3	2	2	2	428	47.2016	5.17334
AT2G13360.1	alanine:glyoxylate aminotransferase	4.18272	8.23	1	2	2	2	401	44.1801	7.82568
AT1G10760.1	Pyruvate phosphate dikinase, PEP/pyruvate binding domain	4.16808	2.07	1	2	2	2	1399	156.485	5.92236
AT5G16970.1	alkenal reductase	4.03506	6.96	5	2	2	2	345	38.1091	6.17627
AT4G37800.1	xyloglucan endotransglucosylase/hydrolase 7	4.02361	8.19	1	2	2	2	293	33.6594	7.40088
AT3G48000.1	aldehyde dehydrogenase 2B4	4.01827	3.72	1	2	2	2	538	58.5521	7.45947
AT1G21130.2	O-methyltransferase family protein	3.97283	7.43	5	2	2	2	296	32.2126	5.52881
AT4G37910.1	mitochondrial heat shock protein 70-1	3.96284	4.99	2	3	3	3	682	73.0296	5.61768
AT3G01910.2	sulfite oxidase	3.84618	6.38	3	2	2	2	298	32.6615	7.03467
AT1G79340.1	metacaspase 4	3.81975	5.02	2	2	2	2	418	45.4553	4.81787
AT4G20830.2	FAD-binding Berberine family protein	3.7241	3.33	3	2	2	2	540	60.2491	9.53955
AT2G20580.1	26S proteasome regulatory subunit S2 1A	3.69472	3.37	2	3	3	3	891	98.0818	5.09717
AT5G45775.1	Ribosomal L5P family protein	3.57511	15.12	3	3	3	3	172	19.7624	9.92041
AT1G18270.1	ketose-bisphosphate aldolase class-II family protein	3.57172	1.6	3	2	2	2	1373	146.951	5.84619
AT1G03475.1	Coproporphyrinogen III oxidase	3.54581	4.4	3	2	2	3	386	43.7687	6.69775
AT3G11830.2	TCP-1/cpn60 chaperonin family protein	3.49804	5.05	2	2	2	2	555	59.4788	6.58057
AT1G72150.1	PATELLIN 1	3.47766	6.28	1	3	3	3	573	64.007	4.83057
AT1G29670.1	GDSL-like Lipase/Acylhydrolase superfamily protein	2.87518	6.89	1	2	2	2	363	39.8467	8.54346
AT3G20050.1	T-complex protein 1 alpha subunit	2.51094	3.67	1	2	2	2	545	59.1921	6.30322
AT1G74030.1	enolase 1	2.45951	3.77	1	2	2	2	477	51.4423	6.12549
AT4G16760.1	acyl-CoA oxidase 1	2.3869	4.82	2	3	3	3	664	74.2549	7.66455
AT2G19940.1	oxidoreductases, acting on the aldehyde or oxo group of donors, NAD or NADP as acceptor;copper ion binding	2.33731	4.74	1	2	2	2	401	44.108	8.29443
AT3G24503.1	aldehyde dehydrogenase 2C4	2.05	3.19	1	2	2	2	501	54.3255	5.69385
AT3G08030.2	Protein of unknown function, DUF642	2.02069	5.57	2	2	2	2	323	34.6789	7.59131
AT4G29840.1	Pyridoxal-5'-phosphate-dependent enzyme family protein	2.02065	5.7	1	3	3	3	526	57.74	7.41553
AT3G63140.1	chloroplast stem-loop binding protein of 41 kDa	1.8517	5.91	1	2	2	2	406	43.9025	8.42627
AT5G27380.1	glutathione synthetase 2	0	3.34	1	2	2	2	539	60.2328	6.49365
AT2G47470.2	thioredoxin family protein	0	7.89	4	2	2	2	266	29.1989	5.75732
