# Supplementary material for: Proteomics dataset containing proteins that obscure identification of TOPLESS interactors in Arabidopsis
Source: Data Brief. 2018 Aug 29;20:909–16. doi: 10.1016/j.dib.2018.08.059 (PMC6138984; doi:10.1016/j.dib.2018.08.059)
Supplement: Supplementary file 5 — Supplementary material [file mmc5.xlsx]

## Sheet: Sheet1
Accession	Description	Score	Coverage	# Proteins	# Unique Peptides	# Peptides	# PSMs	# AAs	MW [kDa]	calc. pI
ATCG00490.1	ribulose-bisphosphate carboxylases	436.278	52.4	3	23	23	168	479	52.9216	6.29053
AT2G39730.1	rubisco activase	339.171	46.2	3	15	15	97	474	51.9479	6.15088
AT3G04120.1	glyceraldehyde-3-phosphate dehydrogenase C subunit 1	298.634	60.65	3	14	14	87	338	36.8911	7.12256
AT2G36530.1	Enolase	264.519	57.88	1	18	18	92	444	47.6893	5.77002
AT4G02520.1	glutathione S-transferase PHI 2	256.689	59.43	2	8	10	79	212	24.1136	6.354
AT1G20620.5	catalase 3	242.641	42.68	4	15	17	91	485	55.9322	7.63525
AT1G55490.1	chaperonin 60 beta	212.321	44.83	1	4	21	62	600	63.7696	6.50732
AT5G02500.1	heat shock cognate protein 70-1	211.878	44.39	3	6	20	74	651	71.3131	5.12256
AT1G15750.1	TOPLESS	208.876	35.63	4	29	32	81	1131	124.22	7.23975
AT3G60750.2	Transketolase	204.33	36.08	2	14	21	73	740	79.7892	6.43018
AT5G17920.1	Cobalamin-independent synthase family protein	186.494	29.28	2	10	19	68	765	84.3035	6.50732
AT3G52930.1	Aldolase superfamily protein	180.335	63.13	1	14	20	63	358	38.5159	6.45557
AT2G36460.1	Aldolase superfamily protein	172.834	39.66	2	4	10	53	358	38.3629	7.38623
AT5G26000.2	thioglucoside glucohydrolase 1	168.09	31.8	4	10	11	57	456	51.4482	5.88428
AT2G28000.1	chaperonin-60alpha	164.25	34.64	1	17	18	57	586	62.0338	5.18604
AT1G56070.1	Ribosomal protein S5/Elongation factor G/III/V family protein	163.228	36.65	1	25	25	57	843	93.8302	6.25244
AT3G03780.1	methionine synthase 2	158.143	26.14	1	5	15	62	765	84.5306	6.50732
AT2G24200.1	Cytosol aminopeptidase family protein	152.426	33.27	2	8	12	46	520	54.475	5.92236
AT5G02490.1	Heat shock protein 70 (Hsp 70) family protein	151.382	26.03	3	2	13	54	653	71.3422	5.12256
AT3G12780.1	phosphoglycerate kinase 1	148.674	41.58	1	7	14	54	481	50.0807	6.23975
AT3G09440.1	Heat shock protein 70 (Hsp 70) family protein	148.561	35.59	2	6	18	51	649	71.1032	5.07178
AT3G45140.1	lipoxygenase 2	144.933	37.39	1	27	27	56	896	101.982	5.61768
AT1G07920.1	GTP binding Elongation factor Tu family protein	142.953	24.28	4	9	9	58	449	49.4708	9.11475
AT3G12580.1	heat shock protein 70	140.776	25.85	2	2	13	50	650	71.057	5.24951
AT1G78850.1	D-mannose binding lectin protein with Apple-like carbohydrate-binding domain	139.291	39.68	1	7	14	52	441	49.0201	7.6499
AT3G26650.1	glyceraldehyde 3-phosphate dehydrogenase A subunit	137.372	44.7	2	6	14	49	396	42.463	7.75244
AT1G04410.1	Lactate/malate dehydrogenase family protein	136.106	33.13	2	3	8	46	332	35.5483	6.55127
AT3G44310.1	nitrilase 1	132.135	36.71	4	6	9	36	346	38.128	6.27783
AT1G57720.1	Translation elongation factor EF1B, gamma chain	126.073	31.96	1	6	11	36	413	46.3704	5.70654
AT5G62690.1	tubulin beta chain 2	122.182	26.22	1	3	10	48	450	50.701	4.80518
AT5G35360.1	acetyl Co-enzyme a carboxylase biotin carboxylase subunit	113.708	34.64	3	15	15	47	537	58.3499	7.25439
AT4G16260.1	Glycosyl hydrolase superfamily protein	113.189	35.47	1	8	8	43	344	37.6881	6.84424
AT5G50920.1	CLPC homologue 1	108.238	21.74	1	5	18	33	929	103.388	6.771
AT1G79550.1	phosphoglycerate kinase	107.382	41.4	1	10	13	39	401	42.1054	5.68115
AT1G20010.1	tubulin beta-5 chain	107.31	25.84	1	3	10	43	449	50.31	4.76709
AT1G65930.1	cytosolic NADP+-dependent isocitrate dehydrogenase	101.65	41.95	2	12	15	36	410	45.7171	6.56592
AT1G56190.2	Phosphoglycerate kinase family protein	98.8855	31.36	2	2	10	37	405	42.5888	5.5415
AT1G67090.1	ribulose bisphosphate carboxylase small chain 1A	98.8485	42.22	2	4	7	36	180	20.203	7.7085
AT5G44340.1	tubulin beta chain 4	97.5094	23.42	1	3	9	39	444	49.7907	4.85596
AT5G04140.1	glutamate synthase 1	97.4783	18.68	2	19	24	38	1622	176.64	6.31592
AT4G24280.1	chloroplast heat shock protein 70-1	97.0097	26.18	1	6	18	38	718	76.4614	5.19873
AT5G12250.1	beta-6 tubulin	96.7202	20.27	1	2	8	39	449	50.553	4.81787
AT1G50480.1	10-formyltetrahydrofolate synthetase	95.99	25.08	2	12	12	34	634	67.7587	6.7124
AT1G12900.3	glyceraldehyde 3-phosphate dehydrogenase A subunit 2	95.8273	39.43	3	2	10	37	350	37.6436	7.76709
AT1G09640.1	Translation elongation factor EF1B, gamma chain	94.0067	33.57	2	6	11	32	414	46.6306	5.47803
AT1G49240.1	actin 8	92.7157	27.85	4	3	8	29	377	41.8359	5.57959
AT2G05710.1	aconitase 3	92.4997	19.6	1	10	14	31	990	108.133	7.1665
AT4G34200.1	D-3-phosphoglycerate dehydrogenase	90.6492	30.85	2	12	14	32	603	63.2856	6.58057
AT3G03250.1	UDP-GLUCOSE PYROPHOSPHORYLASE 1	90.0672	44.78	2	7	17	39	469	51.7061	6.12549
AT5G56500.1	TCP-1/cpn60 chaperonin family protein	89.3481	27.97	1	2	12	29	597	63.2853	5.87158
AT4G13940.1	S-adenosyl-L-homocysteine hydrolase	88.5034	37.32	4	6	17	41	485	53.3441	5.97314
ATCG00480.1	ATP synthase subunit beta	86.9487	39.36	1	13	14	31	498	53.9001	5.50342
AT5G49910.1	chloroplast heat shock protein 70-2	86.5045	25.49	1	4	16	36	718	76.9497	5.30029
AT3G09840.1	cell division cycle 48	86.1128	30.9	3	18	18	30	809	89.3374	5.24951
AT5G11670.1	NADP-malic enzyme 2	86.0091	22.62	3	10	10	29	588	64.3722	6.41748
AT4G23600.1	Tyrosine transaminase family protein	84.9903	22.51	3	7	7	27	422	47.0092	6.27783
AT1G53310.1	phosphoenolpyruvate carboxylase 1	84.436	27.2	2	11	22	36	967	110.217	6.06201
AT5G09810.1	actin 7	83.7948	30.77	4	3	9	27	377	41.709	5.49072
AT3G16400.1	nitrile specifier protein 1	83.7512	36.81	5	14	14	30	470	51.6376	5.52881
AT4G38970.1	fructose-bisphosphate aldolase 2	83.6277	47.74	2	8	16	32	398	42.9611	7.23975
AT1G23310.1	glutamate:glyoxylate aminotransferase	82.2707	35.14	2	14	14	31	481	53.267	6.88818
AT3G58610.1	ketol-acid reductoisomerase	79.7368	20.64	1	10	10	30	591	63.7724	6.80029
AT5G38410.1	Ribulose bisphosphate carboxylase (small chain) family protein	79.0074	42.54	4	2	6	34	181	20.2712	8.04541
AT3G19170.1	presequence protease 1	76.5656	19.44	3	16	16	27	1080	120.939	5.68115
AT3G15730.1	phospholipase D alpha 1	74.4598	18.52	2	11	11	26	810	91.7901	5.87158
AT4G13430.1	isopropyl malate isomerase large subunit 1	73.3017	24.95	1	8	8	23	509	54.9785	7.84033
AT1G35720.1	annexin 1	73.2116	56.15	1	17	17	32	317	36.1815	5.37646
AT2G42600.2	phosphoenolpyruvate carboxylase 2	72.5097	24.61	1	10	21	31	963	109.684	5.79541
AT3G14420.4	Aldolase-type TIM barrel family protein	72.2279	42.53	7	5	11	29	348	38.143	9.20264
AT5G13420.1	Aldolase-type TIM barrel family protein	70.6309	33.33	1	12	12	24	438	47.6696	6.43018
AT4G09000.1	general regulatory factor 1	70.1192	51.69	2	6	12	27	267	29.9129	4.80518
AT5G20630.1	germin 3	69.7802	16.11	1	2	2	16	211	21.8223	6.75635
AT2G43590.1	Chitinase family protein	69.5142	31.44	3	5	5	23	264	28.3343	8.04541
AT4G15210.1	beta-amylase 5	68.4526	26.51	2	9	9	23	498	56.0271	5.36377
AT1G62380.1	ACC oxidase 2	68.3314	26.25	1	6	6	24	320	36.16	5.12256
AT5G19770.1	tubulin alpha-3	68.2931	19.78	2	2	7	24	450	49.6225	5.09717
AT4G20360.1	RAB GTPase homolog E1B	68.2198	26.89	1	10	10	21	476	51.5976	6.18896
AT5G38430.1	Ribulose bisphosphate carboxylase (small chain) family protein	68.1181	41.99	1	2	6	28	181	20.2731	7.7085
AT3G52880.1	monodehydroascorbate reductase 1	67.4909	36.41	2	12	12	23	434	46.4581	6.82959
AT5G41670.1	6-phosphogluconate dehydrogenase family protein	67.4596	29.98	1	6	11	23	487	53.2842	5.79541
AT1G63940.4	monodehydroascorbate reductase 6	67.2865	39.21	4	13	13	23	482	52.0829	7.75244
AT1G53240.1	Lactate/malate dehydrogenase family protein	66.6175	29.33	1	3	7	24	341	35.7819	8.35303
AT5G17310.2	UDP-glucose pyrophosphorylase 2	65.9204	33.83	2	3	13	30	470	51.8872	6.01123
AT5G03630.1	Pyridine nucleotide-disulphide oxidoreductase family protein	65.8061	34.71	1	11	11	23	435	47.4503	5.31299
AT1G42970.1	glyceraldehyde-3-phosphate dehydrogenase B subunit	65.7166	36.47	1	10	13	24	447	47.6296	6.80029
AT3G59970.3	methylenetetrahydrofolate reductase 1	65.0056	22.64	3	7	11	25	592	66.2464	5.8208
AT4G35830.1	aconitase 1	64.1936	18.93	2	9	13	23	898	98.0897	6.40479
AT4G13930.1	serine hydroxymethyltransferase 4	63.6854	25.27	2	10	10	23	471	51.6852	7.2251
AT1G06680.2	photosystem II subunit P-1	63.6661	36.07	3	6	6	22	219	23.7442	8.01611
AT1G23190.1	Phosphoglucomutase/phosphomannomutase family protein	62.013	37.22	1	9	16	26	583	63.1311	6.30322
AT3G14210.1	epithiospecifier modifier 1	61.8402	26.02	1	7	7	21	392	44.0322	7.72314
AT4G35090.2	catalase 2	61.8174	14.35	2	4	6	23	474	54.9602	6.82959
AT4G20850.1	tripeptidyl peptidase ii	59.9149	15	1	17	17	23	1380	152.273	6.07471
AT5G03300.1	adenosine kinase 2	58.112	31.01	3	9	9	19	345	37.8218	5.26221
AT3G12500.1	basic chitinase	57.0829	26.87	1	5	5	17	335	36.1602	7.60596
AT4G21280.1	photosystem II subunit QA	55.9484	42.6	2	7	7	18	223	23.7807	9.64209
AT4G24190.1	Chaperone protein htpG family protein	55.8504	21.99	2	13	15	20	823	94.1459	5.03369
AT1G78900.1	vacuolar ATP synthase subunit A	55.0893	30.66	1	15	15	22	623	68.7688	5.23682
AT3G44300.1	nitrilase 2	55.0817	27.14	2	3	6	15	339	37.1296	5.5542
AT3G18080.1	B-S glucosidase 44	54.7563	17.77	29	10	11	27	512	58.9459	9.42236
AT3G25770.1	allene oxide cyclase 2	54.6431	31.23	1	5	6	19	253	27.618	7.43018
AT3G01500.1	carbonic anhydrase 1	54.6092	38.15	3	4	9	19	270	29.4852	5.73193
AT1G64190.1	6-phosphogluconate dehydrogenase family protein	54.5264	23.82	1	3	8	17	487	53.3441	5.45264
AT3G52960.1	Thioredoxin superfamily protein	53.9878	44.87	1	7	7	18	234	24.6689	9.02686
AT5G14740.2	carbonic anhydrase 2	53.7861	32.05	5	3	8	18	259	28.3264	5.52881
AT1G22300.1	general regulatory factor 10	53.5778	30.71	3	6	7	20	254	28.8974	4.80518
AT2G21170.2	triosephosphate isomerase	53.094	26.8	2	6	6	21	306	32.2867	7.48877
AT1G03230.1	Eukaryotic aspartyl protease family protein	52.3939	29.72	1	6	10	21	434	46.1188	9.14404
AT1G09780.1	Phosphoglycerate mutase, 2,3-bisphosphoglycerate-independent	51.6275	27.47	1	9	11	22	557	60.5417	5.52881
AT3G14415.1	Aldolase-type TIM barrel family protein	50.9098	32.43	2	2	8	20	367	40.2812	8.96826
AT4G14880.1	O-acetylserine (thiol) lyase (OAS-TL) isoform A1	50.8654	42.55	3	8	10	24	322	33.7837	6.13818
AT2G21330.1	fructose-bisphosphate aldolase 1	50.8308	40.35	3	5	13	21	399	42.9039	6.58057
AT2G15620.1	nitrite reductase 1	49.5732	26.28	1	14	14	24	586	65.4636	6.27783
AT5G51820.1	phosphoglucomutase	49.0801	24.56	1	12	12	19	623	67.9465	5.74463
AT3G23990.1	heat shock protein 60	49.0541	24.78	1	5	12	17	577	61.2422	5.78271
AT3G55440.1	triosephosphate isomerase	48.471	40.16	1	9	9	23	254	27.1521	5.50342
AT2G36580.1	Pyruvate kinase family protein	47.6598	22.77	1	2	7	16	527	57.4719	6.354
AT5G63570.1	glutamate-1-semialdehyde-2,1-aminomutase	47.5675	25.95	1	2	8	15	474	50.3375	6.87354
AT1G33590.1	Leucine-rich repeat (LRR) family protein	46.4097	31.45	2	11	11	23	477	51.7091	8.90967
AT1G09340.1	chloroplast RNA binding	46.1588	33.86	1	11	11	18	378	42.593	8.1626
AT5G54160.1	O-methyltransferase 1	46.1268	31.13	1	9	9	20	363	39.5921	5.94775
AT4G35630.1	phosphoserine aminotransferase	46.0347	24.19	1	5	7	16	430	47.3291	8.06006
AT1G78830.1	Curculin-like (mannose-binding) lectin family protein	45.7155	16.92	1	5	6	20	455	50.3111	8.47021
AT3G48730.1	glutamate-1-semialdehyde 2,1-aminomutase 2	45.2657	28.6	1	3	9	14	472	50.1094	7.38623
AT1G20200.1	PAM domain (PCI/PINT associated module) protein	45.1411	27.25	1	4	11	18	488	55.5477	8.19189
AT3G47520.1	malate dehydrogenase	44.8708	31.27	1	8	9	16	403	42.3793	8.51416
AT1G21750.1	PDI-like 1-1	44.5102	22.36	2	6	9	17	501	55.567	4.91943
AT3G06650.1	ATP-citrate lyase B-1	44.4408	23.52	1	3	11	16	608	65.772	7.81104
AT5G38480.1	general regulatory factor 3	44.3594	34.51	2	3	7	17	255	28.5883	4.79248
AT3G02230.1	reversibly glycosylated polypeptide 1	43.6445	35.57	3	3	11	19	357	40.6025	5.92236
AT5G65620.1	Zincin-like metalloproteases family protein	43.1143	14.92	1	4	10	17	791	88.7011	6.27783
AT3G02360.2	6-phosphogluconate dehydrogenase family protein	43.0329	22.84	1	7	10	17	486	53.5435	7.41553
AT4G11650.1	osmotin 34	42.9591	24.18	1	5	5	12	244	26.6154	6.46826
AT3G62030.3	rotamase CYP 4	42.6891	19.69	3	5	5	16	259	28.0611	8.74854
AT3G46970.1	alpha-glucan phosphorylase 2	42.5248	11.65	1	6	6	13	841	95.0995	6.11279
AT2G04030.2	Chaperone protein htpG family protein	42.4236	24.2	2	12	14	18	777	88.2016	5.0083
AT1G70730.1	Phosphoglucomutase/phosphomannomutase family protein	41.8579	27.18	3	5	12	15	585	63.4423	5.8208
AT1G65960.2	glutamate decarboxylase 2	41.827	18.22	4	5	7	14	494	56.1046	5.40186
AT2G21390.1	Coatomer, alpha subunit	41.8126	13.79	1	7	13	16	1218	136.381	6.91748
AT4G33090.1	aminopeptidase M1	41.4794	18.77	1	15	15	20	879	98.1169	5.50342
AT3G16420.1	PYK10-binding protein 1	41.4131	31.21	2	7	7	14	298	32.1383	5.77002
AT4G29060.1	elongation factor Ts family protein	41.4033	11.23	2	8	8	13	953	103.718	5.0083
AT3G24503.1	aldehyde dehydrogenase 2C4	41.1174	18.16	1	7	7	16	501	54.3255	5.69385
AT2G20420.1	ATP citrate lyase (ACL) family protein	40.4819	27.08	1	10	10	15	421	45.3169	6.7124
AT1G11840.2	glyoxalase I homolog	40.1243	25.44	3	5	6	17	283	31.9083	5.2749
AT3G52990.1	Pyruvate kinase family protein	39.9969	23.72	2	3	8	15	527	57.4591	7.10791
AT1G79920.1	Heat shock protein 70 (Hsp 70) family protein	39.759	16.49	4	10	10	15	831	91.6233	5.18604
AT1G36160.1	acetyl-CoA carboxylase 1	39.7449	8.78	3	16	16	18	2254	251.223	6.52197
AT2G33210.2	heat shock protein 60-2	39.5074	18.62	2	2	9	13	580	61.4392	6.32861
AT3G13920.3	eukaryotic translation initiation factor 4A1	39.4131	26.87	5	2	10	15	402	45.6715	6.27783
AT5G58330.3	lactate/malate dehydrogenase family protein	38.5509	23.35	3	6	6	14	334	36.3676	5.07178
AT3G63460.3	transducin family protein / WD-40 repeat family protein	38.5476	10.69	3	9	9	15	1094	118.646	5.12256
AT4G31990.4	aspartate aminotransferase 5	38.5161	27.68	3	9	10	14	448	49.2933	7.86963
AT3G61440.1	cysteine synthase C1	38.2409	32.34	3	10	10	17	368	39.9016	8.54346
AT3G49120.1	peroxidase CB	38.1659	22.95	1	3	8	15	353	38.8075	7.63525
AT4G23100.1	glutamate-cysteine ligase	37.6649	14.56	2	7	7	17	522	58.5247	6.56592
AT3G04790.1	Ribose 5-phosphate isomerase, type A protein	37.3717	16.3	1	3	3	10	276	29.2874	6.02393
AT4G05180.1	photosystem II subunit Q-2	37.0632	32.61	1	5	5	13	230	24.6281	9.71533
AT2G01140.1	Aldolase superfamily protein	36.4868	31.97	1	8	11	18	391	42.3006	8.08936
AT3G17390.1	S-adenosylmethionine synthetase family protein	36.3627	24.43	1	4	7	15	393	42.7687	5.80811
AT2G21660.1	cold, circadian rhythm, and rna binding 2	36.0846	34.09	2	4	4	10	176	16.8796	6.15088
AT1G32060.1	phosphoribulokinase	35.795	29.37	1	8	8	13	395	44.4356	6.04932
AT4G33010.1	glycine decarboxylase P-protein 1	35.7723	14.37	2	6	11	19	1037	112.853	6.97607
AT2G20580.1	26S proteasome regulatory subunit S2 1A	35.5784	15.71	1	7	13	17	891	98.0818	5.09717
AT5G48300.1	ADP glucose pyrophosphorylase 1	35.1278	24.42	1	9	9	15	520	56.6151	6.56592
AT5G14780.1	formate dehydrogenase	35.0534	30.73	1	8	8	16	384	42.3826	7.50342
ATCG00120.1	ATP synthase subunit alpha	35.0142	17.95	1	7	7	13	507	55.294	5.24951
AT1G48030.1	mitochondrial lipoamide dehydrogenase 1	34.836	22.68	2	3	8	12	507	53.9541	7.40088
AT5G19550.1	aspartate aminotransferase 2	34.7769	28.64	1	6	9	15	405	44.2386	7.28369
AT5G08670.1	ATP synthase alpha/beta family protein	34.5054	25.36	3	9	10	12	556	59.594	6.56592
AT2G45290.1	Transketolase	34.4512	14.57	1	2	10	17	741	79.8721	6.58057
AT5G10540.1	Zincin-like metalloproteases family protein	34.3592	14.69	1	3	9	14	701	78.9944	5.63037
AT2G44060.1	Late embryogenesis abundant protein, group 2	34.2917	22.15	1	6	6	15	325	36.0138	4.84326
AT1G78300.1	general regulatory factor 2	34.1264	32.43	1	3	7	14	259	29.1435	4.79248
AT1G55020.1	lipoxygenase 1	34.1018	15.25	1	10	10	13	859	97.9841	5.51611
AT5G04590.1	sulfite reductase	34.1006	18.22	1	9	9	13	642	71.9046	8.30908
AT2G26080.1	glycine decarboxylase P-protein 2	34.0236	10.63	1	3	8	17	1044	113.703	6.65381
AT2G33150.1	peroxisomal 3-ketoacyl-CoA thiolase 3	33.7404	20.13	2	5	5	11	462	48.548	8.33838
AT1G68560.1	alpha-xylosidase 1	33.6513	8.74	1	7	7	12	915	102.333	6.771
AT4G26970.1	aconitase 2	33.6394	16.18	1	11	12	14	995	108.413	7.15186
AT4G24620.1	phosphoglucose isomerase 1	33.5281	18.6	2	9	9	13	613	67.0062	5.69385
AT3G22890.1	ATP sulfurylase 1	33.4918	22.68	1	5	8	12	463	51.4266	6.81494
AT3G56240.1	copper chaperone	33.1009	58.68	1	5	5	11	121	12.9626	4.93213
AT3G09260.1	Glycosyl hydrolase superfamily protein	32.5597	15.46	1	4	7	18	524	59.6827	6.91748
AT5G42980.1	thioredoxin 3	32.5257	49.15	1	5	5	13	118	13.1008	5.13525
AT4G24770.1	31-kDa RNA binding protein	32.4006	9.12	1	2	2	8	329	35.7656	4.65283
AT5G09590.1	mitochondrial HSO70 2	32.3488	18.77	2	5	9	11	682	72.9457	5.78271
AT5G35630.1	glutamine synthetase 2	32.3225	22.56	1	8	9	15	430	47.381	6.87354
AT3G17240.1	lipoamide dehydrogenase 2	32.2837	22.68	2	3	8	12	507	53.9519	7.03467
AT1G35160.1	GF14 protein phi chain	32.2734	31.46	2	3	9	16	267	30.1752	4.86865
AT1G17745.1	D-3-phosphoglycerate dehydrogenase	32.1733	24.52	2	11	13	16	624	66.4127	6.12549
AT5G25980.2	glucoside glucohydrolase 2	32.0097	12.98	2	5	6	13	547	62.6921	7.44482
AT4G37910.1	mitochondrial heat shock protein 70-1	31.959	19.94	1	6	10	12	682	73.0296	5.61768
AT2G31390.1	pfkB-like carbohydrate kinase family protein	31.9135	22.46	5	6	6	11	325	35.2532	5.49072
AT1G56340.2	calreticulin 1a	31.8572	17.92	3	6	6	12	424	49.1115	5.79541
AT2G43750.1	O-acetylserine (thiol) lyase B	31.7364	22.45	1	6	7	12	392	41.6299	8.01611
AT2G37220.1	RNA-binding (RRM/RBD/RNP motifs) family protein	31.5123	20.76	1	4	4	9	289	30.6992	5.16064
AT2G24270.2	aldehyde dehydrogenase 11A3	31.43	20.36	2	7	7	12	496	53.0262	6.63916
AT4G34450.1	coatomer gamma-2 subunit, putative / gamma-2 coat protein, putative / gamma-2 COP, putative	31.3328	14.33	1	10	10	12	886	98.4285	5.16064
AT3G04840.1	Ribosomal protein S3Ae	31.1986	24.81	1	2	5	12	262	29.8318	9.75928
AT5G09660.2	peroxisomal NAD-malate dehydrogenase 2	31.1614	27.03	4	5	6	10	333	34.9534	7.66455
AT4G19410.1	Pectinacetylesterase family protein	31.0481	19.18	4	5	5	12	391	42.0979	9.11475
AT2G30870.1	glutathione S-transferase PHI 10	31.0286	30.7	1	5	6	11	215	24.2148	5.66846
AT5G10450.1	G-box regulating factor 6	30.9475	37.1	4	2	8	14	248	27.9578	4.84326
AT4G34870.1	rotamase cyclophilin 5	30.3785	28.49	1	3	4	9	172	18.3662	8.68994
AT3G20050.1	T-complex protein 1 alpha subunit	30.1692	16.33	1	8	8	12	545	59.1921	6.30322
AT5G49810.1	methionine S-methyltransferase	29.9751	8.5	1	7	7	11	1071	118.641	5.63037
AT5G66570.1	PS II oxygen-evolving complex 1	29.7815	35.84	2	8	8	12	332	35.1206	5.65576
AT2G41220.1	glutamate synthase 2	29.7248	7.86	1	4	9	13	1629	177.64	7.00537
AT1G79690.1	nudix hydrolase homolog 3	29.5431	9.07	1	5	5	11	772	86.8022	5.43994
AT5G43940.1	GroES-like zinc-binding dehydrogenase family protein	29.5196	29.29	2	7	7	10	379	40.6725	6.94678
AT5G07440.1	glutamate dehydrogenase 2	29.3083	18	2	6	7	12	411	44.6707	6.53662
AT3G55800.1	sedoheptulose-bisphosphatase	29.2879	21.12	1	7	7	11	393	42.3876	6.56592
AT5G61410.1	D-ribulose-5-phosphate-3-epimerase	29.2076	12.46	1	2	2	8	281	29.9897	8.07471
AT2G30860.2	glutathione S-transferase PHI 9	29.1174	39.76	2	4	5	11	166	18.6096	6.53662
AT3G48990.1	AMP-dependent synthetase and ligase family protein	29.0205	16.54	1	7	7	11	514	55.5098	6.53662
AT2G44160.1	methylenetetrahydrofolate reductase 2	28.8298	19.53	1	6	10	13	594	66.7594	5.50342
AT2G16600.1	rotamase CYP 3	28.4488	41.62	2	4	5	10	173	18.4801	8.42627
AT3G09630.2	Ribosomal protein L4/L1 family	28.1344	12.59	2	2	3	8	405	44.545	10.3745
AT5G15650.1	reversibly glycosylated polypeptide 2	27.9761	28.61	2	2	10	14	360	40.8635	6.12549
AT4G37930.1	serine transhydroxymethyltransferase 1	27.9442	22.82	1	7	9	10	517	57.3643	8.1333
AT5G02870.2	Ribosomal protein L4/L1 family	27.7759	10.84	2	2	3	8	406	44.5648	10.3452
AT3G22960.1	Pyruvate kinase family protein	27.4364	15.6	1	7	7	10	596	65.09	5.92236
AT5G19220.1	ADP glucose pyrophosphorylase large subunit 1	27.1292	24.14	3	10	11	13	522	57.6377	7.91357
AT1G17290.1	alanine aminotransferas	26.9202	15.1	4	7	7	10	543	59.7832	6.43018
AT1G20950.1	Phosphofructokinase family protein	26.8046	17.59	1	6	9	12	614	67.0765	6.99072
AT2G13360.1	alanine:glyoxylate aminotransferase	26.7647	11.97	1	5	5	10	401	44.1801	7.82568
AT1G72370.2	40s ribosomal protein SA	26.7259	21.09	4	5	5	12	294	31.9606	5.14795
AT4G31180.1	Class II aminoacyl-tRNA and biotin synthetases superfamily protein	26.518	13.8	2	6	6	9	558	62.8783	6.22705
AT1G11860.1	Glycine cleavage T-protein family	26.4566	21.08	1	6	6	15	408	44.4168	8.36768
AT2G30110.1	ubiquitin-activating enzyme 1	26.1693	7.87	2	7	7	9	1080	120.175	5.2749
AT2G37620.1	actin 1	26.0935	18.3	2	2	6	11	377	41.7709	5.49072
AT1G66270.2	Glycosyl hydrolase superfamily protein	26.0677	11.3	2	2	6	15	522	59.4558	7.02002
AT1G03090.2	methylcrotonyl-CoA carboxylase alpha chain, mitochondrial / 3-methylcrotonyl-CoA carboxylase 1 (MCCA)	26.04	15.12	2	7	7	8	734	80.4006	6.90283
AT4G34670.1	Ribosomal protein S3Ae	25.8145	24.81	1	2	5	11	262	29.7848	9.74463
AT4G33030.1	sulfoquinovosyldiacylglycerol 1	25.7805	17.4	1	7	7	11	477	53.08	8.19189
AT1G22410.1	Class-II DAHP synthetase family protein	25.5932	16.13	2	5	6	9	527	58.2896	8.32373
AT1G63000.1	nucleotide-rhamnose synthase/epimerase-reductase	25.4932	25.91	1	7	8	13	301	33.576	5.97314
AT3G05530.1	regulatory particle triple-A ATPase 5A	25.4604	18.4	4	5	6	10	424	47.4503	5.03369
AT1G47128.1	Granulin repeat cysteine protease family protein	25.4127	17.32	1	7	7	15	462	50.9334	5.41455
AT3G03960.1	TCP-1/cpn60 chaperonin family protein	25.3396	23.86	1	11	11	11	549	58.9022	5.35107
AT5G07350.1	TUDOR-SN protein 1	24.911	12.61	2	5	11	12	991	108.168	7.29834
AT1G62020.1	Coatomer, alpha subunit	24.8647	9.38	1	2	9	11	1216	136.48	6.97607
AT5G54810.1	tryptophan synthase beta-subunit 1	24.6726	14.04	2	5	5	9	470	50.8937	6.84424
AT5G16050.1	general regulatory factor 5	24.5398	25	1	2	6	11	268	30.1632	4.80518
AT1G73260.1	kunitz trypsin inhibitor 1	24.5282	17.67	1	3	3	7	215	23.778	7.18115
AT5G13030.1	unknown protein; FUNCTIONS IN: molecular_function unknown; INVOLVED IN: biological_process unknown; LOCATED IN: chloroplast; EXPRESSED IN: 23 plant structures; EXPRESSED DURING: 13 growth stages; CONTAINS InterPro DOMAIN/s: Uncharacterised protein family UPF0061 (InterPro:IPR003846); Has 5046 Blast hits to 4997 proteins in 1211 species: Archae - 8; Bacteria - 2327; Metazoa - 120; Fungi - 134; Pla…	24.525	12.8	1	6	6	8	633	71.0525	6.69775
AT3G25860.1	2-oxoacid dehydrogenases acyltransferase family protein	24.5123	18.33	1	5	6	10	480	50.0491	8.36768
AT3G29320.1	Glycosyl transferase, family 35	24.4607	8.84	1	7	7	9	962	108.517	5.46533
AT1G75990.1	PAM domain (PCI/PINT associated module) protein	24.325	21.36	1	2	9	10	487	55.5568	8.33838
AT1G74210.1	PLC-like phosphodiesterases superfamily protein	24.263	13.27	1	3	3	9	392	44.9931	7.09326
AT5G63680.1	Pyruvate kinase family protein	24.1013	15.49	5	2	6	9	510	54.9825	6.65381
AT5G26570.1	catalytics;carbohydrate kinases;phosphoglucan, water dikinases	24.0804	6.35	2	5	5	8	1196	131.241	6.23975
AT1G12240.1	Glycosyl hydrolases family 32 protein	23.95	11.75	1	5	6	11	664	73.7979	5.63037
AT4G20260.1	plasma-membrane associated cation-binding protein 1	23.8955	32	4	7	7	9	225	24.5688	4.95752
AT4G34050.1	S-adenosyl-L-methionine-dependent methyltransferases superfamily protein	23.8214	20.08	2	4	4	9	259	29.1368	5.2876
AT4G37800.1	xyloglucan endotransglucosylase/hydrolase 7	23.769	20.48	2	5	5	8	293	33.6594	7.40088
AT1G62750.1	Translation elongation factor EFG/EF2 protein	23.7159	13.92	1	9	9	9	783	86.0032	5.60498
AT1G03220.1	Eukaryotic aspartyl protease family protein	23.7092	18.71	1	3	7	12	433	45.6884	8.66064
AT1G11580.1	methylesterase PCR A	23.6247	14.54	1	7	7	11	557	61.6485	8.77783
AT4G19810.1	Glycosyl hydrolase family protein with chitinase insertion domain	23.5592	21.64	1	6	6	8	379	41.1024	8.80713
AT3G14310.1	pectin methylesterase 3	23.5334	14.19	2	6	6	11	592	64.2158	8.86572
AT5G61780.1	TUDOR-SN protein 2	23.4607	13.2	1	5	11	12	985	107.675	6.55127
AT1G78380.1	glutathione S-transferase TAU 19	23.4347	19.18	3	3	4	10	219	25.6343	6.03662
AT5G19820.1	ARM repeat superfamily protein	23.2995	7.17	1	7	7	9	1116	123.746	4.86865
AT1G76160.1	SKU5 similar 5	23.0866	13.86	1	5	6	10	541	60.0033	8.39697
AT1G18080.1	Transducin/WD40 repeat-like superfamily protein	22.7994	18.96	3	6	6	10	327	35.7252	7.7085
AT3G54400.1	Eukaryotic aspartyl protease family protein	22.6952	23.06	1	7	7	10	425	45.4461	9.08545
AT3G29360.1	UDP-glucose 6-dehydrogenase family protein	22.6431	20.21	2	2	7	8	480	53.1391	5.99854
AT5G61790.1	calnexin 1	22.3573	12.64	3	5	5	8	530	60.4484	4.90674
AT3G57610.1	adenylosuccinate synthase	22.3224	9.39	1	3	3	8	490	52.9313	7.13721
AT4G08770.1	Peroxidase superfamily protein	22.1764	17.34	1	2	6	8	346	38.1783	7.63525
AT4G30170.1	Peroxidase family protein	22.0553	24.92	3	7	7	11	325	35.806	9.1001
AT4G10790.1	UBX domain-containing protein	21.9873	14.58	1	6	6	8	480	52.7703	4.94482
AT2G02010.1	glutamate decarboxylase 4	21.9593	9.13	5	2	4	7	493	55.9695	6.34131
AT5G67360.1	Subtilase family protein	21.939	8.72	1	5	5	8	757	79.3655	6.354
AT3G46780.1	plastid transcriptionally active 16	21.9359	14.31	1	6	6	9	510	54.3254	8.90967
AT2G10940.1	Bifunctional inhibitor/lipid-transfer protein/seed storage 2S albumin superfamily protein	21.8834	7.9	1	2	2	8	291	29.6289	9.39307
AT3G11830.1	TCP-1/cpn60 chaperonin family protein	21.7873	14.18	2	6	6	8	557	59.7389	6.39209
AT3G16830.1	TOPLESS-related 2	21.7679	5.66	1	3	6	9	1131	124.681	7.26904
AT4G38630.1	regulatory particle non-ATPase 10	21.7589	17.36	1	5	5	7	386	40.7322	4.60205
AT5G17380.1	Thiamine pyrophosphate dependent pyruvate decarboxylase family protein	21.6619	14.34	1	7	7	9	572	61.4319	6.04932
AT2G05990.1	NAD(P)-binding Rossmann-fold superfamily protein	21.5975	15.13	1	4	4	8	390	41.1881	8.99756
AT3G54640.1	tryptophan synthase alpha chain	21.4358	21.79	1	4	4	7	312	33.1787	7.28369
AT1G29670.1	GDSL-like Lipase/Acylhydrolase superfamily protein	21.3215	24.24	1	6	6	9	363	39.8467	8.54346
AT3G09200.2	Ribosomal protein L10 family protein	21.2789	16.03	4	4	4	9	287	30.599	4.84326
AT4G15530.3	pyruvate orthophosphate dikinase	21.246	14	4	10	10	11	857	93.3206	5.38916
AT2G30970.1	aspartate aminotransferase 1	21.2207	22.09	1	6	6	7	430	47.727	8.19189
AT5G54770.1	thiazole biosynthetic enzyme, chloroplast (ARA6) (THI1) (THI4)	21.1084	11.46	1	3	3	7	349	36.6408	6.22705
AT1G68010.1	hydroxypyruvate reductase	21.0683	23.32	2	7	7	12	386	42.2209	7.15186
AT1G29880.1	glycyl-tRNA synthetase / glycine--tRNA ligase	20.7082	12.62	1	8	8	9	729	81.892	7.00537
AT3G15356.1	Legume lectin family protein	20.5963	31.73	2	6	7	11	271	29.7309	8.86572
AT4G24830.1	arginosuccinate synthase family	20.5387	11.34	2	5	5	7	494	53.8116	6.66846
AT1G02930.1	glutathione S-transferase 6	20.5357	38.94	1	2	7	9	208	23.4712	6.22705
AT2G06850.1	xyloglucan endotransglucosylase/hydrolase 4	20.4539	18.58	2	5	5	10	296	34.2689	8.90967
AT1G23740.1	Oxidoreductase, zinc-binding dehydrogenase family protein	20.3594	19.17	1	5	5	9	386	40.9608	8.35303
AT3G51840.1	acyl-CoA oxidase 4	20.3461	9.4	1	3	3	7	436	47.5262	8.32373
AT5G12040.1	Nitrilase/cyanide hydratase and apolipoprotein N-acyltransferase family protein	20.326	22.49	2	6	6	7	369	40.3049	8.55811
AT1G19570.2	dehydroascorbate reductase	20.1608	29.25	3	6	6	9	212	23.4401	5.90967
AT2G47390.1	Prolyl oligopeptidase family protein	20.1408	9.89	1	6	6	7	961	106.2	6.41748
AT2G27020.1	20S proteasome alpha subunit G1	20.0756	27.71	1	6	6	8	249	27.3598	6.31592
AT4G33680.1	Pyridoxal phosphate (PLP)-dependent transferases superfamily protein	20.065	20.39	1	7	7	9	461	50.364	7.34229
AT4G01310.1	Ribosomal L5P family protein	19.7268	29.01	1	6	6	7	262	28.3261	9.99365
AT2G47510.1	fumarase 1	19.5858	15.85	4	6	6	7	492	52.9661	7.88428
AT3G54050.1	high cyclic electron flow 1	19.434	18.23	1	5	5	9	417	45.1335	5.40186
AT1G79230.2	mercaptopyruvate sulfurtransferase 1	19.4294	16.31	3	3	3	5	282	31.6902	7.38623
AT5G60640.1	PDI-like 1-4	19.4071	12.4	3	6	6	8	597	66.3161	4.61475
AT5G53460.1	NADH-dependent glutamate synthase 1	19.2845	3.31	1	6	6	7	2208	241.745	6.3667
AT1G69740.1	Aldolase superfamily protein	19.1775	10.7	1	4	4	7	430	46.6607	7.31299
AT4G24820.1	26S proteasome, regulatory subunit Rpn7;Proteasome component (PCI) domain	19.1183	14.21	1	5	5	7	387	44.254	5.98584
AT4G25080.4	magnesium-protoporphyrin IX methyltransferase	18.9927	25.31	2	6	6	9	245	27.131	6.93213
AT3G08590.1	Phosphoglycerate mutase, 2,3-bisphosphoglycerate-independent	18.984	18.39	1	6	8	9	560	60.726	5.84619
AT5G49360.1	beta-xylosidase 1	18.9646	10.21	1	6	6	7	774	83.4705	8.51416
AT1G05520.1	Sec23/Sec24 protein transport family protein	18.9068	8.68	3	4	5	7	783	86.3021	5.64307
AT4G14160.2	Sec23/Sec24 protein transport family protein	18.8929	6.87	5	3	4	7	772	85.2239	5.97314
AT4G09320.1	Nucleoside diphosphate kinase family protein	18.8444	28.4	1	5	5	6	169	18.8018	8.26514
AT1G18270.1	ketose-bisphosphate aldolase class-II family protein	18.7286	5.1	3	5	5	6	1373	146.951	5.84619
AT3G59760.3	O-acetylserine (thiol) lyase isoform C	18.7102	15.35	3	4	5	9	430	45.7856	8.17725
AT5G37600.1	glutamine synthase clone R1	18.7079	20.79	2	2	4	9	356	39.0904	5.46533
AT4G37520.1	Peroxidase superfamily protein	18.5419	16.11	4	4	4	7	329	36.0534	8.6167
AT1G20020.2	ferredoxin-NADP(+)-oxidoreductase 2	18.4935	16.86	3	3	4	7	350	39.2077	8.47021
AT3G06350.1	dehydroquinate dehydratase, putative / shikimate dehydrogenase, putative	18.39	13.27	1	6	6	7	603	65.7548	6.87354
AT4G22010.1	SKU5 similar 4	18.2474	9.98	1	4	4	7	541	60.4181	9.89111
AT5G25754.1	RNA polymerase I-associated factor PAF67	18.1703	10.89	1	5	5	7	514	60.1441	6.29053
AT4G18480.1	P-loop containing nucleoside triphosphate hydrolases superfamily protein	18.1241	24.06	2	9	9	10	424	46.2412	6.46826
AT3G48000.1	aldehyde dehydrogenase 2B4	18.0388	17.66	1	9	9	9	538	58.5521	7.45947
AT2G20610.1	Tyrosine transaminase family protein	18.0341	16.88	3	6	6	7	462	51.0553	5.90967
AT2G37660.1	NAD(P)-binding Rossmann-fold superfamily protein	18.0282	21.23	1	4	5	7	325	34.8582	8.30908
AT2G40490.1	Uroporphyrinogen decarboxylase	17.9605	11.17	1	3	3	6	394	43.5528	8.20654
AT1G41830.1	SKU5-similar 6	17.8724	7.93	1	2	3	7	542	60.5399	9.45166
AT5G49650.1	xylulose kinase-2	17.8584	11.65	2	5	5	7	558	61.2559	5.52881
AT5G15450.1	casein lytic proteinase B3	17.8424	7.13	3	6	6	9	968	108.876	6.22705
AT4G16760.2	acyl-CoA oxidase 1	17.8033	12.29	3	7	7	7	651	72.8752	7.66455
AT5G11520.1	aspartate aminotransferase 3	17.7551	12.47	1	2	5	7	449	48.9234	9.29053
AT5G01410.1	Aldolase-type TIM barrel family protein	17.7048	15.86	2	3	5	8	309	33.195	6.11279
AT4G22670.1	HSP70-interacting protein 1	17.6904	14.97	1	5	5	6	441	46.5913	4.93213
AT1G12000.1	Phosphofructokinase family protein	17.6688	11.48	1	5	5	6	566	61.4204	6.1001
AT1G78570.1	rhamnose biosynthesis 1	17.442	11.51	3	6	7	9	669	75.324	7.28369
AT1G30630.1	Coatomer epsilon subunit	17.411	9.25	1	2	2	6	292	32.5814	5.56689
AT1G13320.1	protein phosphatase 2A subunit A3	17.1881	10.22	3	2	4	6	587	65.4749	5.07178
AT2G35370.1	glycine decarboxylase complex H	17.173	21.82	1	2	2	6	165	17.9359	5.33838
AT3G18060.1	transducin family protein / WD-40 repeat family protein	17.1657	7.39	1	3	3	5	609	65.9998	5.96045
AT3G04720.1	pathogenesis-related 4	17.1412	18.4	1	3	3	12	212	22.9217	7.6499
AT2G31610.1	Ribosomal protein S3 family protein	17.1376	29.2	3	7	7	8	250	27.5017	9.53955
AT5G20290.1	Ribosomal protein S8e family protein	17.1043	31.53	2	5	5	6	222	24.9783	10.3159
AT3G12390.1	Nascent polypeptide-associated complex (NAC), alpha subunit family protein	17.0911	22.66	2	3	3	5	203	21.9689	4.4751
AT4G02930.1	GTP binding Elongation factor Tu family protein	16.9676	11.45	1	4	4	6	454	49.3786	6.69775
AT1G62660.1	Glycosyl hydrolases family 32 protein	16.9036	9.88	1	4	5	7	648	72.1831	5.60498
AT5G43060.1	Granulin repeat cysteine protease family protein	16.8918	10.58	1	3	4	6	463	51.1706	6.21436
AT5G42740.1	Sugar isomerase (SIS) family protein	16.8323	13.93	1	6	6	9	560	61.6787	6.65381
AT5G26360.1	TCP-1/cpn60 chaperonin family protein	16.6877	13.69	1	7	7	7	555	60.3014	5.77002
AT5G20280.1	sucrose phosphate synthase 1F	16.4505	7	2	6	6	7	1043	117.247	6.43018
AT4G34180.1	Cyclase family protein	16.3887	16.08	2	3	3	7	255	28.3666	6.44287
AT3G16640.1	translationally controlled tumor protein	16.2931	22.02	1	5	5	6	168	18.8985	4.64014
ATCG00830.1	ribosomal protein L2	16.264	12.41	1	2	2	5	274	29.8461	10.8433
AT4G14030.1	selenium-binding protein 1	16.2382	13.27	1	5	5	6	490	54.0229	5.66846
AT2G32730.1	26S proteasome regulatory complex, non-ATPase subcomplex, Rpn2/Psmd1 subunit	16.1562	8.57	1	2	7	7	1004	108.909	5.38916
AT1G80600.1	HOPW1-1-interacting 1	16.1066	14.44	1	5	5	7	457	48.7965	6.80029
AT5G02240.1	NAD(P)-binding Rossmann-fold superfamily protein	16.1033	30.43	1	5	6	9	253	27.0862	6.62451
AT3G60820.1	N-terminal nucleophile aminohydrolases (Ntn hydrolases) superfamily protein	16.0968	17.94	2	3	3	5	223	24.6283	7.40088
AT3G20390.1	endoribonuclease L-PSP family protein	16.0911	28.34	1	4	4	6	187	19.8034	8.39697
AT1G72150.1	PATELLIN 1	16.0827	11.87	1	5	6	7	573	64.007	4.83057
AT3G20820.1	Leucine-rich repeat (LRR) family protein	16.0097	14.52	1	4	4	8	365	39.8366	8.41162
AT1G03475.1	Coproporphyrinogen III oxidase	15.9648	11.14	1	3	3	6	386	43.7687	6.69775
AT5G48230.2	acetoacetyl-CoA thiolase 2	15.937	21.34	2	6	6	8	403	41.3854	6.88818
AT1G79530.1	glyceraldehyde-3-phosphate dehydrogenase of plastid 1	15.934	15.88	2	5	5	7	422	44.8029	8.63135
AT3G24170.1	glutathione-disulfide reductase	15.8835	14.63	1	6	6	8	499	53.8368	6.80029
AT3G54960.2	PDI-like 1-3	15.8429	16.22	2	7	7	8	518	57.655	4.90674
AT3G18860.1	transducin family protein / WD-40 repeat family protein	15.8325	8.68	2	5	5	6	760	84.2218	5.57959
AT3G62120.1	Class II aaRS and biotin synthetases superfamily protein	15.7965	12.83	1	5	5	7	530	60.7167	6.40479
AT5G25460.1	Protein of unknown function, DUF642	15.7389	13.55	2	4	4	6	369	39.9525	7.35693
AT1G29150.1	non-ATPase subunit 9	15.7292	8.35	1	3	3	5	419	46.7198	6.66846
AT1G52360.1	Coatomer, beta' subunit	15.7137	7.45	2	2	6	8	926	104.401	4.94482
AT5G55220.1	trigger factor type chaperone family protein	15.6202	13.71	1	6	6	7	547	61.6949	5.32568
AT5G66420.1	CONTAINS InterPro DOMAIN/s: Uncharacterised conserved protein UCP033271 (InterPro:IPR008322), TIM-barrel signal transduction protein, predicted (InterPro:IPR009215); Has 30201 Blast hits to 17322 proteins in 780 species: Archae - 12; Bacteria - 1396; Metazoa - 17338; Fungi - 3422; Plants - 5037; Viruses - 0; Other Eukaryotes - 2996 (source: NCBI BLink).	15.6125	6.11	2	3	3	5	655	69.9889	6.06201
AT5G65020.1	annexin 2	15.6056	25.87	2	6	6	6	317	36.2436	6.1001
AT5G27380.1	glutathione synthetase 2	15.6015	13.73	1	6	6	9	539	60.2328	6.49365
AT1G77510.1	PDI-like 1-2	15.5115	22.83	1	5	9	9	508	56.3294	4.99561
AT5G15490.1	UDP-glucose 6-dehydrogenase family protein	15.4784	17.92	3	2	7	7	480	53.0833	6.03662
AT4G27440.1	protochlorophyllide oxidoreductase B	15.4624	11.22	3	3	4	5	401	43.3323	9.15869
AT5G20720.1	chaperonin 20	15.3167	25.3	1	5	5	6	253	26.7855	8.88037
AT3G13300.2	Transducin/WD40 repeat-like superfamily protein	15.2428	4.05	3	4	4	5	1309	141.946	6.06201
AT5G59420.1	OSBP(oxysterol binding protein)-related protein 3C	15.2232	6.35	3	2	2	4	457	51.9332	5.30029
AT1G50200.1	Alanyl-tRNA synthetase	15.2061	6.78	2	6	6	7	1003	110.42	6.45557
AT4G09020.1	isoamylase 3	15.1787	7.46	1	4	4	5	764	86.2671	6.04932
AT2G47730.1	glutathione S-transferase phi 8	15.1752	19.39	1	3	4	5	263	29.2132	8.49951
AT5G08280.1	hydroxymethylbilane synthase	15.1694	19.63	1	6	6	7	382	41.0175	8.47021
AT2G41740.1	villin 2	15.1169	5.02	2	2	4	5	976	107.776	5.2876
AT1G74030.1	enolase 1	15.1035	14.05	1	5	5	6	477	51.4423	6.12549
AT1G76790.1	O-methyltransferase family protein	15.04	9.26	1	2	2	4	367	40.1967	5.14795
AT5G23540.2	Mov34/MPN/PAD-1 family protein	14.9862	23.94	2	5	5	6	259	29.1888	6.53662
AT4G21580.2	oxidoreductase, zinc-binding dehydrogenase family protein	14.9766	18.84	3	4	4	5	292	30.8192	7.6499
AT2G38530.1	lipid transfer protein 2	14.9585	22.03	1	2	2	4	118	11.9299	8.96826
AT1G80380.3	P-loop containing nucleoside triphosphate hydrolases superfamily protein	14.8872	10.99	4	3	3	4	364	40.7938	5.65576
AT3G07100.1	Sec23/Sec24 protein transport family protein	14.8644	8.38	1	7	7	7	1038	113.887	7.91357
AT4G04910.1	AAA-type ATPase family protein	14.8602	8.49	1	5	5	6	742	81.4359	6.1001
AT3G07770.1	HEAT SHOCK PROTEIN 89.1	14.8424	7.76	1	2	5	6	799	90.5105	5.38916
AT5G34850.1	purple acid phosphatase 26	14.803	6.32	1	2	2	4	475	54.9751	7.31299
AT4G39980.1	3-deoxy-D-arabino-heptulosonate 7-phosphate synthase 1	14.789	13.52	1	6	6	6	525	57.9424	8.06006
AT5G14590.1	Isocitrate/isopropylmalate dehydrogenase family protein	14.6641	10.31	1	2	5	6	485	54.1616	7.97217
AT5G51070.1	Clp ATPase	14.5987	4.76	1	3	4	6	945	103.171	6.22705
AT2G20140.1	AAA-type ATPase family protein	14.5873	17.61	2	6	6	6	443	49.316	6.1001
AT4G15390.1	HXXXD-type acyl-transferase family protein	14.5331	9.64	1	4	4	6	446	48.7367	5.18604
AT1G29900.1	carbamoyl phosphate synthetase B	14.523	5.81	1	6	6	7	1187	129.874	5.73193
AT1G43170.4	ribosomal protein 1	14.4472	17.65	3	6	6	6	306	35.0417	10.1255
AT1G10840.2	translation initiation factor 3 subunit H1	14.4415	19.2	2	4	4	6	250	28.8691	5.14795
AT5G26780.1	serine hydroxymethyltransferase 2	14.4263	11.99	2	3	5	7	517	57.3054	8.74854
AT5G20890.1	TCP-1/cpn60 chaperonin family protein	14.3687	13.47	1	5	5	5	527	57.2496	5.87158
AT2G46520.1	cellular apoptosis susceptibility protein, putative / importin-alpha re-exporter, putative	14.3309	3.29	1	2	2	4	972	108.588	5.59229
AT5G20830.1	sucrose synthase 1	14.31	7.18	1	5	5	6	808	92.939	6.20166
AT4G01610.1	Cysteine proteinases superfamily protein	14.2759	11.7	2	4	4	6	359	39.3922	6.17627
AT2G36250.1	Tubulin/FtsZ family protein	14.2746	11.92	2	4	4	5	478	50.6902	5.70654
AT5G36880.1	acetyl-CoA synthetase	14.2124	8.8	2	5	5	6	693	76.6841	5.63037
AT5G40450.1	unknown protein; FUNCTIONS IN: molecular_function unknown; INVOLVED IN: biological_process unknown; LOCATED IN: chloroplast, plasma membrane; EXPRESSED IN: 24 plant structures; EXPRESSED DURING: 13 growth stages; Has 30201 Blast hits to 17322 proteins in 780 species: Archae - 12; Bacteria - 1396; Metazoa - 17338; Fungi - 3422; Plants - 5037; Viruses - 0; Other Eukaryotes - 2996 (source: NCBI BLin…	14.2033	2.01	1	4	4	6	2889	322.814	4.29736
AT2G14170.2	aldehyde dehydrogenase 6B2	14.1962	10.64	3	4	4	7	498	53.3721	5.99854
AT5G40760.1	glucose-6-phosphate dehydrogenase 6	14.1766	8.35	2	3	4	6	515	59.0794	6.43018
AT4G30530.1	Class I glutamine amidotransferase-like superfamily protein	14.1316	18.8	1	4	4	5	250	28.3674	5.69385
AT3G51800.3	metallopeptidase M24 family protein	14.1188	19.22	3	7	7	7	385	42.2688	6.17627
AT5G27640.1	translation initiation factor 3B1	14.0989	8.01	3	5	5	6	712	81.824	5.24951
AT1G31230.1	aspartate kinase-homoserine dehydrogenase i	14.0953	10.54	1	8	8	8	911	99.3415	6.771
AT3G56190.2	alpha-soluble NSF attachment protein 2	14.0654	23.33	3	5	5	7	240	27.2325	5.32568
AT1G63770.4	Peptidase M1 family protein	14.0453	9.39	5	7	7	7	895	100.503	5.66846
AT2G38230.1	pyridoxine biosynthesis 1.1	13.8999	14.89	2	2	4	5	309	32.8409	5.99854
AT1G22530.1	PATELLIN 2	13.746	10.98	1	4	5	6	683	75.9616	4.91943
AT2G43090.2	Aconitase/3-isopropylmalate dehydratase protein	13.7447	14.41	2	2	2	3	222	23.709	6.56592
AT3G61820.1	Eukaryotic aspartyl protease family protein	13.7396	10.35	1	4	4	5	483	51.4288	8.42627
AT2G40840.1	disproportionating enzyme 2	13.7376	5.65	1	4	4	5	955	109.707	5.8208
AT1G10760.1	Pyruvate phosphate dikinase, PEP/pyruvate binding domain	13.7227	5.65	2	6	6	6	1399	156.485	5.92236
AT3G47370.2	Ribosomal protein S10p/S20e family protein	13.7092	25.41	2	3	3	6	122	13.6845	9.71533
AT2G42590.2	general regulatory factor 9	13.685	14.5	6	3	4	7	262	29.4446	4.90674
AT1G18500.1	methylthioalkylmalate synthase-like 4	13.6843	9.67	2	4	4	5	631	68.6332	6.59521
AT1G33120.1	Ribosomal protein L6 family	13.674	18.04	2	3	3	5	194	22.0039	9.45166
AT4G19880.3	Glutathione S-transferase family protein	13.6534	12.78	3	3	3	5	313	35.5474	5.97314
AT5G66120.1	3-dehydroquinate synthase, putative	13.5259	13.31	2	4	4	6	338	37.0571	7.07861
AT2G43820.1	UDP-glucosyltransferase 74F2	13.4709	9.35	3	3	3	4	449	50.7395	5.35107
AT1G45201.2	triacylglycerol lipase-like 1	13.4407	15.5	2	5	5	5	387	44.0907	9.02686
AT4G31700.1	ribosomal protein S6	13.4337	20.8	4	4	4	5	250	28.3496	10.6089
AT3G57410.1	villin 3	13.3969	8.29	1	4	6	6	965	106.283	5.84619
AT5G60600.1	4-hydroxy-3-methylbut-2-enyl diphosphate synthase	13.3655	10.53	3	7	7	7	741	82.2044	6.43018
AT1G54100.1	aldehyde dehydrogenase 7B4	13.3454	12.8	1	6	6	7	508	54.1738	5.5415
AT1G13060.1	20S proteasome beta subunit E1	13.3415	15.33	3	3	3	5	274	29.6484	6.43018
AT3G17810.1	pyrimidine 1	13.3352	7.98	1	3	3	5	426	46.8164	6.80029
AT1G05010.1	ethylene-forming enzyme	13.2593	17.34	1	4	4	7	323	36.6535	5.36377
AT4G27520.1	early nodulin-like protein 2	13.207	11.46	1	4	4	5	349	35.0422	9.31982
AT4G36760.1	aminopeptidase P1	13.1714	8.99	1	5	5	5	645	71.9479	5.31299
AT5G66760.1	succinate dehydrogenase 1-1	13.0662	10.88	2	5	5	6	634	69.6123	6.29053
AT5G23820.1	MD-2-related lipid recognition domain-containing protein	13.0524	12.2	1	3	3	5	164	17.896	4.67822
AT2G44120.1	Ribosomal protein L30/L7 family protein	13.0357	14.05	4	2	3	5	242	27.9224	9.93506
AT1G24020.1	MLP-like protein 423	12.9599	23.87	1	3	3	5	155	17.0438	5.19873
AT3G56150.1	eukaryotic translation initiation factor 3C	12.952	8.89	2	6	6	6	900	102.884	5.36377
AT3G06860.1	multifunctional protein 2	12.919	8.69	1	6	6	7	725	78.7897	9.17334
AT5G05730.1	anthranilate synthase alpha subunit 1	12.8329	14.12	3	6	6	6	595	66.2695	6.49365
AT3G51260.2	20S proteasome alpha subunit PAD1	12.8322	13.58	3	3	3	6	243	26.5529	7.37158
AT1G25490.1	ARM repeat superfamily protein	12.7887	9.35	1	4	4	5	588	65.4519	5.07178
AT5G28840.1	GDP-D-mannose 3',5'-epimerase	12.7683	16.45	1	5	5	5	377	42.731	6.21436
AT2G26560.1	phospholipase A 2A	12.7436	9.34	1	2	2	4	407	44.2119	5.90967
AT3G23600.2	alpha/beta-Hydrolases superfamily protein	12.7351	24.58	2	4	4	5	236	25.5469	5.19873
AT1G09620.1	ATP binding;leucine-tRNA ligases;aminoacyl-tRNA ligases;nucleotide binding;ATP binding;aminoacyl-tRNA ligases	12.7349	4.49	1	4	4	5	1091	123.372	6.02393
AT3G25760.1	allene oxide cyclase 1	12.6594	18.9	1	3	4	5	254	27.7843	9.08545
AT2G39770.1	Glucose-1-phosphate adenylyltransferase family protein	12.6541	12.74	2	4	4	5	361	39.5519	6.72705
AT3G63190.1	ribosome recycling factor, chloroplast precursor	12.6302	17.82	1	3	3	4	275	30.4034	9.43701
AT1G31180.1	isopropylmalate dehydrogenase 3	12.6032	11.39	1	2	4	6	404	43.8198	5.8208
AT2G43030.1	Ribosomal protein L3 family protein	12.4951	20.66	1	5	5	7	271	29.3449	10.4331
AT2G32240.1	FUNCTIONS IN: molecular_function unknown; INVOLVED IN: response to cadmium ion; LOCATED IN: plasma membrane; EXPRESSED IN: 25 plant structures; EXPRESSED DURING: 13 growth stages; CONTAINS InterPro DOMAIN/s: Prefoldin (InterPro:IPR009053); BEST Arabidopsis thaliana protein match is: unknown protein (TAIR:AT1G05320.3); Has 470429 Blast hits to 168274 proteins in 4282 species: Archae - 6896; Bacter…	12.4625	4.28	1	5	5	5	1333	148.525	4.75439
AT3G18740.1	Ribosomal protein L7Ae/L30e/S12e/Gadd45 family protein	12.4027	36.61	3	3	3	5	112	12.2715	9.68604
AT4G31300.1	N-terminal nucleophile aminohydrolases (Ntn hydrolases) superfamily protein	12.3267	16.31	2	3	3	4	233	25.1356	5.5542
AT1G02500.1	S-adenosylmethionine synthetase 1	12.3266	19.08	2	3	5	7	393	43.1307	5.8208
AT3G10920.2	manganese superoxide dismutase 1	12.2951	11.3	2	2	2	4	230	25.3291	8.48486
AT1G71695.1	Peroxidase superfamily protein	12.1849	11.73	1	3	3	4	358	39.5342	8.27979
AT1G03680.1	thioredoxin M-type 1	12.1456	20.67	1	3	3	4	179	19.652	8.95361
AT1G30580.1	GTP binding	12.0946	17.51	1	6	6	6	394	44.4432	6.81494
AT4G16143.1	importin alpha isoform 2	12.0802	10.65	1	3	4	4	535	58.8703	5.09717
AT5G36230.1	ARM repeat superfamily protein	12.0625	9.25	2	3	3	5	411	47.1856	5.63037
AT5G45775.1	Ribosomal L5P family protein	12.0622	23.26	3	4	4	5	172	19.7624	9.92041
AT5G61160.1	anthocyanin 5-aromatic acyltransferase 1	12.0453	13.27	3	6	6	7	452	51.0426	8.30908
AT2G35040.2	AICARFT/IMPCHase bienzyme family protein	11.9911	10.64	2	5	5	6	545	59.434	6.30322
AT3G49010.4	breast basic conserved 1	11.9641	25	5	4	4	6	204	23.525	11.0044
AT2G42790.1	citrate synthase 3	11.9424	6.48	2	3	3	4	509	56.1399	7.66455
AT1G10630.1	ADP-ribosylation factor A1F	11.9129	24.31	5	4	4	6	181	20.6097	6.94678
AT2G23350.1	poly(A) binding protein 4	11.8912	8.01	3	5	5	7	662	71.6071	6.85889
AT5G18380.2	Ribosomal protein S5 domain 2-like superfamily protein	11.8691	27.78	5	4	4	8	144	16.5338	9.75928
AT5G39570.1	FUNCTIONS IN: molecular_function unknown; INVOLVED IN: biological_process unknown; LOCATED IN: cytosol, nucleus; EXPRESSED IN: 25 plant structures; EXPRESSED DURING: 14 growth stages; BEST Arabidopsis thaliana protein match is: glycine-rich protein (TAIR:AT3G29075.1); Has 30201 Blast hits to 17322 proteins in 780 species: Archae - 12; Bacteria - 1396; Metazoa - 17338; Fungi - 3422; Plants - 5037;…	11.8271	9.19	1	2	2	4	381	43.5004	4.77979
AT4G38740.1	rotamase CYP 1	11.8157	18.02	2	3	3	4	172	18.3611	7.81104
AT3G56310.2	Melibiase family protein	11.801	6.05	2	2	2	4	413	45.6083	5.021
AT1G12840.1	vacuolar ATP synthase subunit C (VATC) / V-ATPase C subunit / vacuolar proton pump C subunit (DET3)	11.7945	16.53	1	6	6	6	375	42.5927	5.5415
AT5G09650.1	pyrophosphorylase 6	11.7892	18.67	1	5	5	5	300	33.3591	6.01123
AT3G27850.1	ribosomal protein L12-C	11.7806	20.86	2	4	4	5	187	19.6705	5.64307
AT2G05920.1	Subtilase family protein	11.7583	7.16	1	4	4	5	754	79.9653	8.35303
AT5G17530.1	phosphoglucosamine mutase family protein	11.7364	4.3	2	2	2	4	581	62.8364	6.26514
AT2G34040.1	Apoptosis inhibitory protein 5 (API5)	11.7129	9.95	2	4	4	6	553	61.6056	7.98682
AT1G78370.1	glutathione S-transferase TAU 20	11.6853	23.5	2	4	5	5	217	24.9906	5.78271
AT5G53490.2	Tetratricopeptide repeat (TPR)-like superfamily protein	11.6702	14.47	3	3	3	4	235	25.5569	6.21436
AT3G06050.1	peroxiredoxin IIF	11.6465	13.93	1	2	2	3	201	21.4321	8.89502
AT5G44500.1	Small nuclear ribonucleoprotein family protein	11.5403	13.78	2	3	3	4	254	26.9816	10.7114
AT1G35580.3	cytosolic invertase 1	11.5316	10.87	2	3	4	4	460	52.1818	6.01123
AT1G59870.1	ABC-2 and Plant PDR ABC-type transporter family protein	11.5136	3.13	2	4	4	5	1469	164.975	7.89893
AT5G14200.1	isopropylmalate dehydrogenase 1	11.4421	12.96	3	2	4	5	409	44.1341	6.01123
AT5G19990.1	regulatory particle triple-A ATPase 6A	11.4113	9.79	4	2	3	4	419	47.2178	8.88037
AT5G58290.1	regulatory particle triple-A ATPase 3	11.3821	12.75	3	3	4	6	408	45.7226	5.60498
AT1G80460.2	Actin-like ATPase superfamily protein	11.3616	8.3	2	3	3	4	482	52.4497	6.55127
AT5G37830.1	oxoprolinase 1	11.3607	4.27	1	5	5	5	1266	137.444	5.85889
AT3G29250.2	NAD(P)-binding Rossmann-fold superfamily protein	11.3434	21.54	3	4	4	4	260	27.0089	5.8208
AT3G57050.3	cystathionine beta-lyase	11.3304	14.55	3	5	5	5	378	41.2651	8.36768
AT4G26300.1	Arginyl-tRNA synthetase, class Ic	11.2425	10.59	2	6	6	7	642	72.3412	7.1665
AT4G14570.1	acylaminoacyl-peptidase-related	11.227	5.37	1	3	3	4	764	83.8848	5.94775
AT4G39330.1	cinnamyl alcohol dehydrogenase 9	11.2219	15.56	2	4	4	5	360	38.9086	6.68311
AT4G14680.1	Pseudouridine synthase/archaeosine transglycosylase-like family protein	11.2144	12.69	2	2	6	6	465	51.997	7.40088
AT3G22200.1	Pyridoxal phosphate (PLP)-dependent transferases superfamily protein	11.1838	7.94	2	3	3	4	504	55.1524	7.94287
AT1G45145.1	thioredoxin H-type 5	11.1433	27.97	1	3	3	5	118	13.1137	5.2749
AT4G37980.1	elicitor-activated gene 3-1	11.0353	10.08	2	2	3	4	357	38.2204	7.1958
AT4G16720.1	Ribosomal protein L23/L15e family protein	11.0312	14.71	2	2	2	5	204	24.2242	11.4438
AT3G43300.2	HOPM interactor 7	11.007	2.72	2	5	5	6	1727	191.33	5.68115
AT4G25900.1	Galactose mutarotase-like superfamily protein	10.9898	19.81	1	5	5	6	318	36.2292	9.65674
AT2G27680.1	NAD(P)-linked oxidoreductase superfamily protein	10.9801	7.03	1	2	2	3	384	43.1272	8.11865
AT3G09940.2	monodehydroascorbate reductase	10.9597	11.32	2	2	3	3	433	47.5644	5.33838
AT5G26830.1	Threonyl-tRNA synthetase	10.9445	9.87	1	6	6	7	709	80.885	6.97607
AT3G16470.1	Mannose-binding lectin superfamily protein	10.9207	19.96	2	4	4	4	451	48.4666	5.26221
AT5G16510.1	Alpha-1,4-glucan-protein synthase family protein	10.9132	10.34	1	3	3	4	348	38.5605	5.21143
AT1G34430.1	2-oxoacid dehydrogenases acyltransferase family protein	10.9005	9.89	1	2	3	4	465	48.2765	8.77783
AT1G21130.2	O-methyltransferase family protein	10.8977	18.58	5	5	5	5	296	32.2126	5.52881
AT5G19510.1	Translation elongation factor EF1B/ribosomal protein S6 family protein	10.8544	29.02	2	5	5	5	224	24.1859	4.56396
AT1G53580.1	glyoxalase II 3	10.8181	10.88	2	2	2	3	294	32.3115	7.00537
AT1G21440.1	Phosphoenolpyruvate carboxylase family protein	10.8092	9.52	1	2	2	3	336	36.2837	7.15186
AT1G09750.1	Eukaryotic aspartyl protease family protein	10.7976	10.24	1	4	4	4	449	47.6306	7.51807
AT4G36195.2	Serine carboxypeptidase S28 family protein	10.7779	5.66	3	2	2	4	477	53.6778	6.63916
AT1G49660.1	carboxyesterase 5	10.7772	13.17	1	3	3	4	319	35.1749	5.5415
AT5G20010.1	RAS-related nuclear protein-1	10.733	23.98	3	5	5	5	221	25.2598	6.85889
AT3G44340.2	clone eighty-four	10.7328	6.08	2	5	5	5	1069	114.606	7.06396
AT1G67280.2	Glyoxalase/Bleomycin resistance protein/Dioxygenase superfamily protein	10.7248	13.36	2	2	3	4	262	29.4039	5.24951
AT4G30270.1	xyloglucan endotransglucosylase/hydrolase 24	10.6769	14.13	6	3	3	5	269	30.7361	8.30908
AT4G11420.1	eukaryotic translation initiation factor 3A	10.6679	5.57	1	5	5	5	987	114.229	9.17334
AT5G57870.1	MIF4G domain-containing protein / MA3 domain-containing protein	10.6173	8.33	2	5	5	5	780	85.5183	8.23584
AT5G55280.1	homolog of bacterial cytokinesis Z-ring protein FTSZ 1-1	10.5453	12.47	1	4	4	4	433	45.5365	7.40088
AT5G48180.1	nitrile specifier protein 5	10.5431	14.72	1	4	4	5	326	35.8304	5.18604
AT4G34490.1	cyclase associated protein 1	10.5168	10.08	1	3	3	4	476	50.9377	6.65381
AT1G22840.1	CYTOCHROME C-1	10.3735	29.82	3	3	3	4	114	12.3863	9.30518
AT3G63490.2	Ribosomal protein L1p/L10e family	10.3725	9.97	2	2	2	4	291	31.6268	9.62744
AT5G13110.1	glucose-6-phosphate dehydrogenase 2	10.3315	7.72	3	4	4	4	596	67.1184	8.29443
AT3G23940.2	dehydratase family	10.3146	5.94	2	3	3	4	606	64.6715	6.22705
AT3G26060.1	Thioredoxin superfamily protein	10.3017	20.83	2	3	3	4	216	23.6633	9.51025
AT5G17710.1	Co-chaperone GrpE family protein	10.293	13.27	2	4	4	5	324	35.4719	4.58936
AT4G34350.1	4-hydroxy-3-methylbut-2-enyl diphosphate reductase	10.2099	9.87	1	4	4	4	466	52.7477	6.07471
AT1G48600.1	S-adenosyl-L-methionine-dependent methyltransferases superfamily protein	10.1984	10.32	3	4	4	4	475	53.9837	5.17334
AT1G79870.1	D-isomer specific 2-hydroxyacid dehydrogenase family protein	10.1465	13.42	2	4	4	5	313	34.1399	5.89697
AT5G06060.1	NAD(P)-binding Rossmann-fold superfamily protein	10.1376	14.02	4	2	3	4	264	28.2745	7.69385
AT2G47470.4	thioredoxin family protein	10.0874	12.84	4	4	4	4	335	36.5418	5.66846
AT4G01870.1	tolB protein-related	10.0413	6.6	1	3	3	4	652	72.7702	5.98584
AT4G39260.3	cold, circadian rhythm, and RNA binding 1	9.96427	23.91	4	2	2	4	92	10.2239	4.79248
AT1G74910.1	ADP-glucose pyrophosphorylase family protein	9.96266	11.57	3	4	4	4	415	45.5347	7.21045
AT5G16990.1	Zinc-binding dehydrogenase family protein	9.92623	7	10	2	2	4	343	37.9642	8.01611
AT4G34230.1	cinnamyl alcohol dehydrogenase 5	9.89893	10.08	2	3	3	4	357	38.7185	5.66846
AT3G14990.2	Class I glutamine amidotransferase-like superfamily protein	9.89303	9.21	2	3	3	4	369	39.4537	5.40186
AT1G64520.1	regulatory particle non-ATPase 12A	9.88108	18.35	2	4	4	5	267	30.6866	4.90674
AT2G43710.1	Plant stearoyl-acyl-carrier-protein desaturase family protein	9.82421	9.23	2	3	3	4	401	45.6641	6.48096
AT1G74260.1	purine biosynthesis 4	9.77186	2.63	1	3	3	4	1407	153.856	5.36377
AT1G79440.1	aldehyde dehydrogenase 5F1	9.76181	9.09	1	4	4	4	528	56.5234	6.91748
AT1G60710.1	NAD(P)-linked oxidoreductase superfamily protein	9.74547	13.33	7	4	4	4	345	37.9006	6.30322
AT5G52920.1	plastidic pyruvate kinase beta subunit 1	9.74361	8.98	1	3	4	4	579	63.4813	7.03467
AT4G20830.2	FAD-binding Berberine family protein	9.7343	12.41	5	6	6	6	540	60.2491	9.53955
AT1G47250.1	20S proteasome alpha subunit F2	9.73272	16.25	2	4	4	4	277	30.391	5.07178
AT5G35590.1	proteasome alpha subunit A1	9.68002	15.45	1	2	3	4	246	27.2768	5.85889
AT1G58270.1	TRAF-like family protein	9.66633	10.86	1	3	3	3	396	45.0073	5.8208
AT1G09430.1	ATP-citrate lyase A-3	9.66507	7.31	1	2	3	4	424	46.9159	5.26221
AT5G63890.1	histidinol dehydrogenase	9.65494	6.86	2	2	2	3	452	48.9258	5.43994
AT1G12230.1	Aldolase superfamily protein	9.61773	11.11	2	4	4	4	405	43.9668	6.88818
AT4G09670.1	Oxidoreductase family protein	9.58729	6.63	1	2	2	3	362	39.5371	5.88428
AT2G37190.1	Ribosomal protein L11 family protein	9.54881	22.29	3	3	3	4	166	17.9307	8.96826
AT5G66190.2	ferredoxin-NADP(+)-oxidoreductase 1	9.54158	16.03	2	3	4	4	262	29.665	6.15088
AT3G54470.1	uridine 5'-monophosphate synthase / UMP synthase (PYRE-F) (UMPS)	9.53135	9.87	1	4	4	4	476	51.8173	7.2251
AT3G25520.1	ribosomal protein L5	9.5297	13.95	3	3	3	4	301	34.3368	9.30518
AT2G30200.2	catalytics;transferases;[acyl-carrier-protein] S-malonyltransferases;binding	9.47723	10.3	2	3	3	4	369	38.956	7.41553
AT5G53480.1	ARM repeat superfamily protein	9.46926	4.94	1	4	4	4	870	96.1973	4.80518
AT5G57020.1	myristoyl-CoA:protein N-myristoyltransferase	9.44576	7.6	1	2	2	3	434	49.7672	6.80029
AT1G53850.1	20S proteasome alpha subunit E1	9.43853	17.3	2	3	3	3	237	25.9309	4.75439
AT4G04020.1	fibrillin	9.43354	11.01	1	3	3	4	318	34.9272	5.60498
AT4G03520.2	Thioredoxin superfamily protein	9.394	34.72	2	2	2	3	72	7.92117	8.45557
AT1G15690.1	Inorganic H pyrophosphatase family protein	9.37044	3.64	2	2	2	3	770	80.7677	5.26221
AT1G01800.1	NAD(P)-binding Rossmann-fold superfamily protein	9.35383	12.2	4	2	3	3	295	31.6403	5.38916
AT2G41530.1	S-formylglutathione hydrolase	9.32553	16.9	1	4	4	4	284	31.6355	6.3667
AT3G53110.1	P-loop containing nucleoside triphosphate hydrolases superfamily protein	9.31265	7.46	1	3	3	4	496	55.3492	5.2876
AT1G62390.1	Octicosapeptide/Phox/Bem1p (PB1) domain-containing protein / tetratricopeptide repeat (TPR)-containing protein	9.3112	3.46	1	2	2	3	751	82.6567	5.61768
AT4G11600.1	glutathione peroxidase 6	9.28846	14.66	1	3	3	4	232	25.5683	9.34912
AT3G16460.1	Mannose-binding lectin superfamily protein	9.25889	3.69	1	2	2	3	705	72.4296	5.50342
AT3G57290.1	eukaryotic translation initiation factor 3E	9.23579	9.75	1	4	4	4	441	51.7174	5.85889
AT5G36790.1	Haloacid dehalogenase-like hydrolase (HAD) superfamily protein	9.22407	11.33	3	4	4	4	362	39.7362	7.25439
AT3G56650.1	Mog1/PsbP/DUF1795-like photosystem II reaction center PsbP family protein	9.21195	11.45	1	2	2	3	262	28.6122	9.26123
AT2G36880.1	methionine adenosyltransferase 3	9.18199	17.69	1	3	5	6	390	42.4706	6.17627
AT3G12050.2	Aha1 domain-containing protein	9.15948	15.26	2	4	4	4	321	35.7722	5.70654
AT4G22240.1	Plastid-lipid associated protein PAP / fibrillin family protein	9.15779	21.29	1	5	5	5	310	33.6348	5.8335
AT2G26010.1	plant defensin 1.3	9.13916	37.5	4	2	2	3	80	8.57411	7.88428
AT3G48690.1	alpha/beta-Hydrolases superfamily protein	9.13508	14.51	2	3	3	3	324	35.5447	5.42725
AT5G07030.1	Eukaryotic aspartyl protease family protein	9.12569	7.47	1	3	3	4	455	48.6629	9.64209
AT4G38220.1	Peptidase M20/M25/M40 family protein	9.12292	10.23	2	4	4	4	430	47.7095	6.354
AT4G26900.1	HIS HF	9.11788	5.74	1	3	3	4	592	64.1529	6.75635
AT2G45220.1	Plant invertase/pectin methylesterase inhibitor superfamily	9.08026	12.72	1	5	5	5	511	55.9414	9.0415
AT4G14040.1	selenium-binding protein 2	9.04284	6.78	1	2	2	3	487	53.9028	6.18896
AT3G49910.1	Translation protein SH3-like family protein	8.98131	17.81	1	2	2	3	146	16.9342	10.7847
AT2G19940.1	oxidoreductases, acting on the aldehyde or oxo group of donors, NAD or NADP as acceptor;copper ion binding	8.9466	10.72	1	4	4	4	401	44.108	8.29443
AT3G25530.2	glyoxylate reductase 1	8.92861	9.71	2	2	2	4	278	29.5	6.58057
AT5G56630.1	phosphofructokinase 7	8.92713	7.22	6	3	3	4	485	53.4482	7.31299
AT1G13750.1	Purple acid phosphatases superfamily protein	8.87597	5.38	1	3	3	4	613	68.1987	6.75635
AT1G06290.1	acyl-CoA oxidase 3	8.8426	4.44	1	2	2	3	675	75.6286	7.98682
AT1G11910.1	aspartic proteinase A1	8.80599	4.55	2	2	2	4	506	54.5785	5.5415
AT3G53580.1	diaminopimelate epimerase family protein	8.80113	9.39	1	3	3	3	362	38.9593	5.68115
AT3G11910.2	ubiquitin-specific protease 13	8.75147	4.04	5	4	4	4	1114	130.439	5.57959
AT4G18440.1	L-Aspartase-like family protein	8.74064	9.33	3	4	4	4	536	59.7197	6.29053
AT5G65010.1	asparagine synthetase 2	8.72625	9	4	4	4	5	578	64.9887	6.45557
AT5G23120.1	photosystem II stability/assembly factor, chloroplast (HCF136)	8.72528	11.17	1	3	3	3	403	44.0764	7.34229
AT1G74100.1	sulfotransferase 16	8.72117	9.76	1	2	3	4	338	39.1944	5.61768
AT5G44070.1	phytochelatin synthase 1 (PCS1)	8.68453	7.84	1	3	3	3	485	54.4394	6.59521
AT3G53180.1	glutamate-ammonia ligases;catalytics;glutamate-ammonia ligases	8.66767	5.52	1	3	3	3	852	94.3265	5.84619
AT1G66240.1	homolog of anti-oxidant 1	8.65607	36.79	2	3	3	3	106	11.4229	7.94287
AT1G66430.1	pfkB-like carbohydrate kinase family protein	8.62866	15.89	1	5	5	5	384	41.4453	5.77002
AT5G11170.2	DEAD/DEAH box RNA helicase family protein	8.56483	8.14	4	3	3	4	344	39.0681	6.84424
AT1G43670.1	Inositol monophosphatase family protein	8.549	6.74	1	2	2	4	341	37.2637	5.46533
AT3G56460.1	GroES-like zinc-binding alcohol dehydrogenase family protein	8.50422	11.21	1	3	3	3	348	37.2421	9.24658
AT3G07110.1	Ribosomal protein L13 family protein	8.48196	11.17	2	2	2	6	206	23.4508	10.4038
AT5G62530.1	aldehyde dehydrogenase 12A1	8.47216	6.83	1	4	4	5	556	61.7336	6.72705
AT3G14067.1	Subtilase family protein	8.45718	8.24	1	4	4	4	777	81.7662	6.771
AT3G22110.1	20S proteasome alpha subunit C1	8.44947	15.6	1	3	3	3	250	27.4579	7.10791
AT3G01420.1	Peroxidase superfamily protein	8.44258	8.61	1	5	5	5	639	73.1113	6.29053
AT1G12050.1	fumarylacetoacetase, putative	8.43823	11.4	1	4	4	4	421	46.0661	5.5542
AT3G27925.1	DegP protease 1	8.42605	11.16	1	4	4	4	439	46.6454	6.45557
AT1G78060.1	Glycosyl hydrolase family protein	8.41014	6.78	1	4	4	4	767	83.8386	8.03076
AT4G09010.1	ascorbate peroxidase 4	8.33702	8.6	1	2	2	2	349	37.9105	8.45557
AT2G39310.2	jacalin-related lectin 22	8.29461	7.71	3	3	3	4	428	47.2016	5.17334
AT2G31810.1	ACT domain-containing small subunit of acetolactate synthase protein	8.24899	7.94	3	3	3	3	491	53.8395	8.96826
AT5G56680.1	Class II aminoacyl-tRNA and biotin synthetases superfamily protein	8.22727	7.34	1	3	3	3	572	63.7426	5.57959
AT4G34110.1	poly(A) binding protein 2	8.21305	7.15	1	3	3	3	629	68.6292	8.20654
AT5G05780.2	RP non-ATPase subunit 8A	8.16399	8.2	4	2	2	3	305	34.3502	6.53662
AT5G50850.1	Transketolase family protein	8.11783	13.5	1	4	4	4	363	39.1511	5.8335
AT4G13780.1	methionine--tRNA ligase, putative / methionyl-tRNA synthetase, putative / MetRS, putative	8.09955	4.14	1	2	2	3	797	89.7965	7.00537
AT1G48860.2	RNA 3'-terminal phosphate cyclase/enolpyruvate transferase, alpha/beta	8.06262	11.66	2	2	4	4	489	52.3738	5.98584
AT1G76550.1	Phosphofructokinase family protein	8.05934	8.75	1	2	5	5	617	67.5156	7.2251
AT4G31490.1	Coatomer, beta subunit	8.04811	6.75	2	6	6	6	948	106.01	6.01123
AT1G74920.2	aldehyde dehydrogenase 10A8	8.03812	8.47	2	3	3	4	496	53.9436	5.35107
AT2G44100.2	guanosine nucleotide diphosphate dissociation inhibitor 1	7.99879	13.23	3	3	5	6	431	48.4072	6.48096
AT4G24220.2	NAD(P)-binding Rossmann-fold superfamily protein	7.98884	6.2	2	2	2	3	387	44.0738	5.13525
AT1G10670.1	ATP-citrate lyase A-1	7.96536	5.67	3	2	3	4	423	46.6491	5.50342
AT2G30490.1	cinnamate-4-hydroxylase	7.94189	4.55	1	2	2	3	505	57.7555	8.77783
AT5G42650.1	allene oxide synthase	7.92232	10.81	1	4	4	4	518	58.1604	8.66064
AT3G18190.1	TCP-1/cpn60 chaperonin family protein	7.89142	5.78	1	3	3	3	536	57.7389	7.6792
AT5G20950.1	Glycosyl hydrolase family protein	7.88647	4.97	4	2	2	2	624	67.8832	9.12939
AT3G12290.1	Amino acid dehydrogenase family protein	7.88367	11.37	1	3	3	3	299	31.5699	8.1626
AT2G42520.1	P-loop containing nucleoside triphosphate hydrolases superfamily protein	7.85602	5.69	3	3	3	3	633	67.5847	7.10791
AT5G54960.1	pyruvate decarboxylase-2	7.84171	6.43	1	2	3	3	607	65.776	5.96045
AT5G26710.1	Glutamyl/glutaminyl-tRNA synthetase, class Ic	7.79879	4.73	1	4	4	4	719	81.0134	7.03467
AT1G04690.1	potassium channel beta subunit 1	7.77221	11.28	1	4	4	4	328	36.5157	7.41553
AT4G20860.1	FAD-binding Berberine family protein	7.77117	4.53	1	2	2	3	530	60.371	9.0415
AT5G63860.1	Regulator of chromosome condensation (RCC1) family protein	7.75898	11.14	1	3	3	4	440	47.089	5.74463
ATCG00780.1	ribosomal protein L14	7.75408	21.31	1	2	2	3	122	13.5733	9.29053
AT5G45750.1	RAB GTPase homolog A1C	7.74487	23.15	24	2	5	5	216	23.855	5.88428
AT5G11880.1	Pyridoxal-dependent decarboxylase family protein	7.74033	6.75	2	3	3	3	489	54.1299	6.66846
AT1G53750.1	regulatory particle triple-A 1A	7.73411	5.87	1	2	2	3	426	47.7727	6.65381
AT5G40370.1	Glutaredoxin family protein	7.70716	24.32	2	2	2	3	111	11.749	7.23975
AT4G32520.1	serine hydroxymethyltransferase 3	7.67055	9.26	1	4	4	5	529	57.9457	8.88037
AT2G22250.1	aspartate aminotransferase	7.66051	11.68	2	4	4	4	428	46.01	6.58057
AT4G09650.1	ATP synthase delta-subunit gene	7.6494	8.97	1	2	2	3	234	25.6527	9.05615
AT1G51710.2	ubiquitin-specific protease 6	7.54252	8.58	3	4	4	4	443	49.4555	5.94775
AT1G06410.1	trehalose-phosphatase/synthase 7	7.50564	2.35	2	2	2	3	851	96.6262	5.84619
AT4G10320.1	tRNA synthetase class I (I, L, M and V) family protein	7.48108	2.52	1	3	3	3	1190	135.399	6.30322
AT5G22800.1	Alanyl-tRNA synthetase, class IIc	7.48053	3.89	1	3	3	3	978	107.764	5.59229
AT4G37870.1	phosphoenolpyruvate carboxykinase 1	7.40629	5.81	1	3	3	3	671	73.3587	7.07861
AT2G38860.1	Class I glutamine amidotransferase-like superfamily protein	7.4022	7.71	3	2	3	3	389	41.6411	5.37646
AT4G00620.1	Amino acid dehydrogenase family protein	7.40072	6.67	1	2	2	3	360	38.7172	8.27979
AT1G62740.1	stress-inducible protein, putative	7.3562	4.38	1	2	2	3	571	64.4792	6.17627
AT3G23400.1	Plastid-lipid associated protein PAP / fibrillin family protein	7.33799	15.49	1	4	4	4	284	30.4359	6.12549
AT5G30510.1	ribosomal protein S1	7.33058	6.73	1	2	2	3	416	45.0823	5.24951
AT4G05160.1	AMP-dependent synthetase and ligase family protein	7.32879	4.41	1	2	2	3	544	59.8123	8.45557
AT4G34740.1	GLN phosphoribosyl pyrophosphate amidotransferase 2	7.29458	5.88	3	3	3	3	561	60.992	6.75635
AT2G16950.2	transportin 1	7.25593	5.16	2	4	4	5	891	99.0455	4.94482
AT5G36210.1	alpha/beta-Hydrolases superfamily protein	7.25383	4.52	1	3	3	3	730	81.2548	5.79541
AT3G08740.1	elongation factor P (EF-P) family protein	7.24589	10.59	1	2	2	3	236	26.2113	8.39697
AT3G01910.2	sulfite oxidase	7.23215	10.74	3	3	3	3	298	32.6615	7.03467
AT5G64570.1	beta-D-xylosidase 4	7.22812	4.46	2	3	3	3	784	84.2548	7.66455
AT1G22780.1	Ribosomal protein S13/S18 family	7.20343	19.74	1	3	3	3	152	17.5345	10.5356
AT2G38540.1	lipid transfer protein 1	7.20035	26.27	1	3	3	3	118	11.747	8.95361
AT1G17470.1	developmentally regulated G-protein 1	7.18925	5.51	2	2	2	3	399	44.6113	8.66064
AT1G09310.1	Protein of unknown function, DUF538	7.1836	23.46	1	4	4	4	179	19.9346	5.37646
AT5G46290.2	3-ketoacyl-acyl carrier protein synthase I	7.16597	10.77	3	4	4	4	418	44.7018	8.48486
AT2G32060.1	Ribosomal protein L7Ae/L30e/S12e/Gadd45 family protein	7.14864	15.97	2	2	2	3	144	15.3189	5.89697
AT2G44350.1	Citrate synthase family protein	7.11795	4.65	2	2	2	3	473	52.621	6.88818
AT4G29700.1	Alkaline-phosphatase-like family protein	7.10198	6.29	1	2	2	3	461	51.5545	7.78174
AT5G08380.1	alpha-galactosidase 1	7.09616	9.27	3	3	3	4	410	45.6797	6.66846
AT1G07750.1	RmlC-like cupins superfamily protein	7.08922	9.27	2	3	3	3	356	38.2867	6.17627
AT1G59960.1	NAD(P)-linked oxidoreductase superfamily protein	7.07275	6.13	1	2	2	3	326	36.7068	6.44287
AT1G80410.1	tetratricopeptide repeat (TPR)-containing protein	7.0098	2.34	2	2	2	3	897	102.082	7.7085
AT4G09510.2	cytosolic invertase 2	7.00875	7.81	5	2	3	3	461	52.9151	5.74463
AT1G74050.1	Ribosomal protein L6 family protein	6.99532	12.88	2	2	3	3	233	26.0905	10.1694
AT4G26110.2	nucleosome assembly protein1;1	6.98167	9.75	2	3	3	3	359	41.5822	4.44971
AT1G26390.1	FAD-binding Berberine family protein	6.9727	5.28	5	2	2	2	530	58.9101	9.12939
AT5G05010.1	clathrin adaptor complexes medium subunit family protein	6.95212	9.68	1	4	4	4	527	57.6824	5.84619
AT5G51970.1	GroES-like zinc-binding alcohol dehydrogenase family protein	6.88789	8.24	1	3	3	3	364	39.2298	5.97314
AT1G21670.1	LOCATED IN: cell wall, plant-type cell wall; EXPRESSED IN: 23 plant structures; EXPRESSED DURING: 14 growth stages; CONTAINS InterPro DOMAIN/s: WD40-like Beta Propeller (InterPro:IPR011659), Six-bladed beta-propeller, TolB-like (InterPro:IPR011042); BEST Arabidopsis thaliana protein match is: DPP6 N-terminal domain-like protein (TAIR:AT1G21680.1); Has 8461 Blast hits to 5060 proteins in 1257 spec…	6.88157	3.13	1	2	2	3	703	77.2402	9.29053
AT4G39730.1	Lipase/lipooxygenase, PLAT/LH2 family protein	6.87458	17.13	1	2	3	3	181	20.123	5.18604
AT1G56330.1	secretion-associated RAS 1B	6.8609	22.28	5	3	3	4	193	21.9725	7.04932
AT3G45310.2	Cysteine proteinases superfamily protein	6.84939	7.84	5	2	2	2	357	39.4595	6.68311
AT5G07090.2	Ribosomal protein S4 (RPS4A) family protein	6.84361	17.62	5	4	4	5	244	27.69	9.99365
AT1G24510.2	TCP-1/cpn60 chaperonin family protein	6.83005	6.54	2	3	3	3	459	51.1143	5.51611
AT1G09270.3	importin alpha isoform 4	6.824	7.24	2	2	3	4	456	50.0476	4.89404
AT3G01340.1	Transducin/WD40 repeat-like superfamily protein	6.81523	7.62	2	2	2	3	302	32.6101	6.04932
AT5G26742.3	DEAD box RNA helicase (RH3)	6.8069	5.95	3	3	3	3	655	70.8497	8.93896
AT3G55040.1	glutathione transferase lambda 2	6.79243	13.01	1	3	3	4	292	33.0371	7.28369
AT3G27430.1	N-terminal nucleophile aminohydrolases (Ntn hydrolases) superfamily protein	6.67583	7.12	4	2	2	3	267	28.7935	8.73389
AT3G02530.1	TCP-1/cpn60 chaperonin family protein	6.66791	6.54	2	3	3	3	535	58.9127	6.21436
AT3G17790.1	purple acid phosphatase 17	6.65117	8.88	1	3	3	3	338	38.273	5.98584
AT3G03710.1	polyribonucleotide nucleotidyltransferase, putative	6.61422	2.39	2	2	2	3	922	99.5042	5.56689
AT4G23670.1	Polyketide cyclase/dehydrase and lipid transport superfamily protein	6.58247	14.57	1	2	2	3	151	17.5065	6.3667
AT5G16390.2	chloroplastic acetylcoenzyme A carboxylase 1	6.57774	11.02	2	2	3	3	254	26.9109	9.53955
AT1G72550.2	tRNA synthetase beta subunit family protein	6.56785	5.99	2	3	3	3	584	65.918	5.49072
AT3G42050.1	vacuolar ATP synthase subunit H family protein	6.56658	8.84	1	3	3	3	441	50.2525	7.03467
AT2G25450.1	2-oxoglutarate (2OG) and Fe(II)-dependent oxygenase superfamily protein	6.48833	9.19	1	3	3	3	359	40.3252	6.29053
AT4G11150.1	vacuolar ATP synthase subunit E1	6.48621	13.48	3	3	3	4	230	26.0437	6.40479
AT1G80360.1	Pyridoxal phosphate (PLP)-dependent transferases superfamily protein	6.45341	5.58	1	2	2	3	394	43.7333	6.3667
AT3G52140.3	tetratricopeptide repeat (TPR)-containing protein	6.44556	2.44	4	2	2	2	1396	152.428	6.30322
AT5G09900.1	26S proteasome regulatory subunit, putative (RPN5)	6.42552	8.14	5	3	3	3	442	50.8048	7.40088
AT2G31670.1	Stress responsive alpha-beta barrel domain protein	6.38322	9.89	1	2	2	2	263	28.8471	6.96143
AT1G27130.1	glutathione S-transferase tau 13	6.35897	8.81	2	2	2	4	227	25.115	5.93506
AT5G51110.2	Transcriptional coactivator/pterin dehydratase	6.32712	12.95	2	2	2	3	193	20.8946	7.38623
AT2G42130.3	Plastid-lipid associated protein PAP / fibrillin family protein	6.31593	18.08	5	4	4	4	271	30.0486	4.7417
AT4G29010.1	Enoyl-CoA hydratase/isomerase family	6.28906	5.13	1	4	4	5	721	77.8086	9.31982
AT3G25660.1	Amidase family protein	6.28513	5.59	1	2	2	2	537	57.1453	6.56592
AT4G15000.2	Ribosomal L27e protein family	6.2763	20.61	4	3	3	3	131	15.0254	10.1548
AT4G22710.1	cytochrome P450, family 706, subfamily A, polypeptide 2	6.25879	4.18	2	2	2	3	526	59.3878	6.90283
ATCG00540.1	photosynthetic electron transfer A	6.20314	8.75	1	2	2	2	320	35.3348	8.29443
AT5G03650.1	starch branching enzyme 2.2	6.15472	3.11	1	2	2	3	805	92.5321	5.85889
AT5G19440.1	NAD(P)-binding Rossmann-fold superfamily protein	6.14721	15.34	2	4	4	5	326	35.5714	7.12256
AT3G59020.1	ARM repeat superfamily protein	6.1436	3.11	3	3	3	3	1029	117.565	4.89404
AT1G04170.1	eukaryotic translation initiation factor 2 gamma subunit	6.13723	4.95	1	2	2	3	465	50.8211	8.76318
AT4G12730.1	FASCICLIN-like arabinogalactan 2	6.12732	4.96	1	2	2	3	403	43.4212	6.62451
AT5G15200.2	Ribosomal protein S4	6.0897	16.67	3	3	3	3	156	18.8049	9.80322
AT1G49760.1	poly(A) binding protein 8	6.07912	3.87	1	2	2	2	671	72.7332	7.53271
AT2G41680.1	NADPH-dependent thioredoxin reductase C	6.07793	5.86	1	2	2	2	529	57.9134	6.771
AT4G05390.2	root FNR 1	6.05564	11.43	2	3	4	4	350	39.2988	8.22119
AT4G17830.1	Peptidase M20/M25/M40 family protein	5.98465	6.36	2	2	2	2	440	48.1864	5.35107
AT2G41790.1	Insulinase (Peptidase family M16) family protein	5.98341	3.2	1	3	3	3	970	110.925	6.03662
AT1G13930.1	Involved in response to salt stress. Knockout mutants are hypersensitive to salt stress.	5.96492	16.13	1	2	2	2	155	16.1538	4.91943
AT5G27470.1	seryl-tRNA synthetase / serine--tRNA ligase	5.91688	6.87	1	3	3	3	451	51.5963	6.66846
AT4G11260.1	phosphatase-related	5.91603	7.82	1	2	2	2	358	39.7372	5.10986
AT4G29840.1	Pyridoxal-5'-phosphate-dependent enzyme family protein	5.90476	4.56	1	2	2	2	526	57.74	7.41553
AT2G22170.1	Lipase/lipooxygenase, PLAT/LH2 family protein	5.89288	14.75	1	2	3	3	183	20.1169	5.31299
AT2G26740.1	soluble epoxide hydrolase	5.86405	8.72	1	3	3	3	321	36.4006	5.43994
AT2G34480.1	Ribosomal protein L18ae/LX family protein	5.84735	12.36	4	2	2	2	178	21.2934	10.4771
AT3G52180.1	dual specificity protein phosphatase (DsPTP1) family protein	5.82671	6.86	1	2	2	2	379	42.5985	6.55127
AT3G46440.1	UDP-XYL synthase 5	5.81034	11.44	4	3	3	3	341	38.3647	7.51807
AT2G45790.1	phosphomannomutase	5.80979	11.79	1	2	2	3	246	27.7441	5.5415
AT4G32640.1	Sec23/Sec24 protein transport family protein	5.79041	2.22	1	2	2	2	1080	116.217	7.86963
AT2G26230.1	uricase / urate oxidase / nodulin 35, putative	5.77382	8.41	1	2	2	2	309	34.8589	8.48486
AT1G56450.1	20S proteasome beta subunit G1	5.75596	12.2	1	2	2	2	246	27.6338	6.55127
AT1G23410.1	Ribosomal protein S27a / Ubiquitin family protein	5.74438	19.23	17	3	3	4	156	17.6605	9.75928
AT1G60940.1	SNF1-related protein kinase 2.10	5.73539	8.03	11	2	2	2	361	41.0137	5.87158
AT4G17530.1	RAB GTPase homolog 1C	5.61982	21.78	8	2	3	4	202	22.3042	5.42725
AT1G24360.1	NAD(P)-binding Rossmann-fold superfamily protein	5.59254	6.9	1	2	2	2	319	33.5269	9.40771
AT2G06050.2	oxophytodienoate-reductase 3	5.58594	6.39	1	2	2	2	391	42.6644	7.86963
AT1G25350.1	glutamine-tRNA ligase, putative / glutaminyl-tRNA synthetase, putative / GlnRS, putative	5.58327	2.89	2	2	2	3	795	91.1893	6.52197
AT5G52520.1	Class II aaRS and biotin synthetases superfamily protein	5.55177	4.42	1	2	2	2	543	60.7089	7.02002
AT4G21650.1	Subtilase family protein	5.52062	3.26	1	2	2	2	766	81.4292	7.38623
AT1G62640.1	3-ketoacyl-acyl carrier protein synthase III	5.51351	5.94	1	2	2	2	404	42.8196	7.35693
AT1G16890.2	ubiquitin-conjugating enzyme 36	5.46784	16.99	6	2	2	2	153	17.209	7.34229
AT1G16470.1	proteasome subunit PAB1	5.42272	10.64	2	2	2	2	235	25.6853	5.69385
AT3G02200.2	Proteasome component (PCI) domain protein	5.40802	5.28	2	2	2	2	417	46.7552	5.12256
AT1G50380.1	Prolyl oligopeptidase family protein	5.38622	3.38	1	2	2	2	710	80.8873	5.80811
AT2G17840.1	Senescence/dehydration-associated protein-related	5.29	8.85	2	3	3	3	452	48.97	5.41455
AT2G19480.3	nucleosome assembly protein 1;2	5.28635	8.06	3	2	2	3	372	42.8204	4.39893
AT5G20990.1	molybdopterin biosynthesis CNX1 protein / molybdenum cofactor biosynthesis enzyme CNX1 (CNX1)	5.28037	3.88	1	2	2	2	670	71.2342	6.27783
AT2G02390.1	glutathione S-transferase zeta 1	5.26933	11.76	4	2	2	2	221	24.8718	5.84619
AT2G04400.1	Aldolase-type TIM barrel family protein	5.2509	5.72	1	2	2	2	402	44.5495	7.38623
AT3G10740.1	alpha-L-arabinofuranosidase 1	5.23501	4.42	1	2	2	2	678	74.997	5.77002
AT2G17200.1	ubiquitin family protein	5.20532	5.44	2	2	2	3	551	58.0169	4.93213
AT1G07890.6	ascorbate peroxidase 1	5.18987	14.06	2	3	3	4	249	27.5028	6.29053
AT5G55480.1	SHV3-like 1	5.17338	3.39	1	2	2	2	766	84.1119	5.66846
AT2G20630.1	PP2C induced by AVRRPM1	5.15163	9.68	5	2	2	2	279	30.4776	6.13818
AT5G08740.1	NAD(P)H dehydrogenase C1	5.10475	4.82	1	2	2	2	519	56.9828	6.96143
AT5G54500.1	flavodoxin-like quinone reductase 1	5.08709	12.25	3	2	2	2	204	21.7819	6.37939
AT3G04880.1	DNA-damage-repair/toleration protein (DRT102)	5.08398	11.94	1	3	3	3	310	33.2124	5.32568
AT2G13560.1	NAD-dependent malic enzyme 1	5.07937	5.78	1	3	3	3	623	69.6111	5.45264
AT1G08520.1	ALBINA 1	5.0571	4.08	1	3	3	3	760	83.2322	5.35107
AT1G60420.1	DC1 domain-containing protein	5.05344	4.15	1	2	2	2	578	65.1286	5.0083
AT2G24020.2	Uncharacterised BCR, YbaB family COG0718	5.04115	12.22	3	2	2	2	180	19.6127	9.1001
AT2G35840.1	Sucrose-6F-phosphate phosphohydrolase family protein	4.99836	5.69	2	2	2	3	422	47.8254	6.59521
AT1G09795.1	ATP phosphoribosyl transferase 2	4.99358	6.54	1	2	2	2	413	44.7284	6.80029
AT2G29630.2	thiaminC	4.96698	4.97	1	2	2	2	644	71.941	6.44287
AT3G11930.1	Adenine nucleotide alpha hydrolases-like superfamily protein	4.96002	11.56	4	2	2	2	199	21.4438	5.78271
AT4G30190.1	H(+)-ATPase 2	4.94897	2.64	7	2	2	2	948	104.335	6.99072
AT4G17720.1	RNA-binding (RRM/RBD/RNP motifs) family protein	4.94067	8.31	1	2	2	2	313	33.5272	6.1001
AT3G11780.1	MD-2-related lipid recognition domain-containing protein / ML domain-containing protein	4.92955	16.99	2	2	2	2	153	16.7942	5.09717
AT5G42080.3	dynamin-like protein	4.91286	5.96	2	3	3	3	604	67.4683	8.14795
AT5G59090.2	subtilase 4.12	4.87677	3.15	3	2	2	2	731	77.4665	8.90967
AT5G66530.1	Galactose mutarotase-like superfamily protein	4.87635	7.49	1	2	2	2	307	33.6708	5.96045
AT5G17990.1	tryptophan biosynthesis 1	4.87524	5.18	1	2	2	2	444	46.4911	7.26904
AT3G04600.1	Nucleotidylyl transferase superfamily protein	4.84833	5.72	2	2	2	2	402	45.7251	5.94775
AT1G61730.1	DNA-binding storekeeper protein-related transcriptional regulator	4.81477	7.18	1	2	2	2	376	40.8547	5.5542
AT3G52380.1	chloroplast RNA-binding protein 33	4.81145	6.38	1	2	2	2	329	35.7223	4.64014
AT1G16080.1	unknown protein; LOCATED IN: apoplast, chloroplast stroma, chloroplast, chloroplast envelope; EXPRESSED IN: 23 plant structures; EXPRESSED DURING: 14 growth stages; Has 81 Blast hits to 81 proteins in 28 species: Archae - 0; Bacteria - 2; Metazoa - 0; Fungi - 0; Plants - 62; Viruses - 0; Other Eukaryotes - 17 (source: NCBI BLink).	4.80352	9.27	1	2	2	2	313	34.1084	6.78564
AT1G14610.1	valyl-tRNA synthetase / valine--tRNA ligase (VALRS)	4.78214	1.99	1	2	2	2	1108	125.846	7.10791
AT5G44720.2	Molybdenum cofactor sulfurase family protein	4.77563	10.43	2	2	2	2	230	26.1221	5.021
AT3G22850.1	Aluminium induced protein with YGL and LRDR motifs	4.75183	10.48	1	3	3	3	248	27.0895	6.21436
AT1G69830.1	alpha-amylase-like 3	4.74622	2.48	1	2	2	2	887	99.7799	6.07471
AT3G06580.1	Mevalonate/galactokinase family protein	4.73454	4.03	1	2	2	2	496	54.3065	5.96045
AT5G13650.1	elongation factor family protein	4.69238	3.85	2	2	2	2	675	74.2684	7.25439
AT3G04870.1	zeta-carotene desaturase	4.6877	4.3	1	2	2	2	558	61.5946	7.37158
AT5G57655.2	xylose isomerase family protein	4.67923	5.66	2	2	2	2	477	53.6856	5.87158
AT5G01220.1	sulfoquinovosyldiacylglycerol 2	4.64205	5.69	1	2	2	2	510	56.5945	8.44092
AT3G44860.1	farnesoic acid carboxyl-O-methyltransferase	4.6272	6.32	1	2	2	2	348	38.4906	5.94775
AT3G51160.1	NAD(P)-binding Rossmann-fold superfamily protein	4.60313	7.77	2	3	3	3	373	41.9351	6.11279
AT5G04740.1	ACT domain-containing protein	4.59476	6.98	1	2	2	2	301	33.2211	5.47803
AT2G34470.1	urease accessory protein G	4.59202	9.09	2	2	2	2	275	30.0641	6.52197
AT2G31570.1	glutathione peroxidase 2	4.58754	12.43	1	2	2	2	169	18.9327	5.71924
AT5G64370.1	beta-ureidopropionase	4.58537	7.11	1	2	2	2	408	45.5237	6.354
AT3G10670.1	non-intrinsic ABC protein 7	4.57794	5.62	1	2	2	2	338	36.9085	7.13721
AT4G12060.1	Double Clp-N motif protein	4.56697	9.13	1	2	2	2	241	26.5439	8.82178
AT5G54600.2	Translation protein SH3-like family protein	4.56374	12.85	2	2	2	2	179	19.7407	9.70068
AT2G17420.1	NADPH-dependent thioredoxin reductase A	4.5574	14.55	2	4	4	4	378	39.9893	6.69775
AT1G37130.1	nitrate reductase 2	4.54951	2.18	2	2	2	2	917	102.778	6.53662
AT1G20220.1	Alba DNA/RNA-binding protein	4.53518	6.35	1	2	2	2	315	33.7426	9.92041
AT3G26720.2	Glycosyl hydrolase family 38 protein	4.53204	2.23	2	2	2	2	943	106.394	7.10791
AT3G02770.1	Ribonuclease E inhibitor RraA/Dimethylmenaquinone methyltransferase	4.50011	12.05	2	2	2	2	166	17.8252	5.97314
AT5G11450.1	Mog1/PsbP/DUF1795-like photosystem II reaction center PsbP family protein	4.49607	8.75	1	2	2	2	297	33.344	8.74854
AT1G31070.1	N-acetylglucosamine-1-phosphate uridylyltransferase 1	4.48744	14.38	3	2	2	2	153	16.9675	4.81787
AT3G20370.1	TRAF-like family protein	4.47706	5.54	1	2	2	2	379	43.4217	6.58057
AT4G11850.1	phospholipase D gamma 1	4.45939	5.13	3	3	3	3	858	95.5272	8.14795
AT4G01690.1	Flavin containing amine oxidoreductase family	4.4385	5.03	2	2	2	2	537	57.6593	9.02686
AT3G54440.1	glycoside hydrolase family 2 protein	4.43723	1.72	3	2	2	2	1107	125.332	5.73193
AT1G79340.1	metacaspase 4	4.35855	7.42	2	3	3	3	418	45.4553	4.81787
AT3G27440.1	uridine kinase-like 5	4.35295	3.87	6	2	2	2	465	52.0921	8.29443
AT5G22510.1	alkaline/neutral invertase	4.34736	5.67	1	2	3	3	617	69.1959	6.23975
AT1G70890.1	MLP-like protein 43	4.34617	12.03	1	2	2	2	158	17.8781	5.84619
AT3G12800.1	short-chain dehydrogenase-reductase B	4.34417	12.75	1	3	3	3	298	31.7766	9.14404
AT1G08450.2	calreticulin 3	4.33925	5.95	3	2	2	2	370	43.5677	5.77002
AT5G03350.1	Legume lectin family protein	4.33893	8.03	1	2	2	2	274	30.1434	9.37842
AT2G47910.2	chlororespiratory reduction 6	4.32536	14.14	2	2	2	2	198	22.8228	6.3667
AT1G74470.1	Pyridine nucleotide-disulphide oxidoreductase family protein	4.30111	4.5	1	2	2	2	467	51.8047	8.90967
AT4G23850.1	AMP-dependent synthetase and ligase family protein	4.2923	5.26	2	2	3	3	666	74.4599	5.87158
AT5G38530.1	tryptophan synthase beta type 2	4.28066	7.11	1	2	2	4	506	55.7066	7.23975
AT2G04842.1	threonyl-tRNA synthetase, putative / threonine--tRNA ligase, putative	4.28025	3.54	1	2	2	2	650	74.7373	6.93213
AT2G33800.1	Ribosomal protein S5 family protein	4.25727	7.26	1	2	2	2	303	32.6248	8.96826
AT3G28940.1	AIG2-like (avirulence induced gene) family protein	4.24073	20.71	1	2	2	2	169	19.4526	5.07178
AT4G38800.1	methylthioadenosine nucleosidase 1	4.23775	7.87	1	2	2	2	267	28.433	4.84326
AT1G20450.2	Dehydrin family protein	4.21196	9.27	2	2	2	2	259	29.4249	5.46533
AT3G61240.1	DEA(D/H)-box RNA helicase family protein	4.20455	4.22	3	2	2	2	498	56.7388	8.39697
AT2G19570.1	cytidine deaminase 1	4.18682	7.31	1	2	2	2	301	32.5614	5.87158
AT2G43620.1	Chitinase family protein	4.17601	10.6	1	2	2	2	283	30.3576	8.54346
AT1G01320.2	Tetratricopeptide repeat (TPR)-like superfamily protein	4.17524	1.29	2	2	2	2	1787	197.377	6.27783
AT3G02760.1	Class II aaRS and biotin synthetases superfamily protein	4.17238	2.72	1	2	2	2	883	97.4757	6.41748
AT2G03760.1	sulphotransferase 12	4.16706	7.36	1	2	2	2	326	37.1158	5.47803
AT3G01120.1	Pyridoxal phosphate (PLP)-dependent transferases superfamily protein	4.16435	4.26	1	2	2	2	563	59.8808	6.87354
AT4G33360.3	NAD(P)-binding Rossmann-fold superfamily protein	4.164	5.81	3	2	2	2	327	35.9575	7.45947
AT2G18020.1	Ribosomal protein L2 family	4.14731	12.02	2	2	2	3	258	27.8418	10.9019
AT3G11710.1	lysyl-tRNA synthetase 1	4.14417	7.03	1	4	4	4	626	70.8426	6.23975
AT4G33760.1	tRNA synthetase class II (D, K and N) family protein	4.10728	4.07	1	2	2	2	664	74.4697	7.18115
AT5G10730.1	NAD(P)-binding Rossmann-fold superfamily protein	4.09866	6.62	1	2	2	2	287	31.0252	9.5542
AT3G59920.1	RAB GDP dissociation inhibitor 2	4.09425	10.59	1	2	4	4	444	49.5067	5.74463
AT5G46630.1	Clathrin adaptor complexes medium subunit family protein	4.09348	4.34	2	2	2	3	438	49.2906	9.17334
AT3G63170.1	Chalcone-flavanone isomerase family protein	4.07914	9.68	1	2	2	2	279	30.3756	7.48877
AT3G15950.2	DNA topoisomerase-related	4.04825	6.68	2	3	3	3	734	80.6969	4.70361
AT1G30120.1	pyruvate dehydrogenase E1 beta	4.04803	4.68	2	2	2	2	406	44.2162	6.354
AT5G05340.1	Peroxidase superfamily protein	4.04144	7.1	1	2	2	2	324	34.194	8.30908
AT3G05970.1	long-chain acyl-CoA synthetase 6	4.03588	3.99	1	2	2	2	701	76.555	7.92822
AT4G13360.1	ATP-dependent caseinolytic (Clp) protease/crotonase family protein	4.01259	5.23	1	2	2	2	421	46.2217	6.66846
AT2G44790.1	uclacyanin 2	4.0023	9.9	1	2	2	2	202	20.341	6.27783
AT4G27090.1	Ribosomal protein L14	3.99768	16.42	2	2	2	2	134	15.4956	10.0376
AT3G08030.2	Protein of unknown function, DUF642	3.97779	5.57	2	2	2	2	323	34.6789	7.59131
AT5G27850.1	Ribosomal protein L18e/L15 superfamily protein	3.9548	11.76	2	2	2	2	187	20.9537	10.9604
AT1G09130.1	ATP-dependent caseinolytic (Clp) protease/crotonase family protein	3.90002	8.48	2	2	2	3	330	36.2837	8.48486
AT4G19210.1	RNAse l inhibitor protein 2	3.89727	4.46	1	2	2	2	605	68.3464	7.95752
AT3G11510.1	Ribosomal protein S11 family protein	3.88334	14.67	3	2	2	2	150	16.2627	10.5942
AT2G34420.1	photosystem II light harvesting complex gene B1B2	3.85558	7.55	7	2	2	2	265	28.0361	5.43994
AT5G14920.1	Gibberellin-regulated family protein	3.84699	6.55	1	2	2	2	275	29.1194	9.93506
AT5G47770.1	farnesyl diphosphate synthase 1	3.84048	4.69	3	2	2	2	384	44.2325	7.00537
AT3G15610.1	Transducin/WD40 repeat-like superfamily protein	3.83505	7.04	3	2	2	2	341	37.3325	6.46826
AT5G58490.1	NAD(P)-binding Rossmann-fold superfamily protein	3.82334	6.17	1	2	2	2	324	35.7343	5.93506
AT5G53850.1	haloacid dehalogenase-like hydrolase family protein	3.76332	5.47	3	2	2	2	402	44.9937	6.30322
AT5G23010.1	methylthioalkylmalate synthase 1	3.7471	4.94	2	2	2	2	506	55.0905	7.25439
ATMG01190.1	ATP synthase subunit 1	3.72659	4.34	2	2	2	2	507	54.9367	6.60986
AT1G13280.1	allene oxide cyclase 4	3.72015	10.63	1	2	2	2	254	27.7921	9.0708
AT5G03940.1	chloroplast signal recognition particle 54 kDa subunit	3.6762	7.27	1	3	3	3	564	61.1932	9.43701
AT3G08943.1	ARM repeat superfamily protein	3.6618	3.1	2	2	2	2	871	96.3393	4.7417
ATCG01240.1	ribosomal protein S7	3.63977	12.9	1	2	2	2	155	17.3465	11.2827
AT1G77120.1	alcohol dehydrogenase 1	3.56369	5.28	1	2	2	2	379	41.1516	6.23975
AT5G22770.1	alpha-adaptin	3.37551	2.67	2	2	2	2	1012	112.078	6.22705
AT2G38380.1	Peroxidase superfamily protein	3.3726	6.3	1	2	2	2	349	38.0841	5.99854
AT2G37760.3	NAD(P)-linked oxidoreductase superfamily protein	3.36059	7.59	4	2	2	2	290	32.0538	8.35303
AT5G26280.2	TRAF-like family protein	3.04891	7.65	2	2	2	2	327	36.8519	8.17725
AT5G41970.1	Metal-dependent protein hydrolase	2.98355	6.43	1	2	2	2	373	42.2724	6.29053
AT4G18100.1	Ribosomal protein L32e	2.93597	18.05	1	2	2	2	133	15.4935	10.8872
AT3G27890.1	NADPH:quinone oxidoreductase	2.83231	11.22	1	2	2	2	196	21.5425	7.50342
AT5G27770.1	Ribosomal L22e protein family	2.77356	14.52	2	2	2	2	124	14.0384	9.5542
AT1G16350.1	Aldolase-type TIM barrel family protein	2.7281	5.38	2	3	3	3	502	54.0173	6.48096
AT5G66680.1	dolichyl-diphosphooligosaccharide-protein glycosyltransferase 48kDa subunit family protein	2.72651	6.18	1	2	2	2	437	48.7138	6.34131
AT2G46070.2	mitogen-activated protein kinase 12	2.66798	6.17	22	2	2	2	324	36.9402	8.90967
AT3G02260.1	auxin transport protein (BIG)	2.61545	0.41	1	2	2	2	5098	567.527	5.94775
AT1G16880.2	uridylyltransferase-related	2.60245	10.33	2	2	2	2	213	22.6587	5.41455
AT2G47940.2	DEGP protease 2	2.58812	4.13	2	2	2	2	606	66.632	5.94775
AT3G55260.1	beta-hexosaminidase 1	2.52896	3.88	1	2	2	2	541	61.1911	6.26514
AT2G46280.3	TGF-beta receptor interacting protein 1	2.52388	9.84	3	2	2	2	254	28.3175	7.50342
AT1G12920.1	eukaryotic release factor 1-2	2.43901	6.91	2	2	3	3	434	48.9106	5.35107
AT4G24510.1	HXXXD-type acyl-transferase family protein	2.43485	5.46	1	2	2	2	421	47.2079	5.60498
AT1G66700.1	S-adenosyl-L-methionine-dependent methyltransferases superfamily protein	2.30318	5.95	2	2	2	2	353	39.755	5.50342
AT2G38040.1	acetyl Co-enzyme a carboxylase carboxyltransferase alpha subunit	2.26913	2.99	1	2	2	2	769	85.253	5.8208
AT5G48480.1	Lactoylglutathione lyase / glyoxalase I family protein	2.2325	13.25	1	2	2	2	166	17.546	4.88135
AT1G24100.1	UDP-glucosyl transferase 74B1	2.23043	5	1	2	2	2	460	50.9696	4.98291
AT1G76680.1	12-oxophytodienoate reductase 1	2.15103	6.18	4	2	2	2	372	41.1415	6.80029
AT3G48560.1	chlorsulfuron/imidazolinone resistant 1	2.11996	1.94	1	2	2	2	670	72.5392	6.65381
AT5G14250.1	Proteasome component (PCI) domain protein	2.10797	8.39	2	3	3	3	429	47.7106	6.37939
AT5G47210.1	Hyaluronan / mRNA binding family	2.06481	8.4	3	2	2	2	357	37.9768	8.77783
AT4G25370.1	Double Clp-N motif protein	2.02653	7.98	1	2	2	2	238	26.0337	9.18799
AT4G12880.2	early nodulin-like protein 19	2.0217	18.45	2	2	2	2	103	12.0022	9.71533
AT5G45620.1	Proteasome component (PCI) domain protein	2.01531	4.66	3	2	2	2	386	44.1401	5.31299
AT5G24490.1	30S ribosomal protein, putative	1.97115	5.52	1	2	2	2	308	34.835	6.75635
AT1G76080.1	chloroplastic drought-induced stress protein of 32 kD	1.94305	6.29	1	2	2	2	302	33.6634	8.45557
AT1G23730.1	beta carbonic anhydrase 3	1.91609	11.24	1	3	3	3	258	28.8108	6.97607
AT1G32500.1	non-intrinsic ABC protein 6	1.91469	5.47	1	2	2	2	475	52.792	5.97314
AT5G54080.1	homogentisate 1,2-dioxygenase	1.91234	3.9	1	2	2	2	461	51.4225	6.17627
AT3G22060.1	Receptor-like protein kinase-related family protein	1.83936	7.54	1	2	2	2	252	27.846	8.74854
AT3G19450.1	GroES-like zinc-binding alcohol dehydrogenase family protein	1.80113	5.48	1	2	2	2	365	39.0728	5.5542
AT4G35450.4	ankyrin repeat-containing protein 2	1.79146	6.91	4	2	2	2	304	33.0531	4.52588
AT3G56130.1	biotin/lipoyl attachment domain-containing protein	1.63399	10.32	3	2	2	2	281	29.5581	8.71924
AT3G05900.1	neurofilament protein-related	0	3.86	1	2	2	2	673	73.4104	4.34814
