# Supplementary material for: Proteomics dataset containing proteins that obscure identification of TOPLESS interactors in Arabidopsis
Source: Data Brief. 2018 Aug 29;20:909–16. doi: 10.1016/j.dib.2018.08.059 (PMC6138984; doi:10.1016/j.dib.2018.08.059)
Supplement: Supplementary file 6 — Supplementary material [file mmc6.xlsx]

## Sheet: Sheet1
Accession	Description	Score	Coverage	# Proteins	# Unique Peptides	# Peptides	# PSMs	# AAs	MW [kDa]	calc. pI
ATCG00490.1	ribulose-bisphosphate carboxylases	465.528	54.49	3	24	24	172	479	52.9216	6.29053
AT2G39730.1	rubisco activase	406.507	46.41	3	16	16	129	474	51.9479	6.15088
AT3G04120.1	glyceraldehyde-3-phosphate dehydrogenase C subunit 1	281.945	63.02	1	1	15	84	338	36.8911	7.12256
AT1G13440.1	glyceraldehyde-3-phosphate dehydrogenase C2	280.816	57.4	2	1	15	84	338	36.89	7.18115
AT2G36530.1	Enolase	229.083	55.63	1	17	17	79	444	47.6893	5.77002
AT3G60750.2	Transketolase	215.215	34.05	2	13	19	75	740	79.7892	6.43018
AT4G02520.1	glutathione S-transferase PHI 2	209.999	47.64	2	7	9	68	212	24.1136	6.354
AT1G15750.1	TOPLESS	208.799	32.98	4	29	32	83	1131	124.22	7.23975
AT5G17920.1	Cobalamin-independent synthase family protein	196.955	30.2	2	10	19	70	765	84.3035	6.50732
AT3G13470.1	TCP-1/cpn60 chaperonin family protein	194.561	41.95	3	2	22	63	596	63.3024	5.73193
AT1G55490.1	chaperonin 60 beta	193.367	43.67	3	5	25	65	600	63.7696	6.50732
AT5G26000.2	thioglucoside glucohydrolase 1	182.479	29.61	4	9	10	56	456	51.4482	5.88428
AT1G20620.5	catalase 3	180.181	42.68	4	14	17	70	485	55.9322	7.63525
AT2G28000.1	chaperonin-60alpha	179.411	38.74	1	20	21	62	586	62.0338	5.18604
AT5G02500.2	heat shock cognate protein 70-1	177.022	51.25	2	6	20	69	521	57.2007	5.09717
AT3G52930.1	Aldolase superfamily protein	166.739	59.22	3	11	17	53	358	38.5159	6.45557
AT5G35360.1	acetyl Co-enzyme a carboxylase biotin carboxylase subunit	166.544	38.55	3	16	16	64	537	58.3499	7.25439
AT2G36460.1	Aldolase superfamily protein	163.176	39.66	4	3	10	47	358	38.3629	7.38623
AT1G56070.1	Ribosomal protein S5/Elongation factor G/III/V family protein	160.726	35.35	1	23	23	61	843	93.8302	6.25244
AT3G12780.1	phosphoglycerate kinase 1	153.24	34.93	1	6	12	51	481	50.0807	6.23975
AT1G78850.1	D-mannose binding lectin protein with Apple-like carbohydrate-binding domain	148.754	31.52	2	10	10	51	441	49.0201	7.6499
ATCG00480.1	ATP synthase subunit beta	148.155	49	1	16	17	51	498	53.9001	5.50342
AT5G62690.1	tubulin beta chain 2	147.484	34	1	2	13	57	450	50.701	4.80518
AT3G44310.1	nitrilase 1	138.453	40.46	4	7	10	38	346	38.128	6.27783
AT1G07920.1	GTP binding Elongation factor Tu family protein	137.125	22.27	4	8	8	55	449	49.4708	9.11475
AT3G26650.1	glyceraldehyde 3-phosphate dehydrogenase A subunit	134.064	42.93	2	4	13	47	396	42.463	7.75244
AT1G57720.1	Translation elongation factor EF1B, gamma chain	125.795	37.05	1	9	14	39	413	46.3704	5.70654
AT3G03780.1	methionine synthase 2	125.415	18.43	1	2	11	50	765	84.5306	6.50732
AT2G24200.1	Cytosol aminopeptidase family protein	124.648	37.12	2	12	14	39	520	54.475	5.92236
AT3G09440.1	Heat shock protein 70 (Hsp 70) family protein	123.614	29.74	1	4	15	49	649	71.1032	5.07178
AT5G23860.1	tubulin beta 8	123.353	34.08	1	2	13	48	449	50.574	4.83057
AT5G02490.1	Heat shock protein 70 (Hsp 70) family protein	121.622	24.35	2	1	13	50	653	71.3422	5.12256
AT1G20010.1	tubulin beta-5 chain	121.178	29.84	1	3	12	47	449	50.31	4.76709
AT1G49240.1	actin 8	120.871	37.67	4	5	11	46	377	41.8359	5.57959
AT1G75780.1	tubulin beta-1 chain	115.126	24.16	1	2	10	45	447	50.1849	4.79248
AT3G12580.1	heat shock protein 70	114.869	25.85	1	2	13	47	650	71.057	5.24951
AT1G09640.1	Translation elongation factor EF1B, gamma chain	114.622	31.16	2	5	10	37	414	46.6306	5.47803
AT5G04140.1	glutamate synthase 1	114.472	22.32	2	21	27	44	1622	176.64	6.31592
AT1G67090.1	ribulose bisphosphate carboxylase small chain 1A	113.553	42.22	2	4	7	40	180	20.203	7.7085
AT1G04410.1	Lactate/malate dehydrogenase family protein	112.437	36.14	2	3	10	40	332	35.5483	6.55127
AT1G04820.1	tubulin alpha-4 chain	112.146	19.56	3	2	6	36	450	49.5093	5.05908
AT1G12900.3	glyceraldehyde 3-phosphate dehydrogenase A subunit 2	108.52	44	3	2	11	40	350	37.6436	7.76709
AT5G44340.1	tubulin beta chain 4	107.926	36.04	1	3	13	43	444	49.7907	4.85596
AT5G50920.1	CLPC homologue 1	105.865	20.99	3	16	17	35	929	103.388	6.771
AT1G23310.1	glutamate:glyoxylate aminotransferase	103.972	38.88	3	15	15	41	481	53.267	6.88818
AT5G12250.1	beta-6 tubulin	103.355	24.28	1	1	10	39	449	50.553	4.81787
AT1G79550.1	phosphoglycerate kinase	103.199	41.4	1	10	13	38	401	42.1054	5.68115
AT4G20890.1	tubulin beta-9 chain	102.241	31.31	1	1	11	41	444	49.6255	4.77979
AT1G56190.2	Phosphoglycerate kinase family protein	100.913	26.67	2	1	8	36	405	42.5888	5.5415
AT4G13430.1	isopropyl malate isomerase large subunit 1	99.064	24.95	1	8	8	33	509	54.9785	7.84033
AT2G05710.1	aconitase 3	97.9414	17.88	1	9	13	34	990	108.133	7.1665
AT3G45140.1	lipoxygenase 2	97.7553	29.13	1	22	22	41	896	101.982	5.61768
AT5G56500.1	TCP-1/cpn60 chaperonin family protein	97.6952	27.97	3	2	14	35	597	63.2853	5.87158
AT5G42020.2	Heat shock protein 70 (Hsp 70) family protein	97.0794	21.7	2	1	12	39	613	67.3588	5.2876
AT4G13940.1	S-adenosyl-L-homocysteine hydrolase	96.8888	37.94	4	7	19	39	485	53.3441	5.97314
AT5G28540.1	heat shock protein 70 (Hsp 70) family protein	96.4654	19.28	1	1	12	39	669	73.584	5.17334
AT3G03250.1	UDP-GLUCOSE PYROPHOSPHORYLASE 1	93.8709	42.22	2	7	16	37	469	51.7061	6.12549
AT4G34200.1	D-3-phosphoglycerate dehydrogenase	92.4721	28.19	1	10	14	32	603	63.2856	6.58057
AT4G24280.1	chloroplast heat shock protein 70-1	90.4326	23.54	1	4	16	36	718	76.4614	5.19873
AT5G13420.1	Aldolase-type TIM barrel family protein	89.677	33.33	1	12	12	30	438	47.6696	6.43018
AT5G09810.1	actin 7	89.6335	35.54	3	4	10	33	377	41.709	5.49072
AT5G41670.1	6-phosphogluconate dehydrogenase family protein	89.4585	33.06	1	7	12	29	487	53.2842	5.79541
AT1G65930.1	cytosolic NADP+-dependent isocitrate dehydrogenase	87.3419	44.15	3	16	16	34	410	45.7171	6.56592
AT5G38410.1	Ribulose bisphosphate carboxylase (small chain) family protein	86.6785	41.99	4	2	6	33	181	20.2712	8.04541
AT5G43330.1	Lactate/malate dehydrogenase family protein	85.028	28.61	2	1	8	32	332	35.6524	6.78564
AT5G38430.1	Ribulose bisphosphate carboxylase (small chain) family protein	81.188	41.99	1	2	6	30	181	20.2731	7.7085
AT1G35720.1	annexin 1	80.5079	51.1	1	17	17	33	317	36.1815	5.37646
AT4G09000.1	general regulatory factor 1	79.3803	50.19	2	6	12	31	267	29.9129	4.80518
AT1G53310.1	phosphoenolpyruvate carboxylase 1	79.1	15.51	2	7	14	31	967	110.217	6.06201
AT1G63940.4	monodehydroascorbate reductase 6	78.0441	38.17	4	13	13	29	482	52.0829	7.75244
AT3G59970.3	methylenetetrahydrofolate reductase 1	76.1912	27.03	3	9	12	27	592	66.2464	5.8208
AT3G09840.1	cell division cycle 48	76.029	28.18	3	17	17	27	809	89.3374	5.24951
AT1G42970.1	glyceraldehyde-3-phosphate dehydrogenase B subunit	75.7313	39.82	1	12	15	29	447	47.6296	6.80029
AT3G14210.1	epithiospecifier modifier 1	75.4042	23.98	1	6	6	24	392	44.0322	7.72314
AT5G03630.1	Pyridine nucleotide-disulphide oxidoreductase family protein	73.4772	32.41	1	9	9	21	435	47.4503	5.31299
AT4G05180.1	photosystem II subunit Q-2	73.4659	36.96	1	5	6	26	230	24.6281	9.71533
AT5G19770.1	tubulin alpha-3	73.3973	23.33	2	3	7	28	450	49.6225	5.09717
AT1G62380.1	ACC oxidase 2	73.1755	26.25	1	6	6	22	320	36.16	5.12256
AT1G16030.1	heat shock protein 70B	73.0041	9.44	1	1	5	31	646	70.8704	5.41455
AT5G49910.1	chloroplast heat shock protein 70-2	72.4112	20.47	1	3	15	32	718	76.9497	5.30029
AT5G56030.1	heat shock protein 81-2	71.0618	25.61	2	1	17	28	699	80.0139	5.04639
AT5G56010.1	heat shock protein 81-3	70.8213	25.61	2	1	17	28	699	80.0018	5.04639
AT4G20360.1	RAB GTPase homolog E1B	70.4541	32.56	1	11	11	23	476	51.5976	6.18896
AT3G52880.1	monodehydroascorbate reductase 1	70.4416	29.03	2	9	9	22	434	46.4581	6.82959
AT3G16400.1	nitrile specifier protein 1	69.9315	30	5	12	12	24	470	51.6376	5.52881
AT2G42600.2	phosphoenolpyruvate carboxylase 2	69.9076	16.51	1	8	15	29	963	109.684	5.79541
AT3G58610.1	ketol-acid reductoisomerase	68.0459	19.46	1	9	9	23	591	63.7724	6.80029
AT3G14420.4	Aldolase-type TIM barrel family protein	67.8094	33.91	7	5	10	31	348	38.143	9.20264
AT1G23190.1	Phosphoglucomutase/phosphomannomutase family protein	67.2142	33.28	1	8	14	28	583	63.1311	6.30322
AT3G15730.1	phospholipase D alpha 1	67.0552	12.22	2	8	8	19	810	91.7901	5.87158
AT4G13930.1	serine hydroxymethyltransferase 4	66.716	24.84	2	10	10	25	471	51.6852	7.2251
AT5G11670.1	NADP-malic enzyme 2	65.5398	18.88	3	8	8	22	588	64.3722	6.41748
ATCG00120.1	ATP synthase subunit alpha	65.0704	23.67	1	9	10	24	507	55.294	5.24951
AT1G50480.1	10-formyltetrahydrofolate synthetase	64.8272	25.08	2	12	12	21	634	67.7587	6.7124
AT4G35830.1	aconitase 1	64.7146	15.26	2	7	11	23	898	98.0897	6.40479
AT4G21280.1	photosystem II subunit QA	64.5265	42.15	2	6	7	20	223	23.7807	9.64209
AT1G06680.2	photosystem II subunit P-1	63.7713	20.55	3	4	4	21	219	23.7442	8.01611
AT3G09820.1	adenosine kinase 1	63.4128	29.36	3	9	9	22	344	37.8118	5.45264
AT2G15620.1	nitrite reductase 1	63.3939	24.4	1	13	13	27	586	65.4636	6.27783
AT1G64190.1	6-phosphogluconate dehydrogenase family protein	63.0825	21.15	1	2	7	20	487	53.3441	5.45264
AT4G38970.1	fructose-bisphosphate aldolase 2	62.8609	35.68	2	6	14	24	398	42.9611	7.23975
AT4G16260.1	Glycosyl hydrolase superfamily protein	62.4205	30.23	1	6	6	25	344	37.6881	6.84424
AT3G18080.1	B-S glucosidase 44	60.2563	14.65	5	8	8	26	512	58.9459	9.42236
AT5G17310.2	UDP-glucose pyrophosphorylase 2	59.6093	28.3	2	2	11	25	470	51.8872	6.01123
AT4G23600.1	Tyrosine transaminase family protein	59.6034	20.14	3	6	6	18	422	47.0092	6.27783
AT3G52960.1	Thioredoxin superfamily protein	59.2575	40.17	1	6	6	20	234	24.6689	9.02686
AT2G33150.1	peroxisomal 3-ketoacyl-CoA thiolase 3	59.0295	20.13	2	5	5	19	462	48.548	8.33838
AT3G19170.1	presequence protease 1	58.3799	17.87	3	15	15	26	1080	120.939	5.68115
AT4G35090.2	catalase 2	57.9758	10.34	2	2	4	20	474	54.9602	6.82959
AT3G09260.1	Glycosyl hydrolase superfamily protein	57.9606	15.84	1	4	7	28	524	59.6827	6.91748
AT4G14880.1	O-acetylserine (thiol) lyase (OAS-TL) isoform A1	56.3642	38.82	5	9	9	19	322	33.7837	6.13818
AT1G65960.2	glutamate decarboxylase 2	56.2841	22.67	4	7	9	19	494	56.1046	5.40186
AT3G48730.1	glutamate-1-semialdehyde 2,1-aminomutase 2	56.2153	30.3	1	3	10	19	472	50.1094	7.38623
AT3G16420.1	PYK10-binding protein 1	55.7561	31.21	2	8	8	21	298	32.1383	5.77002
AT1G78900.1	vacuolar ATP synthase subunit A	55.5302	25.68	1	12	12	19	623	68.7688	5.23682
AT1G22300.1	general regulatory factor 10	54.7164	33.46	3	6	7	20	254	28.8974	4.80518
AT1G53240.1	Lactate/malate dehydrogenase family protein	54.6142	23.75	3	5	6	21	341	35.7819	8.35303
AT1G20630.1	catalase 1	54.5389	7.52	1	1	3	18	492	56.7263	7.41553
AT5G14740.2	carbonic anhydrase 2	53.3307	32.05	5	3	8	16	259	28.3264	5.52881
AT4G30910.1	Cytosol aminopeptidase family protein	52.6443	12.05	1	3	5	17	581	61.2514	6.69775
AT5G65620.1	Zincin-like metalloproteases family protein	52.6349	14.79	1	5	10	18	791	88.7011	6.27783
AT3G23810.1	S-adenosyl-l-homocysteine (SAH) hydrolase 2	51.9594	27.42	1	2	14	24	485	53.1249	5.74463
AT3G23990.1	heat shock protein 60	51.6466	27.38	1	6	13	19	577	61.2422	5.78271
AT2G43590.1	Chitinase family protein	51.143	31.44	3	5	5	23	264	28.3343	8.04541
AT3G12500.1	basic chitinase	50.8457	26.87	1	5	5	15	335	36.1602	7.60596
AT2G21330.3	fructose-bisphosphate aldolase 1	50.2481	41.13	3	5	13	20	389	41.7813	6.27783
AT5G20630.1	germin 3	49.7088	16.11	1	2	2	12	211	21.8223	6.75635
AT5G63570.1	glutamate-1-semialdehyde-2,1-aminomutase	49.3621	29.75	1	3	10	18	474	50.3375	6.87354
AT3G01500.1	carbonic anhydrase 1	49.1671	38.15	3	4	9	16	270	29.4852	5.73193
AT2G21170.1	triosephosphate isomerase	47.9993	33.33	2	7	8	20	315	33.3252	7.82568
AT3G06650.1	ATP-citrate lyase B-1	47.6689	22.2	1	3	10	16	608	65.772	7.81104
AT4G37930.1	serine transhydroxymethyltransferase 1	47.5771	30.37	1	9	13	18	517	57.3643	8.1333
AT3G04790.1	Ribose 5-phosphate isomerase, type A protein	47.4624	26.45	1	4	4	12	276	29.2874	6.02393
AT3G55440.1	triosephosphate isomerase	47.3797	43.31	1	9	10	21	254	27.1521	5.50342
AT2G41220.1	glutamate synthase 2	47.3296	10.8	1	5	12	18	1629	177.64	7.00537
AT3G14415.1	Aldolase-type TIM barrel family protein	47.2311	29.16	2	4	9	22	367	40.2812	8.96826
AT3G25770.1	allene oxide cyclase 2	47.1661	31.23	1	5	6	19	253	27.618	7.43018
AT2G24270.2	aldehyde dehydrogenase 11A3	46.4875	18.95	2	7	7	18	496	53.0262	6.63916
AT5G66570.1	PS II oxygen-evolving complex 1	46.2617	36.14	1	2	8	17	332	35.1206	5.65576
AT2G26080.1	glycine decarboxylase P-protein 2	45.9902	14.94	1	5	11	20	1044	113.703	6.65381
AT4G24190.1	Chaperone protein htpG family protein	45.3762	20.9	2	13	15	19	823	94.1459	5.03369
AT3G44300.1	nitrilase 2	45.3259	18.58	3	1	4	12	339	37.1296	5.5542
AT3G47520.1	malate dehydrogenase	44.8905	33	1	9	10	16	403	42.3793	8.51416
AT2G01140.1	Aldolase superfamily protein	44.5698	26.34	1	7	10	18	391	42.3006	8.08936
AT1G70730.1	Phosphoglucomutase/phosphomannomutase family protein	44.3541	20.68	3	3	9	17	585	63.4423	5.8208
AT5G51820.1	phosphoglucomutase	44.2421	23.11	1	11	11	18	623	67.9465	5.74463
AT5G42980.1	thioredoxin 3	43.91	49.15	1	5	5	17	118	13.1008	5.13525
AT5G54160.1	O-methyltransferase 1	43.8424	34.16	1	10	10	17	363	39.5921	5.94775
AT3G61440.1	cysteine synthase C1	43.4792	35.05	3	10	10	21	368	39.9016	8.54346
AT3G62030.3	rotamase CYP 4	43.2737	10.81	3	3	3	16	259	28.0611	8.74854
AT4G20850.1	tripeptidyl peptidase ii	43.2116	12.54	1	15	15	19	1380	152.273	6.07471
AT3G25860.1	2-oxoacid dehydrogenases acyltransferase family protein	42.7029	23.75	1	6	8	17	480	50.0491	8.36768
AT3G49120.1	peroxidase CB	42.4029	22.95	1	5	8	14	353	38.8075	7.63525
AT2G43750.1	O-acetylserine (thiol) lyase B	42.2161	22.45	1	6	7	17	392	41.6299	8.01611
AT1G03090.2	methylcrotonyl-CoA carboxylase alpha chain, mitochondrial / 3-methylcrotonyl-CoA carboxylase 1 (MCCA)	42.0647	17.98	2	8	8	13	734	80.4006	6.90283
AT1G09340.1	chloroplast RNA binding	41.9372	29.37	1	9	9	16	378	42.593	8.1626
AT2G21390.1	Coatomer, alpha subunit	41.2138	12.07	1	12	12	16	1218	136.381	6.91748
AT5G07440.1	glutamate dehydrogenase 2	40.9264	22.87	2	7	8	17	411	44.6707	6.53662
AT4G31990.4	aspartate aminotransferase 5	40.804	27.9	3	9	10	15	448	49.2933	7.86963
AT1G17290.1	alanine aminotransferas	40.4349	16.21	4	7	7	12	543	59.7832	6.43018
AT5G61410.1	D-ribulose-5-phosphate-3-epimerase	40.3025	12.46	1	2	2	11	281	29.9897	8.07471
AT5G25980.2	glucoside glucohydrolase 2	40.1135	12.61	2	5	6	17	547	62.6921	7.44482
AT4G29060.1	elongation factor Ts family protein	40.0392	12.28	2	9	9	13	953	103.718	5.0083
AT1G33590.1	Leucine-rich repeat (LRR) family protein	39.9423	23.27	3	8	8	17	477	51.7091	8.90967
AT3G02230.1	reversibly glycosylated polypeptide 1	39.917	30.53	3	3	9	19	357	40.6025	5.92236
AT5G10540.1	Zincin-like metalloproteases family protein	39.2015	11.41	1	2	7	13	701	78.9944	5.63037
AT5G08670.1	ATP synthase alpha/beta family protein	39.1355	21.4	3	7	8	13	556	59.594	6.56592
AT4G11650.1	osmotin 34	38.9147	24.18	1	5	5	13	244	26.6154	6.46826
AT2G20420.1	ATP citrate lyase (ACL) family protein	38.7648	18.29	1	6	6	15	421	45.3169	6.7124
AT5G38480.2	general regulatory factor 3	38.6254	30.71	2	3	8	17	254	28.4733	4.86865
AT1G36160.1	acetyl-CoA carboxylase 1	38.551	7.5	3	15	15	18	2254	251.223	6.52197
AT5G10450.1	G-box regulating factor 6	38.5296	37.1	7	7	9	16	248	27.9578	4.84326
AT5G04590.1	sulfite reductase	38.5203	15.42	1	7	7	15	642	71.9046	8.30908
AT2G33210.2	heat shock protein 60-2	38.4663	19.31	2	2	9	15	580	61.4392	6.32861
AT5G49460.1	ATP citrate lyase subunit B 2	38.3159	18.91	1	2	9	13	608	65.786	7.63525
AT1G03230.1	Eukaryotic aspartyl protease family protein	38.1478	26.96	1	5	9	15	434	46.1188	9.14404
AT1G78300.1	general regulatory factor 2	37.8885	32.43	1	3	7	15	259	29.1435	4.79248
AT1G09780.1	Phosphoglycerate mutase, 2,3-bisphosphoglycerate-independent	37.8717	25.85	1	9	12	18	557	60.5417	5.52881
AT4G37910.1	mitochondrial heat shock protein 70-1	37.1885	22.29	1	8	11	15	682	73.0296	5.61768
AT3G11130.1	Clathrin, heavy chain	36.9676	10.44	1	1	17	18	1705	193.122	5.40186
AT3G05530.1	regulatory particle triple-A ATPase 5A	36.9294	23.11	4	6	7	14	424	47.4503	5.03369
AT3G13920.3	eukaryotic translation initiation factor 4A1	36.6041	24.13	7	8	9	13	402	45.6715	6.27783
AT1G35160.1	GF14 protein phi chain	36.4336	28.46	2	2	8	15	267	30.1752	4.86865
AT3G02520.1	general regulatory factor 7	36.152	24.15	1	1	7	16	265	29.806	4.81787
AT3G11630.1	Thioredoxin superfamily protein	36.1389	19.55	1	1	4	12	266	29.074	7.44482
AT4G35630.1	phosphoserine aminotransferase	36.1166	28.14	1	6	9	14	430	47.3291	8.06006
AT4G26970.1	aconitase 2	35.8566	15.88	1	11	12	16	995	108.413	7.15186
AT3G50820.1	photosystem II subunit O-2	35.6447	31.12	1	1	7	12	331	34.9977	6.16357
AT3G08530.1	Clathrin, heavy chain	35.5991	10.51	1	1	17	18	1703	193.148	5.37646
AT5G09660.2	peroxisomal NAD-malate dehydrogenase 2	35.0985	23.12	4	5	6	12	333	34.9534	7.66455
AT3G22960.1	Pyruvate kinase family protein	34.8724	13.42	1	6	6	12	596	65.09	5.92236
AT4G34870.1	rotamase cyclophilin 5	34.5775	19.77	1	2	3	11	172	18.3662	8.68994
AT2G44060.1	Late embryogenesis abundant protein, group 2	34.559	22.15	1	6	6	13	325	36.0138	4.84326
AT2G20580.1	26S proteasome regulatory subunit S2 1A	34.3781	14.14	1	6	12	15	891	98.0818	5.09717
AT1G11860.1	Glycine cleavage T-protein family	34.3594	24.51	1	7	7	14	408	44.4168	8.36768
AT1G20200.1	PAM domain (PCI/PINT associated module) protein	34.3071	23.36	1	4	10	15	488	55.5477	8.19189
AT3G46970.1	alpha-glucan phosphorylase 2	34.3025	13.2	1	6	7	14	841	95.0995	6.11279
AT1G21750.1	PDI-like 1-1	34.2806	27.35	2	8	11	15	501	55.567	4.91943
AT5G14780.1	formate dehydrogenase	33.9999	34.9	1	10	10	17	384	42.3826	7.50342
AT2G45290.1	Transketolase	33.9559	11.61	1	1	8	16	741	79.8721	6.58057
AT1G62660.1	Glycosyl hydrolases family 32 protein	33.8048	11.88	1	5	6	13	648	72.1831	5.60498
AT1G79920.1	Heat shock protein 70 (Hsp 70) family protein	33.5633	16.13	4	10	10	13	831	91.6233	5.18604
AT4G30170.1	Peroxidase family protein	33.3639	24.92	3	7	7	14	325	35.806	9.1001
AT1G69740.1	Aldolase superfamily protein	33.3328	21.16	1	7	7	13	430	46.6607	7.31299
AT2G36580.1	Pyruvate kinase family protein	33.2044	20.87	1	2	6	12	527	57.4719	6.354
AT5G09590.1	mitochondrial HSO70 2	33.0721	16.86	2	5	8	11	682	72.9457	5.78271
AT5G48300.1	ADP glucose pyrophosphorylase 1	32.9468	19.42	1	7	7	13	520	56.6151	6.56592
AT3G55800.1	sedoheptulose-bisphosphatase	32.6706	23.92	1	8	8	11	393	42.3876	6.56592
AT1G68010.1	hydroxypyruvate reductase	32.6609	26.17	2	8	8	13	386	42.2209	7.15186
AT5G58330.3	lactate/malate dehydrogenase family protein	32.5728	11.98	3	3	3	11	334	36.3676	5.07178
AT3G24503.1	aldehyde dehydrogenase 2C4	31.8365	20.16	1	8	8	13	501	54.3255	5.69385
AT3G14310.1	pectin methylesterase 3	31.7086	10.81	1	6	6	11	592	64.2158	8.86572
AT3G52990.1	Pyruvate kinase family protein	31.6929	18.03	2	3	7	12	527	57.4591	7.10791
AT2G21660.1	cold, circadian rhythm, and rna binding 2	31.5292	34.09	2	4	4	9	176	16.8796	6.15088
AT4G34450.1	coatomer gamma-2 subunit, putative / gamma-2 coat protein, putative / gamma-2 COP, putative	31.385	9.93	1	8	8	14	886	98.4285	5.16064
AT1G11840.2	glyoxalase I homolog	31.3743	20.49	3	4	5	13	283	31.9083	5.2749
AT3G20050.1	T-complex protein 1 alpha subunit	30.8658	17.06	1	8	8	13	545	59.1921	6.30322
AT1G66270.2	Glycosyl hydrolase superfamily protein	30.7604	11.3	2	2	6	16	522	59.4558	7.02002
AT2G04030.2	Chaperone protein htpG family protein	30.6036	19.18	2	8	11	17	777	88.2016	5.0083
AT2G30870.1	glutathione S-transferase PHI 10	30.3744	25.12	1	5	6	12	215	24.2148	5.66846
AT4G15210.1	beta-amylase 5	30.3386	13.86	2	4	4	10	498	56.0271	5.36377
AT5G19820.1	ARM repeat superfamily protein	30.2915	9.41	1	8	8	11	1116	123.746	4.86865
AT4G24770.1	31-kDa RNA binding protein	30.2672	11.25	1	3	3	9	329	35.7656	4.65283
AT4G24620.1	phosphoglucose isomerase 1	30.2334	15.5	2	8	8	12	613	67.0062	5.69385
AT5G16050.1	general regulatory factor 5	30.018	25	1	2	7	14	268	30.1632	4.80518
AT3G12390.1	Nascent polypeptide-associated complex (NAC), alpha subunit family protein	29.8136	22.66	2	3	3	10	203	21.9689	4.4751
AT3G63460.3	transducin family protein / WD-40 repeat family protein	29.7532	9.14	3	8	8	11	1094	118.646	5.12256
AT5G01410.1	Aldolase-type TIM barrel family protein	29.6374	27.18	2	4	8	12	309	33.195	6.11279
AT3G03960.1	TCP-1/cpn60 chaperonin family protein	29.5893	21.31	1	10	10	11	549	58.9022	5.35107
AT2G30110.1	ubiquitin-activating enzyme 1	29.4507	10.83	2	10	10	11	1080	120.175	5.2749
AT3G04840.1	Ribosomal protein S3Ae	29.2297	22.52	1	2	4	11	262	29.8318	9.75928
AT3G16660.1	Pollen Ole e 1 allergen and extensin family protein	29.2171	12.78	1	1	1	11	180	17.8455	8.104
AT2G37620.1	actin 1	29.2049	20.42	2	3	7	13	377	41.7709	5.49072
AT1G68560.1	alpha-xylosidase 1	28.9089	7.43	1	6	6	13	915	102.333	6.771
AT2G27860.1	UDP-D-apiose/UDP-D-xylose synthase 1	28.7937	22.37	1	1	7	13	389	43.6102	5.73193
AT4G33090.1	aminopeptidase M1	28.7509	16.5	1	12	12	15	879	98.1169	5.50342
AT4G19810.1	Glycosyl hydrolase family protein with chitinase insertion domain	28.7307	21.64	1	6	6	10	379	41.1024	8.80713
AT4G34670.1	Ribosomal protein S3Ae	28.2518	22.52	1	2	4	11	262	29.7848	9.74463
AT2G06850.1	xyloglucan endotransglucosylase/hydrolase 4	28.2465	17.23	1	4	4	11	296	34.2689	8.90967
AT3G56240.1	copper chaperone	28.0835	69.42	1	7	7	10	121	12.9626	4.93213
AT3G17240.1	lipoamide dehydrogenase 2	28.0703	23.47	2	4	9	13	507	53.9519	7.03467
AT5G19550.1	aspartate aminotransferase 2	27.5913	33.33	3	8	11	15	405	44.2386	7.28369
AT2G44160.1	methylenetetrahydrofolate reductase 2	27.3759	18.35	1	6	9	11	594	66.7594	5.50342
AT1G78830.1	Curculin-like (mannose-binding) lectin family protein	27.2255	17.14	2	6	6	15	455	50.3111	8.47021
AT4G23100.1	glutamate-cysteine ligase	27.2014	12.45	2	6	6	12	522	58.5247	6.56592
AT1G48030.1	mitochondrial lipoamide dehydrogenase 1	27.1645	21.7	2	3	8	10	507	53.9541	7.40088
AT2G16600.1	rotamase CYP 3	27.0334	41.62	2	4	5	9	173	18.4801	8.42627
AT5G19220.1	ADP glucose pyrophosphorylase large subunit 1	27.0197	24.71	4	11	11	12	522	57.6377	7.91357
AT2G30860.2	glutathione S-transferase PHI 9	26.9883	39.76	2	4	5	12	166	18.6096	6.53662
AT1G32060.1	phosphoribulokinase	26.8526	19.49	1	6	6	9	395	44.4356	6.04932
AT1G72370.2	40s ribosomal protein SA	26.7807	21.09	4	5	5	11	294	31.9606	5.14795
AT5G02870.2	Ribosomal protein L4/L1 family	26.6923	15.76	2	3	5	9	406	44.5648	10.3452
AT5G20720.1	chaperonin 20	26.665	29.25	1	6	6	11	253	26.7855	8.88037
AT3G29360.1	UDP-glucose 6-dehydrogenase family protein	26.5219	16.25	2	2	6	9	480	53.1391	5.99854
AT1G18080.1	Transducin/WD40 repeat-like superfamily protein	26.2716	16.82	3	5	5	12	327	35.7252	7.7085
AT5G49810.1	methionine S-methyltransferase	25.7401	7.75	1	6	6	10	1071	118.641	5.63037
AT5G17380.1	Thiamine pyrophosphate dependent pyruvate decarboxylase family protein	25.7234	17.66	1	7	7	10	572	61.4319	6.04932
AT5G17330.1	glutamate decarboxylase	25.6121	8.57	5	2	4	8	502	57.03	5.52881
AT4G34050.1	S-adenosyl-L-methionine-dependent methyltransferases superfamily protein	25.525	20.08	2	4	4	10	259	29.1368	5.2876
AT1G78380.1	glutathione S-transferase TAU 19	25.2058	22.37	3	4	5	11	219	25.6343	6.03662
AT1G47128.1	Granulin repeat cysteine protease family protein	25.1986	15.15	1	6	7	14	462	50.9334	5.41455
AT1G08200.1	UDP-D-apiose/UDP-D-xylose synthase 2	25.157	22.37	1	1	7	12	389	43.7622	5.87158
AT3G48990.1	AMP-dependent synthetase and ligase family protein	24.9714	14.4	1	6	6	10	514	55.5098	6.53662
AT3G29320.1	Glycosyl transferase, family 35	24.9008	9.98	1	7	8	10	962	108.517	5.46533
AT5G49360.1	beta-xylosidase 1	24.7774	11.11	1	7	7	9	774	83.4705	8.51416
AT5G15650.1	reversibly glycosylated polypeptide 2	24.6497	23.61	2	2	8	14	360	40.8635	6.12549
AT2G41740.1	villin 2	24.6008	9.53	2	4	7	8	976	107.776	5.2876
AT1G12240.1	Glycosyl hydrolases family 32 protein	24.5967	7.98	1	3	4	9	664	73.7979	5.63037
AT4G27440.1	protochlorophyllide oxidoreductase B	24.5875	15.71	2	5	5	9	401	43.3323	9.15869
AT5G48230.2	acetoacetyl-CoA thiolase 2	24.4486	27.79	2	8	8	11	403	41.3854	6.88818
AT1G22410.1	Class-II DAHP synthetase family protein	24.4445	14.04	1	4	5	7	527	58.2896	8.32373
AT2G38230.1	pyridoxine biosynthesis 1.1	24.3047	22.33	2	2	6	9	309	32.8409	5.99854
AT3G15356.1	Legume lectin family protein	24.1247	23.99	1	4	5	10	271	29.7309	8.86572
AT3G17390.1	S-adenosylmethionine synthetase family protein	24.04	20.61	2	4	6	8	393	42.7687	5.80811
AT4G33010.1	glycine decarboxylase P-protein 1	23.9482	15.14	2	5	11	15	1037	112.853	6.97607
AT1G79690.1	nudix hydrolase homolog 3	23.8999	10.62	1	7	7	11	772	86.8022	5.43994
AT1G17745.1	D-3-phosphoglycerate dehydrogenase	23.7756	14.42	2	7	9	11	624	66.4127	6.12549
AT5G61780.1	TUDOR-SN protein 2	23.724	11.47	1	4	10	11	985	107.675	6.55127
AT3G54400.1	Eukaryotic aspartyl protease family protein	23.3878	22.59	1	7	7	10	425	45.4461	9.08545
AT4G14030.1	selenium-binding protein 1	23.0917	10	1	3	3	7	490	54.0229	5.66846
AT4G28470.1	26S proteasome regulatory subunit S2 1B	22.8408	8.31	1	1	7	10	891	97.8918	5.21143
AT3G02360.2	6-phosphogluconate dehydrogenase family protein	22.587	18.52	1	6	9	10	486	53.5435	7.41553
AT5G42740.1	Sugar isomerase (SIS) family protein	22.5141	12.14	1	5	5	10	560	61.6787	6.65381
AT5G15490.1	UDP-glucose 6-dehydrogenase family protein	22.324	14.79	3	2	6	9	480	53.0833	6.03662
AT2G47390.1	Prolyl oligopeptidase family protein	22.2657	8.22	1	6	6	8	961	106.2	6.41748
AT4G31180.1	Class II aminoacyl-tRNA and biotin synthetases superfamily protein	22.2041	18.1	2	8	8	9	558	62.8783	6.22705
AT4G18480.1	P-loop containing nucleoside triphosphate hydrolases superfamily protein	22.1468	27.59	1	6	10	12	424	46.2412	6.46826
AT4G38630.1	regulatory particle non-ATPase 10	22.1066	14.51	1	4	4	7	386	40.7322	4.60205
AT2G47730.1	glutathione S-transferase phi 8	21.9973	19.39	1	3	4	8	263	29.2132	8.49951
AT1G66280.1	Glycosyl hydrolase superfamily protein	21.9675	7.63	1	1	4	10	524	59.743	7.21045
AT1G29880.1	glycyl-tRNA synthetase / glycine--tRNA ligase	21.5688	17.28	2	11	11	14	729	81.892	7.00537
AT1G33120.1	Ribosomal protein L6 family	21.5685	18.04	2	3	3	7	194	22.0039	9.45166
AT4G16760.1	acyl-CoA oxidase 1	21.5447	11.9	2	7	7	9	664	74.2549	7.66455
AT5G67360.1	Subtilase family protein	21.4511	8.72	1	5	5	8	757	79.3655	6.354
AT5G26780.1	serine hydroxymethyltransferase 2	21.3417	14.31	2	2	6	9	517	57.3054	8.74854
AT3G14067.1	Subtilase family protein	21.2798	8.24	1	4	4	8	777	81.7662	6.771
AT2G36250.1	Tubulin/FtsZ family protein	21.2453	15.9	2	5	5	7	478	50.6902	5.70654
AT1G11580.1	methylesterase PCR A	21.1541	10.59	1	5	5	8	557	61.6485	8.77783
AT1G41830.1	SKU5-similar 6	21.0526	8.86	1	3	4	8	542	60.5399	9.45166
AT4G14160.3	Sec23/Sec24 protein transport family protein	21.005	7.1	3	2	3	6	620	68.5786	6.30322
AT4G19410.1	Pectinacetylesterase family protein	20.9202	19.18	3	3	5	8	391	42.0979	9.11475
AT1G55020.1	lipoxygenase 1	20.9071	7.1	1	5	5	7	859	97.9841	5.51611
AT3G04720.1	pathogenesis-related 4	20.8436	18.4	1	3	3	10	212	22.9217	7.6499
AT1G34430.1	2-oxoacid dehydrogenases acyltransferase family protein	20.8178	17.63	1	4	6	9	465	48.2765	8.77783
AT5G35630.1	glutamine synthetase 2	20.6415	21.4	1	6	7	10	430	47.381	6.87354
AT4G22010.1	SKU5 similar 4	20.6156	9.98	1	4	4	8	541	60.4181	9.89111
AT2G32730.1	26S proteasome regulatory complex, non-ATPase subcomplex, Rpn2/Psmd1 subunit	20.6133	10.06	1	3	8	9	1004	108.909	5.38916
AT1G75990.1	PAM domain (PCI/PINT associated module) protein	20.5048	19.92	1	2	8	10	487	55.5568	8.33838
AT5G54810.1	tryptophan synthase beta-subunit 1	20.4822	14.04	2	5	5	8	470	50.8937	6.84424
AT5G52640.1	heat shock protein 90.1	20.253	7.66	1	1	6	9	705	81.1291	5.03369
AT3G18860.1	transducin family protein / WD-40 repeat family protein	20.127	7.63	2	5	5	7	760	84.2218	5.57959
AT1G25490.1	ARM repeat superfamily protein	20.0155	8.5	1	3	3	6	588	65.4519	5.07178
AT1G03220.1	Eukaryotic aspartyl protease family protein	19.8908	18.71	1	3	7	10	433	45.6884	8.66064
AT4G22670.1	HSP70-interacting protein 1	19.8129	19.05	1	7	7	9	441	46.5913	4.93213
AT3G16830.1	TOPLESS-related 2	19.7673	5.48	1	3	6	9	1131	124.681	7.26904
AT1G80380.1	P-loop containing nucleoside triphosphate hydrolases superfamily protein	19.7097	15.19	4	4	4	6	362	40.8072	6.23975
AT5G20290.1	Ribosomal protein S8e family protein	19.6208	33.33	2	5	5	7	222	24.9783	10.3159
AT5G39320.1	UDP-glucose 6-dehydrogenase family protein	19.5838	14.17	2	1	5	7	480	53.0631	5.84619
AT1G29900.1	carbamoyl phosphate synthetase B	19.5378	7.25	1	7	7	8	1187	129.874	5.73193
AT3G48000.1	aldehyde dehydrogenase 2B4	19.5052	12.64	1	6	6	8	538	58.5521	7.45947
AT1G23740.1	Oxidoreductase, zinc-binding dehydrogenase family protein	19.3867	11.92	1	3	3	7	386	40.9608	8.35303
AT3G02530.1	TCP-1/cpn60 chaperonin family protein	19.3818	14.77	2	6	6	8	535	58.9127	6.21436
AT3G57610.1	adenylosuccinate synthase	19.3275	6.53	1	2	2	6	490	52.9313	7.13721
AT3G32980.1	Peroxidase superfamily protein	19.3205	11.36	1	2	4	7	352	38.8224	6.66846
AT3G16530.1	Legume lectin family protein	19.2941	18.48	1	4	5	10	276	30.4903	7.54736
AT5G46290.2	3-ketoacyl-acyl carrier protein synthase I	19.2521	14.11	3	5	5	7	418	44.7018	8.48486
AT1G20950.1	Phosphofructokinase family protein	19.1205	16.29	1	5	8	10	614	67.0765	6.99072
AT5G61790.1	calnexin 1	19.0683	9.81	3	4	4	7	530	60.4484	4.90674
AT3G51840.1	acyl-CoA oxidase 4	19.0081	9.4	1	3	3	7	436	47.5262	8.32373
AT4G38740.1	rotamase CYP 1	18.9276	37.79	2	5	5	7	172	18.3611	7.81104
AT3G09630.2	Ribosomal protein L4/L1 family	18.9243	10.62	2	1	3	6	405	44.545	10.3745
AT3G54050.1	high cyclic electron flow 1	18.9167	22.54	1	6	6	10	417	45.1335	5.40186
AT5G53460.1	NADH-dependent glutamate synthase 1	18.8849	4.35	1	8	8	9	2208	241.745	6.3667
AT5G65020.1	annexin 2	18.8847	25.87	2	6	6	7	317	36.2436	6.1001
AT1G52360.1	Coatomer, beta' subunit	18.8564	7.45	2	1	6	8	926	104.401	4.94482
AT3G09200.2	Ribosomal protein L10 family protein	18.838	13.94	4	4	4	9	287	30.599	4.84326
AT2G37220.1	RNA-binding (RRM/RBD/RNP motifs) family protein	18.7687	20.76	1	4	4	7	289	30.6992	5.16064
AT2G13360.1	alanine:glyoxylate aminotransferase	18.5807	9.98	1	4	4	8	401	44.1801	7.82568
AT5G54770.1	thiazole biosynthetic enzyme, chloroplast (ARA6) (THI1) (THI4)	18.551	11.46	1	3	3	6	349	36.6408	6.22705
AT5G14200.1	isopropylmalate dehydrogenase 1	18.464	24.94	3	5	7	9	409	44.1341	6.01123
AT1G04810.1	26S proteasome regulatory complex, non-ATPase subcomplex, Rpn2/Psmd1 subunit	18.3867	7.89	1	2	7	8	1001	108.798	5.35107
AT2G47510.1	fumarase 1	18.3078	15.85	4	6	6	7	492	52.9661	7.88428
AT1G73260.1	kunitz trypsin inhibitor 1	18.2765	13.49	1	2	2	5	215	23.778	7.18115
AT5G07350.1	TUDOR-SN protein 1	18.2162	8.78	2	2	8	9	991	108.168	7.29834
AT3G22890.1	ATP sulfurylase 1	18.1773	15.98	1	4	6	7	463	51.4266	6.81494
AT2G05990.1	NAD(P)-binding Rossmann-fold superfamily protein	18.173	12.56	1	4	4	7	390	41.1881	8.99756
AT4G39260.1	cold, circadian rhythm, and RNA binding 1	18.1561	27.81	4	3	3	5	169	16.5685	5.68115
AT5G23540.2	Mov34/MPN/PAD-1 family protein	18.1337	23.94	2	5	5	7	259	29.1888	6.53662
AT5G42650.1	allene oxide synthase	18.0451	11.78	1	5	5	7	518	58.1604	8.66064
AT2G42590.2	general regulatory factor 9	18.0216	17.56	6	4	5	8	262	29.4446	4.90674
AT3G62120.1	Class II aaRS and biotin synthetases superfamily protein	17.9578	12.83	1	5	5	6	530	60.7167	6.40479
AT3G57290.1	eukaryotic translation initiation factor 3E	17.9526	11.11	1	4	4	7	441	51.7174	5.85889
AT4G26300.1	Arginyl-tRNA synthetase, class Ic	17.9439	11.21	2	6	6	9	642	72.3412	7.1665
AT5G60640.3	PDI-like 1-4	17.891	14.07	3	6	6	7	533	59.1405	4.62744
AT3G08590.1	Phosphoglycerate mutase, 2,3-bisphosphoglycerate-independent	17.8729	16.43	1	4	7	7	560	60.726	5.84619
AT3G57410.1	villin 3	17.807	6.84	1	2	5	6	965	106.283	5.84619
AT2G37130.2	Peroxidase superfamily protein	17.7105	22.3	2	4	4	6	296	33.2508	7.6792
AT2G30970.1	aspartate aminotransferase 1	17.5884	18.14	1	5	5	6	430	47.727	8.19189
AT1G53850.1	20S proteasome alpha subunit E1	17.3579	21.52	2	4	4	6	237	25.9309	4.75439
AT3G15980.1	Coatomer, beta' subunit	17.3542	7.26	4	1	6	7	909	102.412	4.94482
AT5G52920.1	plastidic pyruvate kinase beta subunit 1	17.3502	10.71	1	3	5	6	579	63.4813	7.03467
AT5G12040.1	Nitrilase/cyanide hydratase and apolipoprotein N-acyltransferase family protein	17.3244	15.45	2	4	4	6	369	40.3049	8.55811
AT1G63000.1	nucleotide-rhamnose synthase/epimerase-reductase	17.1908	22.59	1	6	6	8	301	33.576	5.97314
AT4G08770.1	Peroxidase superfamily protein	17.1612	17.34	1	3	6	8	346	38.1783	7.63525
AT1G18270.1	ketose-bisphosphate aldolase class-II family protein	17.0816	5.9	3	6	6	7	1373	146.951	5.84619
AT4G20260.1	plasma-membrane associated cation-binding protein 1	16.9833	27.56	4	6	6	7	225	24.5688	4.95752
AT5G13030.1	unknown protein; FUNCTIONS IN: molecular_function unknown; INVOLVED IN: biological_process unknown; LOCATED IN: chloroplast; EXPRESSED IN: 23 plant structures; EXPRESSED DURING: 13 growth stages; CONTAINS InterPro DOMAIN/s: Uncharacterised protein family UPF0061 (InterPro:IPR003846); Has 5046 Blast hits to 4997 proteins in 1211 species: Archae - 8; Bacteria - 2327; Metazoa - 120; Fungi - 134; Pla…	16.9726	8.21	1	4	4	5	633	71.0525	6.69775
AT3G16640.1	translationally controlled tumor protein	16.9173	22.02	1	5	5	7	168	18.8985	4.64014
AT2G40840.1	disproportionating enzyme 2	16.8959	5.65	1	4	4	6	955	109.707	5.8208
AT2G40490.1	Uroporphyrinogen decarboxylase	16.8925	11.17	1	3	3	6	394	43.5528	8.20654
AT1G53500.1	NAD-dependent epimerase/dehydratase family protein	16.8055	10.64	2	2	7	9	667	75.1778	6.45557
AT1G50200.1	Alanyl-tRNA synthetase	16.7449	7.38	2	6	6	8	1003	110.42	6.45557
AT4G15530.3	pyruvate orthophosphate dikinase	16.6478	10.5	4	8	8	8	857	93.3206	5.38916
AT4G19880.3	Glutathione S-transferase family protein	16.6307	12.78	3	3	3	5	313	35.5474	5.97314
AT3G47370.2	Ribosomal protein S10p/S20e family protein	16.561	25.41	2	3	3	8	122	13.6845	9.71533
AT4G10790.1	UBX domain-containing protein	16.5036	12.5	1	5	5	6	480	52.7703	4.94482
AT2G31390.1	pfkB-like carbohydrate kinase family protein	16.4165	18.46	5	5	5	7	325	35.2532	5.49072
AT4G09320.1	Nucleoside diphosphate kinase family protein	16.3243	33.14	1	6	6	6	169	18.8018	8.26514
AT5G09650.1	pyrophosphorylase 6	16.3229	21.67	1	6	6	8	300	33.3591	6.01123
AT4G37520.1	Peroxidase superfamily protein	16.2607	17.02	4	4	4	6	329	36.0534	8.6167
AT5G40450.1	unknown protein; FUNCTIONS IN: molecular_function unknown; INVOLVED IN: biological_process unknown; LOCATED IN: chloroplast, plasma membrane; EXPRESSED IN: 24 plant structures; EXPRESSED DURING: 13 growth stages; Has 30201 Blast hits to 17322 proteins in 780 species: Archae - 12; Bacteria - 1396; Metazoa - 17338; Fungi - 3422; Plants - 5037; Viruses - 0; Other Eukaryotes - 2996 (source: NCBI BLin…	16.0971	2.6	1	5	5	7	2889	322.814	4.29736
AT1G12000.1	Phosphofructokinase family protein	16.0664	11.84	1	4	5	6	566	61.4204	6.1001
AT1G22530.1	PATELLIN 2	16.06	9.52	1	4	5	7	683	75.9616	4.91943
AT1G35580.1	cytosolic invertase 1	16.0227	15.61	4	4	7	7	551	62.7935	6.82959
AT5G08280.1	hydroxymethylbilane synthase	15.9873	16.49	1	6	6	8	382	41.0175	8.47021
AT3G16460.1	Mannose-binding lectin superfamily protein	15.8682	9.65	1	4	4	5	705	72.4296	5.50342
AT3G20820.1	Leucine-rich repeat (LRR) family protein	15.799	10.14	1	3	3	6	365	39.8366	8.41162
AT2G31810.1	ACT domain-containing small subunit of acetolactate synthase protein	15.7757	12.83	3	5	5	6	491	53.8395	8.96826
AT5G05730.1	anthranilate synthase alpha subunit 1	15.7397	10.92	3	5	5	7	595	66.2695	6.49365
AT1G02920.1	glutathione S-transferase 7	15.705	37.32	2	6	7	8	209	23.5834	6.62451
AT1G20020.2	ferredoxin-NADP(+)-oxidoreductase 2	15.6844	11.43	3	2	3	6	350	39.2077	8.47021
AT4G33680.1	Pyridoxal phosphate (PLP)-dependent transferases superfamily protein	15.6373	12.8	1	6	6	8	461	50.364	7.34229
AT3G18740.1	Ribosomal protein L7Ae/L30e/S12e/Gadd45 family protein	15.6049	26.79	3	2	2	6	112	12.2715	9.68604
AT2G35490.1	Plastid-lipid associated protein PAP / fibrillin family protein	15.5445	13.3	1	4	4	7	376	40.4805	4.55127
AT4G26530.1	Aldolase superfamily protein	15.5354	8.66	2	1	3	5	358	38.2698	5.80811
AT5G43940.1	GroES-like zinc-binding dehydrogenase family protein	15.517	21.64	2	5	5	6	379	40.6725	6.94678
AT2G27020.1	20S proteasome alpha subunit G1	15.4994	27.71	1	6	6	7	249	27.3598	6.31592
AT3G23600.2	alpha/beta-Hydrolases superfamily protein	15.4556	19.07	2	3	3	4	236	25.5469	5.19873
AT4G37800.1	xyloglucan endotransglucosylase/hydrolase 7	15.2907	17.41	2	4	4	6	293	33.6594	7.40088
AT5G11520.1	aspartate aminotransferase 3	15.2647	16.7	1	3	7	7	449	48.9234	9.29053
AT3G27850.1	ribosomal protein L12-C	15.1956	20.86	2	4	4	6	187	19.6705	5.64307
AT2G19940.1	oxidoreductases, acting on the aldehyde or oxo group of donors, NAD or NADP as acceptor;copper ion binding	15.1731	12.97	1	5	5	6	401	44.108	8.29443
AT1G48600.1	S-adenosyl-L-methionine-dependent methyltransferases superfamily protein	15.0987	13.47	3	5	5	6	475	53.9837	5.17334
AT3G11830.1	TCP-1/cpn60 chaperonin family protein	14.9624	12.03	2	5	5	5	557	59.7389	6.39209
AT4G02930.1	GTP binding Elongation factor Tu family protein	14.9522	8.37	1	3	3	5	454	49.3786	6.69775
AT3G51260.2	20S proteasome alpha subunit PAD1	14.903	18.11	3	4	4	7	243	26.5529	7.37158
AT1G78570.1	rhamnose biosynthesis 1	14.8097	8.82	2	1	6	8	669	75.324	7.28369
AT1G78370.1	glutathione S-transferase TAU 20	14.8094	23.5	2	4	5	8	217	24.9906	5.78271
AT1G24020.1	MLP-like protein 423	14.7847	29.03	1	4	4	7	155	17.0438	5.19873
AT4G25100.4	Fe superoxide dismutase 1	14.7691	8.06	2	1	1	5	186	21.0846	6.63916
AT5G25754.1	RNA polymerase I-associated factor PAF67	14.7627	10.89	1	5	5	6	514	60.1441	6.29053
AT1G12840.1	vacuolar ATP synthase subunit C (VATC) / V-ATPase C subunit / vacuolar proton pump C subunit (DET3)	14.7198	18.67	1	7	7	7	375	42.5927	5.5415
AT3G51800.3	metallopeptidase M24 family protein	14.6963	13.25	3	6	6	7	385	42.2688	6.17627
AT3G07100.1	Sec23/Sec24 protein transport family protein	14.651	4.91	1	4	4	6	1038	113.887	7.91357
AT4G24820.1	26S proteasome, regulatory subunit Rpn7;Proteasome component (PCI) domain	14.6498	10.85	1	4	4	6	387	44.254	5.98584
AT1G74210.1	PLC-like phosphodiesterases superfamily protein	14.6477	13.27	1	3	3	7	392	44.9931	7.09326
AT5G63680.1	Pyruvate kinase family protein	14.6318	11.96	5	1	5	6	510	54.9825	6.65381
AT5G19510.1	Translation elongation factor EF1B/ribosomal protein S6 family protein	14.5965	29.02	2	5	5	8	224	24.1859	4.56396
AT5G27380.1	glutathione synthetase 2	14.5947	10.39	1	5	5	6	539	60.2328	6.49365
AT5G15450.1	casein lytic proteinase B3	14.5821	7.13	4	6	6	6	968	108.876	6.22705
AT5G58290.1	regulatory particle triple-A ATPase 3	14.5153	10.54	3	2	3	4	408	45.7226	5.60498
AT4G16143.1	importin alpha isoform 2	14.5026	10.65	2	4	4	5	535	58.8703	5.09717
AT1G77510.1	PDI-like 1-2	14.4987	18.7	1	4	8	9	508	56.3294	4.99561
AT4G09020.1	isoamylase 3	14.4731	7.46	1	4	4	5	764	86.2671	6.04932
AT5G26360.1	TCP-1/cpn60 chaperonin family protein	14.4561	11.71	1	6	6	6	555	60.3014	5.77002
AT1G29150.1	non-ATPase subunit 9	14.4195	13.37	1	5	5	6	419	46.7198	6.66846
AT2G38530.1	lipid transfer protein 2	14.4069	22.03	1	2	2	4	118	11.9299	8.96826
AT2G47470.4	thioredoxin family protein	14.3991	13.73	4	4	4	6	335	36.5418	5.66846
ATCG00830.1	ribosomal protein L2	14.3917	16.06	1	3	3	5	274	29.8461	10.8433
AT3G07770.1	HEAT SHOCK PROTEIN 89.1	14.2937	6.76	1	1	5	6	799	90.5105	5.38916
AT1G66200.1	glutamine synthase clone F11	14.2828	18.54	4	2	5	10	356	39.1825	5.2749
AT1G76160.1	SKU5 similar 5	14.2415	7.58	1	2	3	6	541	60.0033	8.39697
AT1G18500.1	methylthioalkylmalate synthase-like 4	14.2279	9.03	2	4	4	5	631	68.6332	6.59521
AT1G15690.1	Inorganic H pyrophosphatase family protein	14.19	5.71	2	3	3	5	770	80.7677	5.26221
AT5G06290.1	2-cysteine peroxiredoxin B	14.1556	24.18	1	1	5	6	273	29.7612	5.74463
AT4G02450.2	HSP20-like chaperones superfamily protein	14.0849	16.25	2	3	3	7	240	25.3247	4.56396
AT4G25080.4	magnesium-protoporphyrin IX methyltransferase	14.0727	28.16	2	7	7	7	245	27.131	6.93213
AT1G71695.1	Peroxidase superfamily protein	14.0271	12.01	1	3	3	5	358	39.5342	8.27979
AT4G01310.1	Ribosomal L5P family protein	13.9202	16.79	1	4	4	5	262	28.3261	9.99365
AT3G46780.1	plastid transcriptionally active 16	13.8891	9.22	1	4	4	7	510	54.3254	8.90967
AT1G72150.1	PATELLIN 1	13.8799	13.61	1	6	7	7	573	64.007	4.83057
AT3G44340.2	clone eighty-four	13.8791	5.05	2	4	4	5	1069	114.606	7.06396
AT2G35370.1	glycine decarboxylase complex H	13.877	27.27	1	3	3	5	165	17.9359	5.33838
AT1G22780.1	Ribosomal protein S13/S18 family	13.7957	32.89	1	4	4	6	152	17.5345	10.5356
AT1G62750.1	Translation elongation factor EFG/EF2 protein	13.7843	9.96	1	6	6	6	783	86.0032	5.60498
ATCG00670.1	plastid-encoded CLP P	13.6883	7.65	1	1	1	4	196	22.0833	5.08447
AT5G28840.1	GDP-D-mannose 3',5'-epimerase	13.5985	16.45	1	5	5	6	377	42.731	6.21436
AT4G30160.1	villin 4	13.5757	4.52	3	1	4	5	974	109.259	6.12549
AT3G61820.1	Eukaryotic aspartyl protease family protein	13.5477	10.56	1	4	4	5	483	51.4288	8.42627
AT5G49650.1	xylulose kinase-2	13.5445	8.96	2	4	4	6	558	61.2559	5.52881
AT3G53180.1	glutamate-ammonia ligases;catalytics;glutamate-ammonia ligases	13.5195	5.75	1	4	4	5	852	94.3265	5.84619
AT4G33030.1	sulfoquinovosyldiacylglycerol 1	13.4747	8.6	1	3	3	5	477	53.08	8.19189
AT3G16470.1	Mannose-binding lectin superfamily protein	13.4738	16.85	2	3	3	5	451	48.4666	5.26221
AT5G56630.1	phosphofructokinase 7	13.4588	7.84	3	3	3	5	485	53.4482	7.31299
AT1G29670.1	GDSL-like Lipase/Acylhydrolase superfamily protein	13.4193	19.56	1	5	5	6	363	39.8467	8.54346
AT5G57870.1	MIF4G domain-containing protein / MA3 domain-containing protein	13.4008	5.77	2	4	4	6	780	85.5183	8.23584
AT4G39200.2	Ribosomal protein S25 family protein	13.398	34.58	6	3	3	5	107	11.9175	10.6821
AT4G38220.1	Peptidase M20/M25/M40 family protein	13.3738	13.49	2	5	5	6	430	47.7095	6.354
AT5G37600.1	glutamine synthase clone R1	13.3358	17.13	2	2	4	8	356	39.0904	5.46533
AT1G45000.1	AAA-type ATPase family protein	13.3278	15.29	5	4	5	5	399	44.7274	8.19189
AT2G42520.1	P-loop containing nucleoside triphosphate hydrolases superfamily protein	13.3146	6.95	3	4	4	6	633	67.5847	7.10791
AT1G47250.1	20S proteasome alpha subunit F2	13.3088	13	2	3	3	5	277	30.391	5.07178
AT2G45300.1	RNA 3'-terminal phosphate cyclase/enolpyruvate transferase, alpha/beta	13.2461	6.35	1	1	3	5	520	55.6985	6.69775
AT1G31230.1	aspartate kinase-homoserine dehydrogenase i	13.236	6.7	1	6	6	7	911	99.3415	6.771
AT1G79530.1	glyceraldehyde-3-phosphate dehydrogenase of plastid 1	13.2184	17.54	2	6	6	7	422	44.8029	8.63135
AT1G24360.1	NAD(P)-binding Rossmann-fold superfamily protein	13.1834	17.55	1	4	4	4	319	33.5269	9.40771
AT5G20280.1	sucrose phosphate synthase 1F	13.0913	6.62	3	5	6	7	1043	117.247	6.43018
AT1G54100.1	aldehyde dehydrogenase 7B4	13.0476	10.83	1	5	5	7	508	54.1738	5.5415
AT1G30580.1	GTP binding	13.0284	13.96	1	5	5	5	394	44.4432	6.81494
AT5G65010.1	asparagine synthetase 2	12.9803	9	4	4	4	6	578	64.9887	6.45557
AT5G27640.1	translation initiation factor 3B1	12.9671	8.01	3	5	5	6	712	81.824	5.24951
AT1G53580.1	glyoxalase II 3	12.9405	14.63	2	3	3	4	294	32.3115	7.00537
AT2G10940.1	Bifunctional inhibitor/lipid-transfer protein/seed storage 2S albumin superfamily protein	12.8021	11	1	3	3	6	291	29.6289	9.39307
AT1G79230.2	mercaptopyruvate sulfurtransferase 1	12.7998	16.31	3	3	3	4	282	31.6902	7.38623
AT1G10670.1	ATP-citrate lyase A-1	12.7317	8.27	3	3	4	6	423	46.6491	5.50342
AT3G23940.2	dehydratase family	12.7143	11.39	2	5	5	5	606	64.6715	6.22705
AT5G07090.2	Ribosomal protein S4 (RPS4A) family protein	12.6082	23.36	5	5	5	6	244	27.69	9.99365
AT5G66120.2	3-dehydroquinate synthase, putative	12.5991	11.31	2	4	4	5	442	48.0339	7.45947
AT5G36880.1	acetyl-CoA synthetase	12.5786	9.67	2	6	6	6	693	76.6841	5.63037
AT1G31180.1	isopropylmalate dehydrogenase 3	12.5142	11.39	1	2	4	7	404	43.8198	5.8208
AT2G37190.1	Ribosomal protein L11 family protein	12.5085	22.29	3	3	3	5	166	17.9307	8.96826
AT4G16155.1	dihydrolipoyl dehydrogenases	12.5047	10.16	3	5	5	6	630	67.0481	7.76709
AT5G53480.1	ARM repeat superfamily protein	12.4925	4.94	1	4	4	5	870	96.1973	4.80518
AT4G14040.1	selenium-binding protein 2	12.4914	6.78	1	2	2	4	487	53.9028	6.18896
AT1G13930.1	Involved in response to salt stress. Knockout mutants are hypersensitive to salt stress.	12.4705	38.06	1	3	3	3	155	16.1538	4.91943
AT4G39330.2	cinnamyl alcohol dehydrogenase 9	12.401	14.47	2	3	3	4	311	33.2319	7.45947
AT3G18060.1	transducin family protein / WD-40 repeat family protein	12.3997	7.39	1	3	3	4	609	65.9998	5.96045
AT1G10630.1	ADP-ribosylation factor A1F	12.384	24.31	5	4	4	6	181	20.6097	6.94678
AT1G79440.1	aldehyde dehydrogenase 5F1	12.378	9.47	1	4	4	5	528	56.5234	6.91748
AT5G66420.1	CONTAINS InterPro DOMAIN/s: Uncharacterised conserved protein UCP033271 (InterPro:IPR008322), TIM-barrel signal transduction protein, predicted (InterPro:IPR009215); Has 30201 Blast hits to 17322 proteins in 780 species: Archae - 12; Bacteria - 1396; Metazoa - 17338; Fungi - 3422; Plants - 5037; Viruses - 0; Other Eukaryotes - 2996 (source: NCBI BLink).	12.3763	6.72	2	3	3	4	655	69.9889	6.06201
AT3G59760.3	O-acetylserine (thiol) lyase isoform C	12.3753	10.7	3	3	4	6	430	45.7856	8.17725
AT4G36195.2	Serine carboxypeptidase S28 family protein	12.3502	5.66	3	2	2	5	477	53.6778	6.63916
AT4G37870.1	phosphoenolpyruvate carboxykinase 1	12.3431	5.81	1	3	3	4	671	73.3587	7.07861
AT5G37830.1	oxoprolinase 1	12.3205	3.55	1	4	4	5	1266	137.444	5.85889
AT3G26060.1	Thioredoxin superfamily protein	12.3156	20.83	2	3	3	5	216	23.6633	9.51025
AT5G08570.1	Pyruvate kinase family protein	12.3097	12.35	5	1	5	8	510	54.9414	6.29053
AT4G31700.1	ribosomal protein S6	12.279	17.2	4	3	3	4	250	28.3496	10.6089
AT2G30200.2	catalytics;transferases;[acyl-carrier-protein] S-malonyltransferases;binding	12.2187	10.3	2	3	3	5	369	38.956	7.41553
ATCG00780.1	ribosomal protein L14	12.146	27.05	1	2	2	3	122	13.5733	9.29053
AT4G09010.1	ascorbate peroxidase 4	12.0829	16.33	1	4	4	5	349	37.9105	8.45557
AT1G13320.1	protein phosphatase 2A subunit A3	12.0297	7.5	2	2	3	5	587	65.4749	5.07178
AT5G55220.1	trigger factor type chaperone family protein	12.0262	9.51	1	5	5	6	547	61.6949	5.32568
AT1G58270.1	TRAF-like family protein	12.0226	10.86	1	4	4	4	396	45.0073	5.8208
AT5G50850.1	Transketolase family protein	11.9595	13.5	1	4	4	5	363	39.1511	5.8335
AT1G02780.1	Ribosomal protein L19e family protein	11.9521	20.09	1	2	2	3	214	24.5907	11.356
AT1G76790.1	O-methyltransferase family protein	11.9278	14.99	1	4	4	5	367	40.1967	5.14795
AT4G13780.1	methionine--tRNA ligase, putative / methionyl-tRNA synthetase, putative / MetRS, putative	11.8771	4.27	1	2	2	4	797	89.7965	7.00537
AT4G32520.1	serine hydroxymethyltransferase 3	11.8686	9.83	1	4	4	5	529	57.9457	8.88037
AT1G80560.1	isopropylmalate dehydrogenase 2	11.7937	12.1	1	2	3	4	405	43.3437	6.06201
AT2G31610.1	Ribosomal protein S3 family protein	11.7148	21.2	3	5	5	6	250	27.5017	9.53955
AT2G01250.1	Ribosomal protein L30/L7 family protein	11.6883	10.33	3	1	2	4	242	28.1535	9.93506
AT1G56340.2	calreticulin 1a	11.6241	12.03	3	4	4	5	424	49.1115	5.79541
AT3G18190.1	TCP-1/cpn60 chaperonin family protein	11.6101	8.58	1	4	4	4	536	57.7389	7.6792
AT1G79340.1	metacaspase 4	11.6082	18.66	2	6	6	8	418	45.4553	4.81787
AT5G64570.1	beta-D-xylosidase 4	11.5937	5.87	2	4	4	5	784	84.2548	7.66455
AT4G29840.1	Pyridoxal-5'-phosphate-dependent enzyme family protein	11.5645	10.08	1	5	5	5	526	57.74	7.41553
AT5G45775.1	Ribosomal L5P family protein	11.5499	23.26	3	4	4	5	172	19.7624	9.92041
AT5G60600.1	4-hydroxy-3-methylbut-2-enyl diphosphate synthase	11.4408	8.91	3	6	6	7	741	82.2044	6.43018
AT2G36880.1	methionine adenosyltransferase 3	11.4055	13.85	1	3	4	7	390	42.4706	6.17627
AT1G76550.1	Phosphofructokinase family protein	11.3913	8.59	1	2	5	6	617	67.5156	7.2251
AT4G17830.1	Peptidase M20/M25/M40 family protein	11.3678	9.32	2	3	3	4	440	48.1864	5.35107
AT5G05010.1	clathrin adaptor complexes medium subunit family protein	11.3626	7.59	1	3	3	5	527	57.6824	5.84619
AT5G25460.1	Protein of unknown function, DUF642	11.3373	15.72	2	5	5	6	369	39.9525	7.35693
AT1G09430.1	ATP-citrate lyase A-3	11.3229	9.91	1	3	4	5	424	46.9159	5.26221
AT1G21130.2	O-methyltransferase family protein	11.3098	14.86	5	4	4	6	296	32.2126	5.52881
AT5G30510.1	ribosomal protein S1	11.252	6.73	1	2	2	4	416	45.0823	5.24951
AT1G80600.1	HOPW1-1-interacting 1	11.2345	12.69	1	4	4	5	457	48.7965	6.80029
AT1G76030.1	ATPase, V1 complex, subunit B protein	11.1838	14.2	4	6	6	6	486	54.0736	5.09717
AT1G30230.1	Glutathione S-transferase, C-terminal-like;Translation elongation factor EF1B/ribosomal protein S6	11.0786	14.29	2	1	1	3	231	25.1166	4.56396
AT2G20610.1	Tyrosine transaminase family protein	11.0645	13.85	3	5	5	5	462	51.0553	5.90967
AT5G23120.1	photosystem II stability/assembly factor, chloroplast (HCF136)	11.0364	12.9	1	4	4	4	403	44.0764	7.34229
AT1G30630.1	Coatomer epsilon subunit	10.9981	9.25	1	2	2	4	292	32.5814	5.56689
AT1G53750.1	regulatory particle triple-A 1A	10.9526	8.69	1	3	3	4	426	47.7727	6.65381
AT3G56460.1	GroES-like zinc-binding alcohol dehydrogenase family protein	10.9366	13.22	1	3	3	5	348	37.2421	9.24658
AT1G09620.1	ATP binding;leucine-tRNA ligases;aminoacyl-tRNA ligases;nucleotide binding;ATP binding;aminoacyl-tRNA ligases	10.9151	4.49	1	4	4	4	1091	123.372	6.02393
AT2G42790.1	citrate synthase 3	10.851	9.43	3	4	4	5	509	56.1399	7.66455
AT1G64520.1	regulatory particle non-ATPase 12A	10.8385	18.35	2	4	4	5	267	30.6866	4.90674
AT2G37660.1	NAD(P)-binding Rossmann-fold superfamily protein	10.8375	14.15	1	3	3	4	325	34.8582	8.30908
AT4G03520.2	Thioredoxin superfamily protein	10.8131	34.72	2	2	2	3	72	7.92117	8.45557
AT5G18380.2	Ribosomal protein S5 domain 2-like superfamily protein	10.6949	27.78	5	4	4	5	144	16.5338	9.75928
AT1G74030.1	enolase 1	10.6502	10.27	1	4	4	5	477	51.4423	6.12549
AT3G53110.1	P-loop containing nucleoside triphosphate hydrolases superfamily protein	10.5844	9.68	1	4	4	4	496	55.3492	5.2876
AT5G19990.1	regulatory particle triple-A ATPase 6A	10.4817	9.79	4	2	3	3	419	47.2178	8.88037
AT3G13300.2	Transducin/WD40 repeat-like superfamily protein	10.4398	2.9	3	3	3	4	1309	141.946	6.06201
AT3G04400.2	Ribosomal protein L14p/L23e family protein	10.435	28	2	2	2	3	125	13.3972	10.0522
AT2G17630.1	Pyridoxal phosphate (PLP)-dependent transferases superfamily protein	10.4168	13.74	1	2	5	5	422	46.6037	8.06006
AT5G44070.1	phytochelatin synthase 1 (PCS1)	10.4119	7.84	1	3	3	3	485	54.4394	6.59521
AT1G23410.1	Ribosomal protein S27a / Ubiquitin family protein	10.35	13.46	16	2	2	5	156	17.6605	9.75928
AT1G19570.2	dehydroascorbate reductase	10.3457	25.94	3	5	5	5	212	23.4401	5.90967
AT5G34850.1	purple acid phosphatase 26	10.3351	8	1	2	2	4	475	54.9751	7.31299
AT3G10920.2	manganese superoxide dismutase 1	10.3279	11.74	2	3	3	3	230	25.3291	8.48486
AT5G64040.1	photosystem I reaction center subunit PSI-N, chloroplast, putative / PSI-N, putative (PSAN)	10.326	13.45	2	2	2	4	171	18.4172	8.92432
AT2G04400.1	Aldolase-type TIM barrel family protein	10.2862	9.2	1	3	3	4	402	44.5495	7.38623
AT3G25800.1	protein phosphatase 2A subunit A2	10.2237	7.33	2	2	3	4	587	65.5561	5.13525
AT3G56190.2	alpha-soluble NSF attachment protein 2	10.1974	15.42	3	3	3	4	240	27.2325	5.32568
AT3G54960.1	PDI-like 1-3	10.1944	8.81	2	4	4	4	579	64.1723	4.83057
AT1G07890.6	ascorbate peroxidase 1	10.1452	19.28	2	4	4	8	249	27.5028	6.29053
AT2G43710.1	Plant stearoyl-acyl-carrier-protein desaturase family protein	10.1385	9.23	2	3	3	4	401	45.6641	6.48096
AT4G27520.1	early nodulin-like protein 2	10.1372	11.46	1	4	4	6	349	35.0422	9.31982
AT1G79990.5	structural molecules	10.0936	5.04	3	1	4	5	912	102.944	5.03369
AT5G55280.1	homolog of bacterial cytokinesis Z-ring protein FTSZ 1-1	10.0841	12.47	1	4	4	4	433	45.5365	7.40088
AT3G48530.1	SNF1-related protein kinase regulatory subunit gamma 1	10.0601	6.13	1	2	2	4	424	47.3925	5.30029
AT1G74260.1	purine biosynthesis 4	10.0192	1.92	1	2	2	4	1407	153.856	5.36377
AT3G60130.2	beta glucosidase 16	10.0138	6.93	3	2	2	3	462	52.2984	6.48096
AT4G20830.2	FAD-binding Berberine family protein	9.99135	8.15	4	4	4	4	540	60.2491	9.53955
AT5G23820.1	MD-2-related lipid recognition domain-containing protein	9.98454	12.2	1	3	3	5	164	17.896	4.67822
AT4G31300.1	N-terminal nucleophile aminohydrolases (Ntn hydrolases) superfamily protein	9.97161	16.31	2	3	3	4	233	25.1356	5.5542
AT2G43030.1	Ribosomal protein L3 family protein	9.91166	20.66	1	5	5	5	271	29.3449	10.4331
AT3G43300.2	HOPM interactor 7	9.89329	3.76	2	5	5	5	1727	191.33	5.68115
AT1G43170.4	ribosomal protein 1	9.88327	13.4	3	4	4	5	306	35.0417	10.1255
AT1G74470.1	Pyridine nucleotide-disulphide oxidoreductase family protein	9.87391	11.13	1	4	4	4	467	51.8047	8.90967
AT1G37130.1	nitrate reductase 2	9.81816	5.13	2	4	4	4	917	102.778	6.53662
AT5G16510.1	Alpha-1,4-glucan-protein synthase family protein	9.76834	10.34	1	3	3	4	348	38.5605	5.21143
AT5G20950.1	Glycosyl hydrolase family protein	9.76365	7.85	4	4	4	4	624	67.8832	9.12939
AT5G63860.1	Regulator of chromosome condensation (RCC1) family protein	9.7285	11.14	1	3	3	4	440	47.089	5.74463
AT3G06350.1	dehydroquinate dehydratase, putative / shikimate dehydrogenase, putative	9.70062	8.79	1	4	4	5	603	65.7548	6.87354
AT4G10320.1	tRNA synthetase class I (I, L, M and V) family protein	9.68917	2.94	2	3	3	4	1190	135.399	6.30322
AT1G10840.2	translation initiation factor 3 subunit H1	9.68357	19.2	2	4	4	4	250	28.8691	5.14795
AT5G57655.2	xylose isomerase family protein	9.63287	5.66	2	2	2	4	477	53.6856	5.87158
AT4G11150.1	vacuolar ATP synthase subunit E1	9.6295	21.3	3	5	5	5	230	26.0437	6.40479
AT1G78060.1	Glycosyl hydrolase family protein	9.59669	6.65	1	4	4	4	767	83.8386	8.03076
AT5G17710.1	Co-chaperone GrpE family protein	9.57308	9.57	2	3	3	4	324	35.4719	4.58936
AT5G13650.1	elongation factor family protein	9.55877	3.85	2	2	2	3	675	74.2684	7.25439
AT3G07110.1	Ribosomal protein L13 family protein	9.55862	11.17	2	2	2	4	206	23.4508	10.4038
AT1G60940.1	SNF1-related protein kinase 2.10	9.55808	8.03	11	2	2	3	361	41.0137	5.87158
AT5G39570.1	FUNCTIONS IN: molecular_function unknown; INVOLVED IN: biological_process unknown; LOCATED IN: cytosol, nucleus; EXPRESSED IN: 25 plant structures; EXPRESSED DURING: 14 growth stages; BEST Arabidopsis thaliana protein match is: glycine-rich protein (TAIR:AT3G29075.1); Has 30201 Blast hits to 17322 proteins in 780 species: Archae - 12; Bacteria - 1396; Metazoa - 17338; Fungi - 3422; Plants - 5037;…	9.54066	12.6	1	3	3	3	381	43.5004	4.77979
AT4G04910.1	AAA-type ATPase family protein	9.49505	5.12	1	3	3	4	742	81.4359	6.1001
AT4G01690.2	Flavin containing amine oxidoreductase family	9.49433	6.92	2	3	3	5	506	54.0942	8.74854
AT5G47210.3	Hyaluronan / mRNA binding family	9.46044	16.28	6	4	4	4	301	32.355	6.45557
AT1G45145.1	thioredoxin H-type 5	9.4602	21.19	1	2	2	4	118	13.1137	5.2749
AT1G17100.1	SOUL heme-binding family protein	9.45451	11.21	1	2	2	3	232	25.3725	4.91943
AT3G11510.1	Ribosomal protein S11 family protein	9.40592	38	3	4	4	5	150	16.2627	10.5942
AT2G44100.2	guanosine nucleotide diphosphate dissociation inhibitor 1	9.39194	9.28	3	3	4	5	431	48.4072	6.48096
AT5G36230.1	ARM repeat superfamily protein	9.38145	6.33	1	2	2	3	411	47.1856	5.63037
AT5G26830.1	Threonyl-tRNA synthetase	9.32125	6.21	1	4	4	5	709	80.885	6.97607
AT3G19480.1	D-3-phosphoglycerate dehydrogenase	9.31485	6.46	1	1	4	6	588	62.0832	8.23584
AT4G09510.2	cytosolic invertase 2	9.30454	11.06	5	1	4	4	461	52.9151	5.74463
AT1G74910.1	ADP-glucose pyrophosphorylase family protein	9.26608	8.67	2	3	3	4	415	45.5347	7.21045
AT5G45930.1	magnesium chelatase i2	9.25685	12.44	1	1	5	5	418	46.0688	5.50342
AT5G07030.1	Eukaryotic aspartyl protease family protein	9.20925	7.47	1	3	3	5	455	48.6629	9.64209
AT1G12230.1	Aldolase superfamily protein	9.20646	11.11	2	4	4	5	405	43.9668	6.88818
AT3G23400.1	Plastid-lipid associated protein PAP / fibrillin family protein	9.15535	11.27	1	3	3	4	284	30.4359	6.12549
AT4G39980.1	3-deoxy-D-arabino-heptulosonate 7-phosphate synthase 1	9.15027	9.71	1	4	5	6	525	57.9424	8.06006
AT4G10480.2	Nascent polypeptide-associated complex (NAC), alpha subunit family protein	9.12889	11.85	2	2	2	3	211	23.1003	4.42432
AT5G51070.1	Clp ATPase	9.11261	3.92	1	2	3	4	945	103.171	6.22705
AT3G25520.1	ribosomal protein L5	9.1106	12.62	3	3	3	4	301	34.3368	9.30518
AT3G29250.2	NAD(P)-binding Rossmann-fold superfamily protein	9.10036	21.54	3	4	4	4	260	27.0089	5.8208
AT3G25660.1	Amidase family protein	9.08965	8.38	1	3	3	3	537	57.1453	6.56592
AT4G34490.1	cyclase associated protein 1	9.08631	11.76	1	4	4	5	476	50.9377	6.65381
AT2G26230.1	uricase / urate oxidase / nodulin 35, putative	9.06208	8.41	1	2	2	3	309	34.8589	8.48486
AT5G12140.1	cystatin-1	9.05054	15.84	1	1	1	2	101	11.2487	5.22412
AT4G37980.1	elicitor-activated gene 3-1	9.04873	10.08	3	3	3	3	357	38.2204	7.1958
AT5G20830.1	sucrose synthase 1	9.03509	6.81	1	5	5	5	808	92.939	6.20166
AT3G24170.1	glutathione-disulfide reductase	8.96973	9.62	1	4	4	4	499	53.8368	6.80029
AT1G11910.1	aspartic proteinase A1	8.96812	4.55	2	2	2	4	506	54.5785	5.5415
AT1G02500.1	S-adenosylmethionine synthetase 1	8.96609	9.92	2	2	3	3	393	43.1307	5.8208
AT2G27720.1	60S acidic ribosomal protein family	8.94706	37.39	5	2	2	3	115	11.4449	4.61475
AT2G45220.1	Plant invertase/pectin methylesterase inhibitor superfamily	8.90739	12.72	1	5	5	5	511	55.9414	9.0415
AT5G53490.2	Tetratricopeptide repeat (TPR)-like superfamily protein	8.9044	14.47	3	3	3	3	235	25.5569	6.21436
AT3G20390.1	endoribonuclease L-PSP family protein	8.88726	20.32	1	3	3	4	187	19.8034	8.39697
AT3G05900.1	neurofilament protein-related	8.88669	7.28	1	3	3	4	673	73.4104	4.34814
AT4G34180.1	Cyclase family protein	8.8732	16.08	2	3	3	4	255	28.3666	6.44287
AT2G06050.2	oxophytodienoate-reductase 3	8.84097	6.39	1	2	2	3	391	42.6644	7.86963
AT3G06860.1	multifunctional protein 2	8.83836	8.69	1	6	6	6	725	78.7897	9.17334
AT5G63890.1	histidinol dehydrogenase	8.82643	9.07	2	3	3	3	452	48.9258	5.43994
AT2G31670.1	Stress responsive alpha-beta barrel domain protein	8.82365	9.89	1	2	2	3	263	28.8471	6.96143
AT4G30530.1	Class I glutamine amidotransferase-like superfamily protein	8.81937	14.8	1	3	3	3	250	28.3674	5.69385
AT1G45201.2	triacylglycerol lipase-like 1	8.79009	13.44	2	5	5	5	387	44.0907	9.02686
AT3G56150.1	eukaryotic translation initiation factor 3C	8.76627	4.78	2	4	4	4	900	102.884	5.36377
AT5G20890.1	TCP-1/cpn60 chaperonin family protein	8.73338	7.97	1	3	3	3	527	57.2496	5.87158
AT4G18800.1	RAB GTPase homolog A1D	8.69976	18.69	16	1	4	4	214	23.8549	5.35107
AT1G80460.2	Actin-like ATPase superfamily protein	8.66868	12.03	2	4	4	4	482	52.4497	6.55127
AT5G13630.2	magnesium-chelatase subunit chlH, chloroplast, putative / Mg-protoporphyrin IX chelatase, putative (CHLH)	8.61993	2.06	2	2	2	3	1263	139.906	6.58057
AT5G66190.2	ferredoxin-NADP(+)-oxidoreductase 1	8.58077	16.03	2	3	4	4	262	29.665	6.15088
AT4G11420.1	eukaryotic translation initiation factor 3A	8.52196	4.96	1	4	4	4	987	114.229	9.17334
AT2G42810.1	protein phosphatase 5.2	8.51911	4.75	2	2	2	3	484	54.6674	6.27783
AT5G12950.1	Putative glycosyl hydrolase of unknown function (DUF1680)	8.51037	5.46	2	3	3	3	861	96.175	7.13721
AT2G34460.1	NAD(P)-binding Rossmann-fold superfamily protein	8.50253	5	1	1	1	3	280	30.4521	8.96826
AT2G42130.3	Plastid-lipid associated protein PAP / fibrillin family protein	8.48683	18.08	5	4	4	4	271	30.0486	4.7417
AT3G08943.1	ARM repeat superfamily protein	8.48052	6.2	2	4	4	5	871	96.3393	4.7417
AT2G04780.1	FASCICLIN-like arabinoogalactan 7	8.47359	7.09	1	1	1	3	254	26.829	6.53662
AT3G14990.2	Class I glutamine amidotransferase-like superfamily protein	8.45429	9.21	2	3	3	3	369	39.4537	5.40186
AT2G38700.1	mevalonate diphosphate decarboxylase 1	8.41862	3.88	1	1	1	2	412	45.5571	6.80029
AT1G06290.1	acyl-CoA oxidase 3	8.41476	8	1	4	4	4	675	75.6286	7.98682
AT3G54470.1	uridine 5'-monophosphate synthase / UMP synthase (PYRE-F) (UMPS)	8.40617	5.88	1	2	2	3	476	51.8173	7.2251
AT1G80410.1	tetratricopeptide repeat (TPR)-containing protein	8.40308	6.24	2	5	5	5	897	102.082	7.7085
AT1G07410.1	RAB GTPase homolog A2B	8.28264	18.69	17	1	4	4	214	23.6741	6.93213
AT4G36760.1	aminopeptidase P1	8.26642	6.2	1	3	3	3	645	71.9479	5.31299
AT5G20990.1	molybdopterin biosynthesis CNX1 protein / molybdenum cofactor biosynthesis enzyme CNX1 (CNX1)	8.24281	5.07	1	3	3	4	670	71.2342	6.27783
AT1G22840.1	CYTOCHROME C-1	8.23165	20.18	3	2	2	3	114	12.3863	9.30518
AT3G12050.2	Aha1 domain-containing protein	8.21777	11.21	2	3	3	4	321	35.7722	5.70654
AT2G22250.1	aspartate aminotransferase	8.21691	9.11	2	3	3	3	428	46.01	6.58057
AT3G19450.1	GroES-like zinc-binding alcohol dehydrogenase family protein	8.19202	12.05	1	4	4	4	365	39.0728	5.5542
AT5G26710.1	Glutamyl/glutaminyl-tRNA synthetase, class Ic	8.17178	5.01	1	4	4	4	719	81.0134	7.03467
AT3G63490.1	Ribosomal protein L1p/L10e family	8.15656	8.09	2	2	2	4	346	37.6088	9.26123
AT2G05920.1	Subtilase family protein	8.14152	8.49	1	4	4	4	754	79.9653	8.35303
AT3G02760.1	Class II aaRS and biotin synthetases superfamily protein	8.14096	5.1	1	4	4	4	883	97.4757	6.41748
ATCG00280.1	photosystem II reaction center protein C	8.13204	6.34	1	2	2	3	473	51.8347	7.1958
AT2G39990.1	eukaryotic translation initiation factor 2	8.12666	6.14	1	1	1	2	293	31.8423	5.13525
AT5G22510.1	alkaline/neutral invertase	8.0971	7.29	1	3	4	5	617	69.1959	6.23975
AT5G61160.1	anthocyanin 5-aromatic acyltransferase 1	8.07253	10.84	3	5	5	5	452	51.0426	8.30908
AT3G11910.2	ubiquitin-specific protease 13	8.06096	3.86	5	4	4	4	1114	130.439	5.57959
AT3G53990.2	Adenine nucleotide alpha hydrolases-like superfamily protein	8.04352	11.11	2	1	1	3	126	14.2403	6.13818
AT3G27740.1	carbamoyl phosphate synthetase A	8.03965	10.23	2	4	4	5	430	47.0293	6.02393
AT5G03940.1	chloroplast signal recognition particle 54 kDa subunit	8.01846	7.8	1	3	3	3	564	61.1932	9.43701
AT3G54540.1	general control non-repressible 4	8.01012	3.6	1	1	2	3	723	80.4313	6.31592
AT3G63190.1	ribosome recycling factor, chloroplast precursor	7.99629	14.18	1	2	2	3	275	30.4034	9.43701
AT5G16440.1	isopentenyl diphosphate isomerase 1	7.98686	4.47	1	1	1	3	291	33.1929	6.02393
AT4G24830.1	arginosuccinate synthase family	7.9837	7.89	2	4	4	4	494	53.8116	6.66846
AT4G30270.1	xyloglucan endotransglucosylase/hydrolase 24	7.96123	14.13	6	3	3	4	269	30.7361	8.30908
AT4G34740.1	GLN phosphoribosyl pyrophosphate amidotransferase 2	7.93298	7.31	3	4	4	4	561	60.992	6.75635
AT2G16950.2	transportin 1	7.90834	5.27	2	4	4	4	891	99.0455	4.94482
AT2G44120.1	Ribosomal protein L30/L7 family protein	7.90293	10.33	4	1	2	3	242	27.9224	9.93506
AT2G43090.2	Aconitase/3-isopropylmalate dehydratase protein	7.88833	14.41	2	2	2	2	222	23.709	6.56592
AT1G03680.1	thioredoxin M-type 1	7.87837	8.94	1	1	1	2	179	19.652	8.95361
AT3G53460.1	chloroplast RNA-binding protein 29	7.84887	3.8	2	1	1	3	342	35.9854	5.33838
AT1G05520.1	Sec23/Sec24 protein transport family protein	7.82948	4.73	1	2	3	3	783	86.3021	5.64307
AT1G02560.1	nuclear encoded CLP protease 5	7.81939	4.7	1	1	1	3	298	32.3353	8.23584
AT3G53580.1	diaminopimelate epimerase family protein	7.76052	9.39	1	3	3	3	362	38.9593	5.68115
AT4G18440.1	L-Aspartase-like family protein	7.75438	7.46	3	3	3	3	536	59.7197	6.29053
AT3G27925.1	DegP protease 1	7.67237	7.97	1	3	3	3	439	46.6454	6.45557
AT3G54660.1	glutathione reductase	7.65411	6.19	1	3	3	4	565	60.8141	7.86963
AT1G48860.2	RNA 3'-terminal phosphate cyclase/enolpyruvate transferase, alpha/beta	7.62931	7.16	2	1	3	3	489	52.3738	5.98584
AT3G17810.1	pyrimidine 1	7.61943	5.87	1	2	2	3	426	46.8164	6.80029
AT2G41530.1	S-formylglutathione hydrolase	7.6003	16.9	1	4	4	4	284	31.6355	6.3667
AT3G59920.1	RAB GDP dissociation inhibitor 2	7.60019	8.78	1	3	4	4	444	49.5067	5.74463
AT2G39310.1	jacalin-related lectin 22	7.5986	8.52	3	3	3	3	458	50.4314	5.30029
AT5G59420.1	OSBP(oxysterol binding protein)-related protein 3C	7.5911	6.35	3	2	2	2	457	51.9332	5.30029
AT3G25760.1	allene oxide cyclase 1	7.58719	13.39	1	2	3	3	254	27.7843	9.08545
AT5G40760.1	glucose-6-phosphate dehydrogenase 6	7.57679	6.99	1	2	3	3	515	59.0794	6.43018
AT3G60820.1	N-terminal nucleophile aminohydrolases (Ntn hydrolases) superfamily protein	7.5614	17.49	2	3	3	3	223	24.6283	7.40088
AT3G27890.1	NADPH:quinone oxidoreductase	7.55345	6.63	1	1	1	3	196	21.5425	7.50342
AT2G30490.1	cinnamate-4-hydroxylase	7.51899	4.55	1	2	2	3	505	57.7555	8.77783
AT5G04740.1	ACT domain-containing protein	7.51178	9.63	1	3	3	4	301	33.2211	5.47803
AT3G56310.2	Melibiase family protein	7.47824	6.05	2	2	2	2	413	45.6083	5.021
AT5G60160.1	Zn-dependent exopeptidases superfamily protein	7.4733	6.5	1	2	2	2	477	52.3923	6.771
AT4G00620.1	Amino acid dehydrogenase family protein	7.45728	6.67	1	2	2	3	360	38.7172	8.27979
AT5G54500.1	flavodoxin-like quinone reductase 1	7.44627	12.25	3	2	2	3	204	21.7819	6.37939
AT4G01610.1	Cysteine proteinases superfamily protein	7.44414	8.08	2	2	2	3	359	39.3922	6.17627
AT1G69830.1	alpha-amylase-like 3	7.41316	2.48	1	2	2	3	887	99.7799	6.07471
AT4G11260.1	phosphatase-related	7.39421	3.63	1	1	1	2	358	39.7372	5.10986
AT3G08580.1	ADP/ATP carrier 1	7.39303	6.3	3	2	2	3	381	41.4494	9.83252
AT3G02770.1	Ribonuclease E inhibitor RraA/Dimethylmenaquinone methyltransferase	7.37706	19.88	2	2	3	3	166	17.8252	5.97314
AT2G25450.1	2-oxoglutarate (2OG) and Fe(II)-dependent oxygenase superfamily protein	7.35582	9.19	1	3	3	4	359	40.3252	6.29053
AT2G38380.1	Peroxidase superfamily protein	7.33311	6.3	1	2	2	3	349	38.0841	5.99854
AT1G03475.1	Coproporphyrinogen III oxidase	7.33272	11.14	1	3	3	3	386	43.7687	6.69775
AT5G17530.1	phosphoglucosamine mutase family protein	7.31468	4.48	2	2	2	3	581	62.8364	6.26514
AT5G20010.1	RAS-related nuclear protein-1	7.30771	20.36	3	4	4	4	221	25.2598	6.85889
AT3G12290.1	Amino acid dehydrogenase family protein	7.26844	9.7	1	3	3	3	299	31.5699	8.1626
AT4G21580.2	oxidoreductase, zinc-binding dehydrogenase family protein	7.2499	13.01	3	3	3	3	292	30.8192	7.6499
AT4G31490.1	Coatomer, beta subunit	7.18214	4.64	2	4	4	4	948	106.01	6.01123
AT3G10670.1	non-intrinsic ABC protein 7	7.17	5.62	1	2	2	3	338	36.9085	7.13721
AT2G38040.1	acetyl Co-enzyme a carboxylase carboxyltransferase alpha subunit	7.1547	2.99	1	2	2	3	769	85.253	5.8208
AT5G26742.3	DEAD box RNA helicase (RH3)	7.14566	6.26	3	3	3	3	655	70.8497	8.93896
AT4G29010.1	Enoyl-CoA hydratase/isomerase family	7.13181	4.99	1	3	3	3	721	77.8086	9.31982
AT1G60710.1	NAD(P)-linked oxidoreductase superfamily protein	7.11868	13.33	7	4	4	4	345	37.9006	6.30322
AT5G63400.1	adenylate kinase 1	7.11791	6.1	1	1	1	2	246	26.915	7.35693
AT3G25530.2	glyoxylate reductase 1	7.10947	5.4	2	1	1	2	278	29.5	6.58057
AT4G33510.1	3-deoxy-d-arabino-heptulosonate 7-phosphate synthase	7.07415	6.11	2	1	3	3	507	56.1135	8.77783
AT5G36210.1	alpha/beta-Hydrolases superfamily protein	7.0698	4.66	1	3	3	3	730	81.2548	5.79541
AT1G72160.1	Sec14p-like phosphatidylinositol transfer family protein	7.06913	5.1	1	2	2	3	490	56.0696	5.30029
AT1G12050.1	fumarylacetoacetase, putative	7.06012	15.44	1	5	5	5	421	46.0661	5.5542
AT3G22110.1	20S proteasome alpha subunit C1	7.05179	17.6	2	4	4	4	250	27.4579	7.10791
AT5G62530.1	aldehyde dehydrogenase 12A1	7.03572	5.58	1	3	3	3	556	61.7336	6.72705
AT3G46060.1	RAB GTPase homolog 8A	7.03304	16.2	8	2	3	3	216	23.8202	7.82568
AT4G21650.1	Subtilase family protein	7.02367	3.26	1	2	2	3	766	81.4292	7.38623
AT1G67280.2	Glyoxalase/Bleomycin resistance protein/Dioxygenase superfamily protein	7.01145	15.27	2	2	3	4	262	29.4039	5.24951
AT2G38540.1	lipid transfer protein 1	7.00482	26.27	1	3	3	3	118	11.747	8.95361
AT1G18540.1	Ribosomal protein L6 family protein	6.99487	9.01	3	2	2	3	233	26.1365	10.0962
AT3G54600.1	Class I glutamine amidotransferase-like superfamily protein	6.96862	5.26	2	1	2	3	399	43.1139	5.85889
AT4G08390.3	stromal ascorbate peroxidase	6.95729	5.39	2	1	1	2	371	40.2544	7.94287
AT2G27680.1	NAD(P)-linked oxidoreductase superfamily protein	6.95441	7.03	1	2	2	2	384	43.1272	8.11865
AT5G45280.2	Pectinacetylesterase family protein	6.94979	8.7	2	1	3	4	391	41.9818	8.66064
AT4G32460.1	Protein of unknown function, DUF642	6.94694	4.38	1	1	1	3	365	39.7933	8.06006
AT3G22200.1	Pyridoxal phosphate (PLP)-dependent transferases superfamily protein	6.94071	6.75	2	3	3	3	504	55.1524	7.94287
AT5G52520.1	Class II aaRS and biotin synthetases superfamily protein	6.92501	7	1	3	3	3	543	60.7089	7.02002
AT2G41790.1	Insulinase (Peptidase family M16) family protein	6.91903	2.27	1	2	2	3	970	110.925	6.03662
AT1G24510.2	TCP-1/cpn60 chaperonin family protein	6.89346	10.89	2	5	5	5	459	51.1143	5.51611
AT5G59090.2	subtilase 4.12	6.87035	4.65	3	3	3	3	731	77.4665	8.90967
AT1G21440.1	Phosphoenolpyruvate carboxylase family protein	6.86845	5.65	1	1	1	2	336	36.2837	7.15186
AT1G51710.2	ubiquitin-specific protease 6	6.8636	4.51	3	2	2	3	443	49.4555	5.94775
AT1G23820.2	spermidine synthase 1	6.79186	10.7	3	2	2	2	327	36.4832	5.24951
AT1G62390.1	Octicosapeptide/Phox/Bem1p (PB1) domain-containing protein / tetratricopeptide repeat (TPR)-containing protein	6.77288	1.86	1	1	1	2	751	82.6567	5.61768
AT3G04600.1	Nucleotidylyl transferase superfamily protein	6.76477	7.21	2	2	2	2	402	45.7251	5.94775
AT1G60420.1	DC1 domain-containing protein	6.73506	3.81	1	2	2	3	578	65.1286	5.0083
AT4G23670.1	Polyketide cyclase/dehydrase and lipid transport superfamily protein	6.7015	23.18	1	4	4	4	151	17.5065	6.3667
AT1G05010.1	ethylene-forming enzyme	6.69348	7.74	1	2	2	4	323	36.6535	5.36377
AT3G57050.3	cystathionine beta-lyase	6.6763	8.2	3	3	3	3	378	41.2651	8.36768
AT4G26500.1	chloroplast sulfur E	6.62812	3.77	1	1	1	2	371	40.8082	5.64307
AT1G64790.1	ILITYHIA	6.62629	1.61	2	3	3	3	2610	284.599	7.1665
AT5G16390.2	chloroplastic acetylcoenzyme A carboxylase 1	6.62454	11.02	2	2	3	3	254	26.9109	9.53955
AT4G26900.1	HIS HF	6.62054	5.07	1	3	3	4	592	64.1529	6.75635
ATMG01190.1	ATP synthase subunit 1	6.61633	7.89	2	3	4	4	507	54.9367	6.60986
AT2G44350.1	Citrate synthase family protein	6.61578	7.4	2	3	3	3	473	52.621	6.88818
AT1G09130.1	ATP-dependent caseinolytic (Clp) protease/crotonase family protein	6.61564	13.03	2	3	3	4	330	36.2837	8.48486
AT4G14680.1	Pseudouridine synthase/archaeosine transglycosylase-like family protein	6.6017	5.59	2	1	3	3	465	51.997	7.40088
AT1G12270.1	stress-inducible protein, putative	6.59169	4.72	1	2	2	2	572	64.5443	6.27783
AT2G35810.1	unknown protein; BEST Arabidopsis thaliana protein match is: unknown protein (TAIR:AT2G35830.2); Has 153 Blast hits to 153 proteins in 52 species: Archae - 0; Bacteria - 62; Metazoa - 0; Fungi - 0; Plants - 82; Viruses - 0; Other Eukaryotes - 9 (source: NCBI BLink).	6.58359	8.04	1	1	1	2	199	22.0141	6.63916
AT2G38860.1	Class I glutamine amidotransferase-like superfamily protein	6.56469	5.14	3	1	2	3	389	41.6411	5.37646
AT1G63770.4	Peptidase M1 family protein	6.54754	4.69	5	4	4	5	895	100.503	5.66846
AT5G41970.1	Metal-dependent protein hydrolase	6.54673	7.77	1	2	2	3	373	42.2724	6.29053
AT2G35040.2	AICARFT/IMPCHase bienzyme family protein	6.52712	3.3	2	2	2	3	545	59.434	6.30322
AT5G44720.2	Molybdenum cofactor sulfurase family protein	6.52549	10.43	2	2	2	3	230	26.1221	5.021
AT5G36790.1	Haloacid dehalogenase-like hydrolase (HAD) superfamily protein	6.51916	8.56	3	3	3	3	362	39.7362	7.25439
AT3G48690.1	alpha/beta-Hydrolases superfamily protein	6.51003	12.04	1	2	2	2	324	35.5447	5.42725
AT2G35840.1	Sucrose-6F-phosphate phosphohydrolase family protein	6.47703	8.53	2	3	3	3	422	47.8254	6.59521
AT5G58710.1	rotamase CYP 7	6.47124	9.31	1	2	2	3	204	21.9473	9.05615
AT1G62480.1	Vacuolar calcium-binding protein-related	6.46219	19.74	1	1	1	2	152	16.6183	4.01807
AT3G17790.1	purple acid phosphatase 17	6.46169	8.58	1	3	3	3	338	38.273	5.98584
AT2G17790.1	VPS35 homolog A	6.461	1.65	1	1	1	2	787	89.4363	5.23682
AT2G05840.2	20S proteasome subunit PAA2	6.44966	15.45	3	3	3	3	220	24.4404	6.69775
AT4G08900.1	arginase	6.44924	4.09	1	1	1	2	342	37.3213	6.55127
AT1G09750.1	Eukaryotic aspartyl protease family protein	6.44432	3.79	1	2	2	3	449	47.6306	7.51807
AT4G04640.1	ATPase, F1 complex, gamma subunit protein	6.39073	5.63	1	2	2	3	373	40.8856	8.00146
AT1G74920.2	aldehyde dehydrogenase 10A8	6.38792	6.85	2	3	3	3	496	53.9436	5.35107
AT5G45620.1	Proteasome component (PCI) domain protein	6.38234	7.77	3	3	3	3	386	44.1401	5.31299
AT4G31870.1	glutathione peroxidase 7	6.38046	5.15	2	1	1	3	233	25.7582	9.51025
AT3G10380.1	subunit of exocyst complex 8	6.35136	1.23	1	1	1	2	1053	116.533	5.92236
AT3G27300.1	glucose-6-phosphate dehydrogenase 5	6.33535	5.62	1	2	3	3	516	59.1198	8.30908
AT2G18020.1	Ribosomal protein L2 family	6.30837	11.63	3	2	2	3	258	27.8418	10.9019
AT1G70890.1	MLP-like protein 43	6.29374	12.03	1	2	2	3	158	17.8781	5.84619
AT3G56340.1	Ribosomal protein S26e family protein	6.29057	11.54	3	1	1	2	130	14.6187	11.0923
AT3G58140.1	phenylalanyl-tRNA synthetase class IIc family protein	6.26645	6.53	1	3	3	3	429	49.2206	6.40479
AT1G25350.1	glutamine-tRNA ligase, putative / glutaminyl-tRNA synthetase, putative / GlnRS, putative	6.23602	4.15	2	3	3	3	795	91.1893	6.52197
AT3G52180.1	dual specificity protein phosphatase (DsPTP1) family protein	6.23016	3.43	1	1	1	2	379	42.5985	6.55127
AT1G56330.1	secretion-associated RAS 1B	6.20966	22.28	5	3	3	4	193	21.9725	7.04932
AT1G06410.1	trehalose-phosphatase/synthase 7	6.20251	5.05	2	3	3	3	851	96.6262	5.84619
AT3G19710.1	branched-chain aminotransferase4	6.20116	5.93	1	2	2	3	354	38.9939	6.16357
AT4G25900.1	Galactose mutarotase-like superfamily protein	6.20044	10.69	1	3	3	3	318	36.2292	9.65674
AT3G13750.1	beta galactosidase 1	6.19641	3.19	1	2	2	2	847	93.5982	8.52881
AT2G44790.1	uclacyanin 2	6.1688	9.9	1	2	2	3	202	20.341	6.27783
AT2G32060.1	Ribosomal protein L7Ae/L30e/S12e/Gadd45 family protein	6.14782	15.97	1	1	2	2	144	15.3189	5.89697
AT1G23800.1	aldehyde dehydrogenase 2B7	6.14519	5.06	1	2	2	2	534	58.1159	7.32764
AT5G27470.1	seryl-tRNA synthetase / serine--tRNA ligase	6.12648	6.87	1	3	3	3	451	51.5963	6.66846
ATCG00540.1	photosynthetic electron transfer A	6.11362	7.5	1	2	2	2	320	35.3348	8.29443
AT2G41840.1	Ribosomal protein S5 family protein	6.10566	5.26	1	1	1	2	285	30.8593	10.2866
AT2G30060.1	Pleckstrin homology (PH) domain superfamily protein	6.10352	9.68	1	1	1	2	217	24.374	4.88135
AT4G04040.1	Phosphofructokinase family protein	6.08887	7.38	1	2	3	4	569	62.7018	5.60498
AT5G59880.2	actin depolymerizing factor 3	6.08352	16.94	2	1	1	2	124	14.1151	5.18604
AT1G01800.1	NAD(P)-binding Rossmann-fold superfamily protein	6.06402	10.85	4	2	3	3	295	31.6403	5.38916
AT5G19440.1	NAD(P)-binding Rossmann-fold superfamily protein	6.05153	14.42	1	4	4	5	326	35.5714	7.12256
AT4G25130.1	peptide met sulfoxide reductase 4	6.04318	4.65	1	1	1	2	258	28.6263	8.74854
AT5G15200.2	Ribosomal protein S4	6.01552	26.28	3	5	5	5	156	18.8049	9.80322
AT2G46520.1	cellular apoptosis susceptibility protein, putative / importin-alpha re-exporter, putative	5.98389	1.54	1	1	1	2	972	108.588	5.59229
AT4G17530.1	RAB GTPase homolog 1C	5.98151	21.78	7	2	3	3	202	22.3042	5.42725
AT3G49680.2	branched-chain aminotransferase 3	5.97277	7.79	2	1	3	3	411	44.7028	8.104
AT5G66760.1	succinate dehydrogenase 1-1	5.95707	12.78	2	6	6	6	634	69.6123	6.29053
AT4G24220.2	NAD(P)-binding Rossmann-fold superfamily protein	5.92693	3.36	2	1	1	2	387	44.0738	5.13525
AT1G14810.1	semialdehyde dehydrogenase family protein	5.92345	11.47	1	2	2	2	375	40.7198	7.00537
AT5G65780.1	branched-chain amino acid aminotransferase 5 / branched-chain amino acid transaminase 5 (BCAT5)	5.92193	7.71	1	1	3	3	415	45.5522	7.86963
AT1G14980.1	chaperonin 10	5.92064	16.33	1	1	1	2	98	10.8058	7.41553
AT1G12920.1	eukaryotic release factor 1-2	5.90937	6.91	3	3	3	4	434	48.9106	5.35107
AT5G10560.1	Glycosyl hydrolase family protein	5.90842	3.54	1	3	3	4	792	87.1297	6.37939
AT1G49760.1	poly(A) binding protein 8	5.89503	4.92	1	2	3	3	671	72.7332	7.53271
AT3G48560.1	chlorsulfuron/imidazolinone resistant 1	5.85065	1.64	1	1	1	2	670	72.5392	6.65381
AT2G34480.1	Ribosomal protein L18ae/LX family protein	5.846	7.87	1	1	1	2	178	21.2934	10.4771
AT2G27030.2	calmodulin 5	5.83332	15.04	10	1	1	2	113	12.8601	4.32275
AT3G56650.1	Mog1/PsbP/DUF1795-like photosystem II reaction center PsbP family protein	5.79513	6.49	1	1	1	2	262	28.6122	9.26123
AT2G37040.1	PHE ammonia lyase 1	5.78164	4.97	2	2	2	2	725	78.6761	6.30322
AT4G29120.1	6-phosphogluconate dehydrogenase family protein	5.77812	8.98	1	2	2	2	334	35.3493	8.39697
AT5G40370.1	Glutaredoxin family protein	5.7709	12.61	2	1	1	2	111	11.749	7.23975
AT2G22480.1	phosphofructokinase 5	5.71165	5.4	1	2	2	2	537	58.5778	7.25439
AT1G04690.1	potassium channel beta subunit 1	5.70687	8.84	1	3	3	3	328	36.5157	7.41553
AT2G19570.1	cytidine deaminase 1	5.7064	9.3	1	2	2	2	301	32.5614	5.87158
AT5G56350.1	Pyruvate kinase family protein	5.70375	6.22	5	1	3	3	498	54.3759	6.85889
AT3G42170.1	BED zinc finger ;hAT family dimerisation domain	5.68471	4.17	1	2	2	2	696	78.7639	5.35107
AT5G14250.1	Proteasome component (PCI) domain protein	5.6521	6.99	2	3	3	3	429	47.7106	6.37939
AT3G02660.1	Tyrosyl-tRNA synthetase, class Ib, bacterial/mitochondrial	5.62928	2.74	1	1	1	2	511	56.5832	6.37939
AT3G14390.1	Pyridoxal-dependent decarboxylase family protein	5.62833	5.17	2	2	2	2	484	53.5236	6.97607
AT2G17200.1	ubiquitin family protein	5.62734	7.08	1	2	2	2	551	58.0169	4.93213
AT1G23440.1	Peptidase C15, pyroglutamyl peptidase I-like	5.62156	5.53	1	1	1	2	217	23.603	7.06396
AT3G11780.1	MD-2-related lipid recognition domain-containing protein / ML domain-containing protein	5.62055	16.99	2	2	2	2	153	16.7942	5.09717
AT4G22240.1	Plastid-lipid associated protein PAP / fibrillin family protein	5.60123	7.1	1	2	2	3	310	33.6348	5.8335
AT5G63420.1	RNA-metabolising metallo-beta-lactamase family protein	5.59153	1.32	1	1	1	2	911	100.49	8.22119
AT1G32440.1	plastidial pyruvate kinase 3	5.5572	5.6	1	1	3	3	571	62.5752	7.81104
AT5G24490.1	30S ribosomal protein, putative	5.55132	8.77	1	3	3	3	308	34.835	6.75635
AT1G09795.1	ATP phosphoribosyl transferase 2	5.544	6.54	1	2	2	2	413	44.7284	6.80029
AT5G26570.1	catalytics;carbohydrate kinases;phosphoglucan, water dikinases	5.54032	3.26	2	3	3	3	1196	131.241	6.23975
AT3G11710.1	lysyl-tRNA synthetase 1	5.52852	6.39	1	5	5	5	626	70.8426	6.23975
AT2G24020.2	Uncharacterised BCR, YbaB family COG0718	5.52213	13.89	3	2	2	2	180	19.6127	9.1001
AT5G64120.1	Peroxidase superfamily protein	5.51278	4.27	1	1	1	2	328	34.8676	8.20654
AT4G25050.1	acyl carrier protein 4	5.51235	11.68	2	1	1	2	137	14.5355	4.81787
AT1G24180.1	Thiamin diphosphate-binding fold (THDP-binding) superfamily protein	5.51071	2.8	1	1	1	2	393	43.3308	7.91357
AT3G04880.1	DNA-damage-repair/toleration protein (DRT102)	5.50181	4.19	1	1	1	2	310	33.2124	5.32568
AT2G19480.3	nucleosome assembly protein 1;2	5.50167	5.38	3	2	2	2	372	42.8204	4.39893
AT1G62740.1	stress-inducible protein, putative	5.47369	4.38	1	2	2	2	571	64.4792	6.17627
AT4G20860.1	FAD-binding Berberine family protein	5.47283	4.53	1	2	2	2	530	60.371	9.0415
AT2G41680.1	NADPH-dependent thioredoxin reductase C	5.4639	5.86	1	2	2	2	529	57.9134	6.771
AT1G49660.1	carboxyesterase 5	5.4488	10.34	1	2	2	2	319	35.1749	5.5415
AT4G08870.1	Arginase/deacetylase superfamily protein	5.43922	7.85	2	2	2	2	344	37.9566	6.31592
AT2G45790.1	phosphomannomutase	5.42312	14.63	1	3	3	4	246	27.7441	5.5415
AT1G66240.1	homolog of anti-oxidant 1	5.41491	23.58	2	2	2	2	106	11.4229	7.94287
ATCG00790.1	ribosomal protein L16	5.40944	10.37	1	1	1	2	135	15.2843	11.6196
AT2G20630.1	PP2C induced by AVRRPM1	5.40168	9.68	5	2	2	2	279	30.4776	6.13818
AT4G38540.1	FAD/NAD(P)-binding oxidoreductase family protein	5.39892	3.44	1	1	1	2	407	45.476	6.34131
AT5G64100.1	Peroxidase superfamily protein	5.38195	8.16	1	2	2	2	331	35.6566	9.29053
AT3G49910.1	Translation protein SH3-like family protein	5.37695	17.81	1	2	2	2	146	16.9342	10.7847
AT4G09670.1	Oxidoreductase family protein	5.36383	6.63	1	2	2	2	362	39.5371	5.88428
AT3G10690.1	DNA GYRASE A	5.35179	1.47	1	1	1	2	950	104.472	6.90283
AT5G35700.1	fimbrin-like protein 2	5.33115	3.64	4	1	2	2	687	76.7102	5.2749
AT5G22800.1	Alanyl-tRNA synthetase, class IIc	5.3227	2.25	1	2	2	2	978	107.764	5.59229
AT4G39730.1	Lipase/lipooxygenase, PLAT/LH2 family protein	5.3042	17.13	1	2	3	3	181	20.123	5.18604
AT4G11600.1	glutathione peroxidase 6	5.26068	10.34	1	2	2	2	232	25.5683	9.34912
AT3G02780.1	isopentenyl pyrophosphate:dimethylallyl pyrophosphate isomerase 2	5.24458	8.8	1	2	2	2	284	32.5867	6.55127
AT5G22770.1	alpha-adaptin	5.21656	1.48	2	1	1	2	1012	112.078	6.22705
AT5G66530.1	Galactose mutarotase-like superfamily protein	5.21597	7.49	1	2	2	2	307	33.6708	5.96045
AT2G17265.1	homoserine kinase	5.21289	4.05	1	1	1	2	370	38.5043	8.29443
AT1G27130.1	glutathione S-transferase tau 13	5.19591	4.85	1	1	1	2	227	25.115	5.93506
AT1G58080.1	ATP phosphoribosyl transferase 1	5.18631	5.6	1	1	2	2	411	44.5283	6.43018
AT3G44110.2	DNAJ homologue 3	5.17068	9.91	2	1	3	4	343	37.6508	8.17725
AT2G26930.1	4-(cytidine 5'-phospho)-2-C-methyl-D-erithritol kinase	5.1677	3.39	1	1	1	2	383	42.0165	7.02002
AT3G59020.1	ARM repeat superfamily protein	5.16306	2.33	2	2	2	2	1029	117.565	4.89404
AT3G04000.1	NAD(P)-binding Rossmann-fold superfamily protein	5.15336	5.15	1	1	1	2	272	28.4168	7.26904
AT1G08520.1	ALBINA 1	5.1369	2.89	1	2	2	2	760	83.2322	5.35107
AT4G16500.1	Cystatin/monellin superfamily protein	5.12104	21.37	1	2	2	2	117	12.5479	9.12939
AT5G18170.1	glutamate dehydrogenase 1	5.11296	5.35	1	1	2	2	411	44.496	6.85889
AT3G05780.1	lon protease 3	5.10378	1.41	3	1	1	2	924	103.411	7.73779
AT4G17870.1	Polyketide cyclase/dehydrase and lipid transport superfamily protein	5.09866	13.61	1	2	2	2	191	21.5617	5.8208
AT4G33360.2	NAD(P)-binding Rossmann-fold superfamily protein	5.07548	11.48	3	3	3	3	305	33.4062	8.1333
AT5G27770.1	Ribosomal L22e protein family	4.99832	18.55	2	2	2	2	124	14.0384	9.5542
AT5G59290.1	UDP-glucuronic acid decarboxylase 3	4.99662	8.19	4	2	2	3	342	38.5449	8.11865
AT4G14570.1	acylaminoacyl-peptidase-related	4.99408	3.4	1	2	2	2	764	83.8848	5.94775
AT3G12800.1	short-chain dehydrogenase-reductase B	4.99205	9.06	1	2	2	2	298	31.7766	9.14404
AT1G26390.1	FAD-binding Berberine family protein	4.97258	2.83	2	1	1	2	530	58.9101	9.12939
AT4G30190.1	H(+)-ATPase 2	4.96263	2.64	7	2	2	2	948	104.335	6.99072
AT5G09900.1	26S proteasome regulatory subunit, putative (RPN5)	4.96137	4.52	5	2	2	3	442	50.8048	7.40088
AT1G67680.1	SRP72 RNA-binding domain	4.95834	3.92	1	2	2	2	664	73.0248	8.82178
AT1G13060.1	20S proteasome beta subunit E1	4.95169	12.04	3	3	3	3	274	29.6484	6.43018
AT5G14260.3	Rubisco methyltransferase family protein	4.95078	4.86	1	2	2	3	514	57.5485	6.78564
AT3G12160.1	RAB GTPase homolog A4D	4.95029	9.91	12	1	2	2	222	24.7045	6.1001
AT3G28940.1	AIG2-like (avirulence induced gene) family protein	4.94348	13.02	1	2	2	3	169	19.4526	5.07178
AT1G17470.1	developmentally regulated G-protein 1	4.94213	5.51	2	2	2	2	399	44.6113	8.66064
AT2G34470.1	urease accessory protein G	4.92405	9.09	2	2	2	2	275	30.0641	6.52197
AT2G17840.1	Senescence/dehydration-associated protein-related	4.91742	5.09	2	2	2	2	452	48.97	5.41455
AT5G56680.1	Class II aminoacyl-tRNA and biotin synthetases superfamily protein	4.91495	3.85	1	2	2	2	572	63.7426	5.57959
AT1G01080.1	RNA-binding (RRM/RBD/RNP motifs) family protein	4.91411	9.56	2	2	2	2	293	32.5555	8.89502
ATCG00380.1	chloroplast ribosomal protein S4	4.90039	5.47	1	1	1	2	201	23.2257	10.3306
AT2G29560.1	cytosolic enolase	4.8993	6.11	1	2	2	2	475	51.5673	5.51611
AT5G51970.1	GroES-like zinc-binding alcohol dehydrogenase family protein	4.88869	5.77	1	2	2	2	364	39.2298	5.97314
AT1G75750.2	GAST1 protein homolog 1	4.86571	13.4	2	1	1	2	97	10.6383	9.11475
AT4G38800.1	methylthioadenosine nucleosidase 1	4.86287	7.49	1	2	2	2	267	28.433	4.84326
ATCG00800.1	structural constituent of ribosome	4.85691	9.17	1	2	2	2	218	25.1725	9.48096
AT5G42080.3	dynamin-like protein	4.85526	4.14	3	2	2	2	604	67.4683	8.14795
AT1G18450.1	actin-related protein 4	4.83711	5.44	1	2	2	2	441	48.9053	5.35107
AT4G33220.1	pectin methylesterase 44	4.81535	4	2	2	2	2	525	58.4624	7.2251
AT1G14610.1	valyl-tRNA synthetase / valine--tRNA ligase (VALRS)	4.81233	1.99	1	2	2	2	1108	125.846	7.10791
AT4G16720.1	Ribosomal protein L23/L15e family protein	4.78542	14.71	2	2	2	3	204	24.2242	11.4438
AT2G22170.1	Lipase/lipooxygenase, PLAT/LH2 family protein	4.75879	14.75	1	2	3	3	183	20.1169	5.31299
AT2G14170.2	aldehyde dehydrogenase 6B2	4.75643	6.63	3	2	2	2	498	53.3721	5.99854
AT1G09310.1	Protein of unknown function, DUF538	4.73448	17.32	1	3	3	3	179	19.9346	5.37646
AT2G20140.1	AAA-type ATPase family protein	4.71221	5.42	2	2	2	2	443	49.316	6.1001
AT5G05780.2	RP non-ATPase subunit 8A	4.70073	8.2	4	2	2	2	305	34.3502	6.53662
AT4G33150.3	lysine-ketoglutarate reductase/saccharopine dehydrogenase bifunctional enzyme	4.69801	4.98	2	2	2	2	482	52.6701	6.18896
AT2G32080.2	purin-rich alpha 1	4.68909	6.44	2	1	1	1	295	32.0821	6.12549
AT1G16470.1	proteasome subunit PAB1	4.68583	10.64	2	2	2	2	235	25.6853	5.69385
AT3G09910.1	RAB GTPase homolog C2B	4.68114	17.07	6	1	2	2	205	22.8897	8.22119
AT1G16350.1	Aldolase-type TIM barrel family protein	4.67795	4.38	2	2	2	2	502	54.0173	6.48096
AT3G62870.1	Ribosomal protein L7Ae/L30e/S12e/Gadd45 family protein	4.67394	7.42	1	2	2	2	256	29.0163	10.1548
AT2G17130.2	isocitrate dehydrogenase subunit 2	4.66045	4.13	2	1	1	2	363	39.1239	6.32861
AT3G56070.1	rotamase cyclophilin 2	4.65647	11.93	1	1	2	2	176	18.9083	7.81104
AT5G16970.1	alkenal reductase	4.65384	6.96	5	2	2	2	345	38.1091	6.17627
AT5G27850.1	Ribosomal protein L18e/L15 superfamily protein	4.63267	11.76	2	2	2	2	187	20.9537	10.9604
AT5G28500.2	unknown protein; BEST Arabidopsis thaliana protein match is: unknown protein (TAIR:AT3G04550.1).	4.62056	5.58	2	1	1	1	269	29.6523	6.41748
AT5G11170.2	DEAD/DEAH box RNA helicase family protein	4.61303	6.1	4	2	2	2	344	39.0681	6.84424
AT4G34350.1	4-hydroxy-3-methylbut-2-enyl diphosphate reductase	4.60058	5.15	1	2	2	2	466	52.7477	6.07471
AT4G09650.1	ATP synthase delta-subunit gene	4.59393	8.97	1	2	2	2	234	25.6527	9.05615
AT1G48830.1	Ribosomal protein S7e family protein	4.58754	10.47	1	2	2	2	191	21.909	9.80322
AT1G16080.1	unknown protein; LOCATED IN: apoplast, chloroplast stroma, chloroplast, chloroplast envelope; EXPRESSED IN: 23 plant structures; EXPRESSED DURING: 14 growth stages; Has 81 Blast hits to 81 proteins in 28 species: Archae - 0; Bacteria - 2; Metazoa - 0; Fungi - 0; Plants - 62; Viruses - 0; Other Eukaryotes - 17 (source: NCBI BLink).	4.58372	8.95	1	2	2	2	313	34.1084	6.78564
AT1G43670.1	Inositol monophosphatase family protein	4.58064	6.74	1	2	2	3	341	37.2637	5.46533
AT2G02390.1	glutathione S-transferase zeta 1	4.5755	5.88	2	1	1	2	221	24.8718	5.84619
AT4G29700.1	Alkaline-phosphatase-like family protein	4.57443	6.29	1	2	2	2	461	51.5545	7.78174
AT1G15930.2	Ribosomal protein L7Ae/L30e/S12e/Gadd45 family protein	4.56051	14.58	1	1	2	3	144	15.367	5.5542
AT4G39150.1	DNAJ heat shock N-terminal domain-containing protein	4.54547	3.77	1	1	1	2	345	38.4379	7.50342
AT2G23610.1	methyl esterase 3	4.52222	10.27	3	2	2	2	263	29.8037	5.51611
AT1G10760.1	Pyruvate phosphate dikinase, PEP/pyruvate binding domain	4.49869	1.93	2	2	2	2	1399	156.485	5.92236
AT3G26720.2	Glycosyl hydrolase family 38 protein	4.48863	2.23	2	2	2	2	943	106.394	7.10791
AT3G57260.1	beta-1,3-glucanase 2	4.47312	5.9	1	1	1	1	339	37.3156	4.98291
AT4G26110.2	nucleosome assembly protein1;1	4.46506	6.69	2	2	2	2	359	41.5822	4.44971
AT3G19760.1	eukaryotic initiation factor 4A-III	4.45195	5.15	2	1	2	2	408	45.8154	6.22705
AT5G54600.2	Translation protein SH3-like family protein	4.44144	12.85	2	2	2	2	179	19.7407	9.70068
AT2G47940.2	DEGP protease 2	4.44046	3.63	2	2	2	3	606	66.632	5.94775
AT3G08740.1	elongation factor P (EF-P) family protein	4.44001	10.59	1	2	2	2	236	26.2113	8.39697
AT4G32640.1	Sec23/Sec24 protein transport family protein	4.43353	2.22	1	2	2	2	1080	116.217	7.86963
AT1G18640.2	3-phosphoserine phosphatase	4.41307	5.08	1	1	1	2	295	32.2977	6.37939
AT1G16880.2	uridylyltransferase-related	4.40669	15.49	2	3	3	3	213	22.6587	5.41455
AT4G36250.1	aldehyde dehydrogenase 3F1	4.40614	5.79	1	2	2	2	484	53.5811	8.07471
AT5G57020.1	myristoyl-CoA:protein N-myristoyltransferase	4.40066	4.38	1	2	2	2	434	49.7672	6.80029
AT3G01120.1	Pyridoxal phosphate (PLP)-dependent transferases superfamily protein	4.39818	3.73	1	2	2	2	563	59.8808	6.87354
AT2G23350.1	poly(A) binding protein 4	4.39438	5.59	3	3	4	4	662	71.6071	6.85889
AT5G08380.1	alpha-galactosidase 1	4.39229	5.61	3	2	2	2	410	45.6797	6.66846
AT4G01870.1	tolB protein-related	4.38321	2.15	1	1	1	3	652	72.7702	5.98584
AT1G59900.1	pyruvate dehydrogenase complex E1 alpha subunit	4.37875	2.83	1	1	1	2	389	43.0316	7.48877
AT5G35100.2	Cyclophilin-like peptidyl-prolyl cis-trans isomerase family protein	4.37643	8.57	2	1	1	1	245	26.6076	6.56592
AT4G17090.1	chloroplast beta-amylase	4.37559	2.55	1	1	1	2	548	61.3139	7.04932
AT3G49010.4	breast basic conserved 1	4.37103	21.08	4	3	3	4	204	23.525	11.0044
AT5G56280.1	COP9 signalosome subunit 6A	4.35565	6.62	1	2	2	2	317	35.6358	6.80029
AT5G49030.1	tRNA synthetase class I (I, L, M and V) family protein	4.33599	2.2	3	2	2	2	1093	122.93	7.12256
AT5G58490.1	NAD(P)-binding Rossmann-fold superfamily protein	4.33559	6.48	1	2	2	2	324	35.7343	5.93506
AT4G13360.1	ATP-dependent caseinolytic (Clp) protease/crotonase family protein	4.33364	5.23	1	2	2	2	421	46.2217	6.66846
AT4G04020.1	fibrillin	4.32939	11.01	1	3	3	3	318	34.9272	5.60498
AT1G70410.3	beta carbonic anhydrase 4	4.32432	7.36	2	2	2	2	258	28.3945	7.12256
AT1G29660.1	GDSL-like Lipase/Acylhydrolase superfamily protein	4.32274	7.14	1	2	2	2	364	40.1166	5.36377
AT2G17420.1	NADPH-dependent thioredoxin reductase A	4.32162	10.32	2	3	3	3	378	39.9893	6.69775
AT5G60360.2	aleurain-like protease	4.3199	6.16	5	2	2	2	357	38.8773	6.7124
AT5G11450.1	Mog1/PsbP/DUF1795-like photosystem II reaction center PsbP family protein	4.29207	8.75	1	2	2	2	297	33.344	8.74854
AT3G20370.1	TRAF-like family protein	4.28857	5.54	1	2	2	2	379	43.4217	6.58057
AT1G72550.2	tRNA synthetase beta subunit family protein	4.26869	3.77	2	2	2	2	584	65.918	5.49072
AT5G03650.1	starch branching enzyme 2.2	4.26394	3.11	1	2	2	2	805	92.5321	5.85889
AT1G74100.1	sulfotransferase 16	4.26186	7.4	1	2	2	2	338	39.1944	5.61768
AT4G27450.1	Aluminium induced protein with YGL and LRDR motifs	4.26019	6	1	1	1	2	250	27.6045	5.85889
AT2G40660.1	Nucleic acid-binding, OB-fold-like protein	4.24495	8.74	1	3	3	3	389	42.0622	7.40088
AT1G20450.2	Dehydrin family protein	4.23938	9.27	2	2	2	2	259	29.4249	5.46533
AT5G14920.1	Gibberellin-regulated family protein	4.23015	6.55	1	2	2	2	275	29.1194	9.93506
AT5G22060.1	DNAJ homologue 2	4.21377	7.88	1	1	3	3	419	46.409	7.12256
AT5G09440.1	EXORDIUM like 4	4.21313	8.99	2	2	2	2	278	29.4553	9.48096
AT2G26250.1	3-ketoacyl-CoA synthase 10	4.20451	5.09	1	2	2	2	550	61.9216	9.01221
AT2G14120.1	dynamin related protein	4.19882	2.95	5	2	2	2	780	86.5901	6.31592
AT1G70320.1	ubiquitin-protein ligase 2	4.19553	0.66	3	2	2	2	3658	403.365	4.94482
AT2G31570.1	glutathione peroxidase 2	4.19496	12.43	1	2	2	2	169	18.9327	5.71924
AT3G13930.1	Dihydrolipoamide acetyltransferase, long form protein	4.19114	3.9	1	2	2	2	539	58.431	7.6499
AT3G10740.1	alpha-L-arabinofuranosidase 1	4.19031	3.1	1	2	2	2	678	74.997	5.77002
AT4G05390.2	root FNR 1	4.1783	5.71	5	2	2	2	350	39.2988	8.22119
AT4G15000.2	Ribosomal L27e protein family	4.17569	12.21	4	2	2	2	131	15.0254	10.1548
AT3G06050.1	peroxiredoxin IIF	4.17419	8.96	1	1	1	1	201	21.4321	8.89502
AT4G37000.1	accelerated cell death 2 (ACD2)	4.16496	7.84	1	2	2	2	319	36.4256	6.03662
AT1G11870.1	Seryl-tRNA synthetase	4.10488	3.13	2	1	1	1	512	57.1455	6.94678
AT1G35680.1	Ribosomal protein L21	4.10438	10	1	2	2	2	220	24.0236	9.24658
AT1G35670.1	calcium-dependent protein kinase 2	4.10278	4.24	3	2	2	2	495	55.8801	5.42725
AT1G55090.1	carbon-nitrogen hydrolase family protein	4.08762	2.21	1	1	1	1	725	80.8482	5.84619
AT4G32180.1	pantothenate kinase 2	4.07151	2.66	2	2	2	2	901	99.5766	5.89697
AT2G39800.2	delta1-pyrroline-5-carboxylate synthase 1	4.03023	3.75	5	2	2	2	614	66.7178	5.93506
AT5G54960.1	pyruvate decarboxylase-2	4.02478	3.29	2	2	2	2	607	65.776	5.96045
AT5G63840.1	Glycosyl hydrolases family 31 protein	4.01989	2.5	1	2	2	2	921	104.209	6.26514
AT2G43820.1	UDP-glucosyltransferase 74F2	4.01232	6.9	1	2	2	2	449	50.7395	5.35107
AT2G26740.1	soluble epoxide hydrolase	4.0118	5.92	1	2	2	2	321	36.4006	5.43994
AT2G20790.3	clathrin adaptor complexes medium subunit family protein	3.99726	6.56	3	1	1	1	427	45.7829	5.17334
AT4G11380.1	Adaptin family protein	3.99158	3.47	3	3	3	3	894	99.3087	5.04639
AT5G60790.1	ABC transporter family protein	3.98218	3.36	1	1	2	3	595	66.843	6.45557
AT2G22780.1	peroxisomal NAD-malate dehydrogenase 1	3.95637	6.78	1	1	2	2	354	37.4415	7.95752
AT1G65590.1	beta-hexosaminidase 3	3.93878	2.24	1	1	1	2	535	59.9758	8.14795
AT5G08530.1	51 kDa subunit of complex I	3.92563	4.53	1	2	2	2	486	53.4152	8.1626
AT5G15530.1	biotin carboxyl carrier protein 2	3.91392	7.84	1	1	2	2	255	27.262	7.79639
AT1G06650.2	2-oxoglutarate (2OG) and Fe(II)-dependent oxygenase superfamily protein	3.91167	5.96	5	2	2	2	369	41.9934	6.66846
AT1G13750.1	Purple acid phosphatases superfamily protein	3.89808	3.59	1	2	2	2	613	68.1987	6.75635
AT3G11400.1	eukaryotic translation initiation factor 3G1	3.88883	2.72	2	1	1	2	294	32.6944	8.22119
AT2G19520.1	Transducin family protein / WD-40 repeat family protein	3.88538	5.52	1	2	2	2	507	55.7246	6.22705
AT2G39770.1	Glucose-1-phosphate adenylyltransferase family protein	3.86095	9.42	2	3	3	3	361	39.5519	6.72705
AT5G17020.2	exportin 1A	3.8546	1.79	3	2	2	2	1060	121.389	5.52881
AT1G19920.1	Pseudouridine synthase/archaeosine transglycosylase-like family protein	3.84337	3.36	1	1	2	2	476	53.6043	6.60986
AT2G26990.1	proteasome family protein	3.84262	1.82	1	1	1	2	439	51.1537	5.56689
AT3G06580.1	Mevalonate/galactokinase family protein	3.83933	4.03	1	2	2	2	496	54.3065	5.96045
AT1G75950.1	S phase kinase-associated protein 1	3.8365	9.38	1	1	1	1	160	17.8458	4.53857
AT3G24830.1	Ribosomal protein L13 family protein	3.82398	11.17	1	2	2	2	206	23.4438	10.3452
AT3G27430.1	N-terminal nucleophile aminohydrolases (Ntn hydrolases) superfamily protein	3.82364	7.12	4	2	2	2	267	28.7935	8.73389
AT4G23850.1	AMP-dependent synthetase and ligase family protein	3.82338	5.26	2	3	3	3	666	74.4599	5.87158
AT3G10950.1	Zinc-binding ribosomal protein family protein	3.81524	17.39	2	1	1	1	92	10.4385	10.3159
AT3G53560.1	Tetratricopeptide repeat (TPR)-like superfamily protein	3.78892	5.59	1	2	2	2	340	38.6402	7.06396
AT1G06950.1	translocon at the inner envelope membrane of chloroplasts 110	3.76635	1.57	1	1	1	1	1016	112.051	5.97314
AT2G34420.1	photosystem II light harvesting complex gene B1B2	3.76503	7.55	7	2	2	2	265	28.0361	5.43994
AT1G30120.1	pyruvate dehydrogenase E1 beta	3.7594	4.68	2	2	2	2	406	44.2162	6.354
AT4G35450.4	ankyrin repeat-containing protein 2	3.74986	6.91	3	1	2	2	304	33.0531	4.52588
AT2G42910.1	Phosphoribosyltransferase family protein	3.7448	6.23	1	2	2	2	337	37.5364	6.45557
AT2G04690.2	Pyridoxamine 5'-phosphate oxidase family protein	3.72559	7.39	2	1	1	1	203	22.8068	7.03467
AT1G51680.2	4-coumarate:CoA ligase 1	3.7027	6.12	3	2	2	2	490	53.0812	5.12256
AT1G01300.1	Eukaryotic aspartyl protease family protein	3.70096	3.71	1	1	1	1	485	52.1423	8.98291
AT1G17720.2	Protein phosphatase 2A, regulatory subunit PR55	3.69958	5.8	2	2	2	2	500	56.1406	5.8208
ATCG01240.1	ribosomal protein S7	3.68849	12.9	1	2	2	2	155	17.3465	11.2827
AT5G04430.1	binding to TOMV RNA 1L (long form)	3.68585	7.99	2	2	2	2	313	33.8	6.01123
AT2G34040.2	Apoptosis inhibitory protein 5 (API5)	3.67699	5.43	2	2	2	2	442	50.0176	5.36377
AT1G17020.1	senescence-related gene 1	3.66586	3.35	1	1	1	2	358	41.013	5.46533
AT5G03290.1	isocitrate dehydrogenase V	3.65367	4.01	1	1	1	1	374	40.5988	6.78564
AT5G13280.1	aspartate kinase 1	3.65159	3.69	1	2	2	2	569	62.2589	6.80029
AT5G13110.1	glucose-6-phosphate dehydrogenase 2	3.64342	3.36	3	2	2	2	596	67.1184	8.29443
AT2G27730.1	copper ion binding	3.64293	13.27	1	1	1	1	113	11.9403	9.64209
AT1G56450.1	20S proteasome beta subunit G1	3.63073	6.1	1	1	1	1	246	27.6338	6.55127
AT1G16460.1	rhodanese homologue 2	3.62897	5.35	2	1	1	1	318	34.6953	5.2749
AT2G04842.1	threonyl-tRNA synthetase, putative / threonine--tRNA ligase, putative	3.61202	2.92	1	2	2	2	650	74.7373	6.93213
AT5G26280.2	TRAF-like family protein	3.57446	7.65	2	2	2	2	327	36.8519	8.17725
AT1G07770.1	ribosomal protein S15A	3.56538	6.15	3	1	1	2	130	14.7949	9.89111
AT2G19760.1	profilin 1	3.53264	14.5	1	1	1	1	131	14.2571	4.81787
AT3G48750.1	cell division control 2	3.52833	6.46	34	2	2	2	294	34.0086	6.91748
AT3G48420.1	Haloacid dehalogenase-like hydrolase (HAD) superfamily protein	3.51659	4.7	1	1	1	1	319	34.2238	8.06006
AT1G16890.2	ubiquitin-conjugating enzyme 36	3.46466	16.99	6	2	2	2	153	17.209	7.34229
AT2G24050.1	MIF4G domain-containing protein / MA3 domain-containing protein	3.45842	2.01	1	1	1	1	747	82.8377	7.66455
AT1G08550.1	non-photochemical quenching 1	3.44997	3.03	1	1	1	1	462	51.9842	5.2876
AT2G27600.1	AAA-type ATPase family protein	3.44913	2.76	1	1	1	1	435	48.5627	6.96143
AT5G41950.1	Tetratricopeptide repeat (TPR)-like superfamily protein	3.44681	2.48	1	1	1	1	565	62.3594	4.75439
AT2G22475.1	GRAM domain family protein	3.44627	4.68	1	1	1	1	299	32.195	5.41455
AT3G50670.1	U1 small nuclear ribonucleoprotein-70K	3.4362	3.75	1	1	1	1	427	50.3581	9.39307
AT5G09500.1	Ribosomal protein S19 family protein	3.43592	11.33	4	1	1	1	150	16.7392	10.521
AT1G03130.1	photosystem I subunit D-2	3.43323	7.35	2	1	1	1	204	22.2927	9.77393
AT1G22400.1	UDP-Glycosyltransferase superfamily protein	3.42269	4.09	2	2	2	2	489	54.9742	5.09717
AT1G08980.1	amidase 1	3.40372	3.76	1	1	1	1	425	45.028	6.26514
AT3G04920.1	Ribosomal protein S24e family protein	3.40193	11.28	1	1	1	2	133	15.3626	10.6968
AT1G66670.1	CLP protease proteolytic subunit 3	3.34275	4.21	1	1	1	1	309	33.9031	7.72314
AT3G15190.1	chloroplast 30S ribosomal protein S20, putative	3.32512	6.44	1	1	1	1	202	21.8126	10.1255
AT3G15610.1	Transducin/WD40 repeat-like superfamily protein	3.31831	7.04	3	2	2	2	341	37.3325	6.46826
AT1G50380.1	Prolyl oligopeptidase family protein	3.30669	2.11	1	1	1	1	710	80.8873	5.80811
AT5G17820.1	Peroxidase superfamily protein	3.27867	4.79	1	1	1	1	313	34.0765	10.0522
AT2G20890.1	photosystem II reaction center PSB29 protein	3.26389	4.33	1	1	1	1	300	33.7745	9.12939
AT1G32220.1	NAD(P)-binding Rossmann-fold superfamily protein	3.24406	4.73	1	1	1	1	296	31.9585	5.77002
AT4G05160.1	AMP-dependent synthetase and ligase family protein	3.23734	2.39	1	1	1	1	544	59.8123	8.45557
AT1G63610.1	unknown protein; FUNCTIONS IN: molecular_function unknown; INVOLVED IN: biological_process unknown; LOCATED IN: chloroplast; EXPRESSED IN: 22 plant structures; EXPRESSED DURING: 13 growth stages; BEST Arabidopsis thaliana protein match is: unknown protein (TAIR:AT2G14910.1); Has 537 Blast hits to 411 proteins in 100 species: Archae - 0; Bacteria - 231; Metazoa - 0; Fungi - 0; Plants - 94; Viruses…	3.23683	3.82	2	1	1	1	340	37.9313	6.62451
AT2G45470.1	FASCICLIN-like arabinogalactan protein 8	3.19898	3.1	2	1	1	1	420	43.0484	5.68115
AT1G31812.1	acyl-CoA-binding protein 6	3.18901	13.04	1	1	1	1	92	10.3792	5.23682
AT4G22710.1	cytochrome P450, family 706, subfamily A, polypeptide 2	3.1652	2.66	2	1	1	1	526	59.3878	6.90283
AT5G19140.2	Aluminium induced protein with YGL and LRDR motifs	3.16481	6.31	2	1	1	1	222	23.8532	5.87158
AT5G53140.1	Protein phosphatase 2C family protein	3.1463	2.86	1	1	1	1	420	45.7576	5.09717
AT4G01700.1	Chitinase family protein	3.12839	5.71	1	1	1	1	280	31.4446	8.82178
AT3G54640.1	tryptophan synthase alpha chain	3.11627	7.05	1	1	1	1	312	33.1787	7.28369
AT3G57560.1	N-acetyl-l-glutamate kinase	3.11191	3.46	1	1	1	1	347	36.5724	8.92432
AT2G37760.3	NAD(P)-linked oxidoreductase superfamily protein	3.0997	4.48	3	1	1	1	290	32.0538	8.35303
AT4G17040.1	CLP protease R subunit 4	3.09959	3.93	1	1	1	1	305	33.4194	9.30518
AT1G47710.1	Serine protease inhibitor (SERPIN) family protein	3.09718	3.84	1	1	1	1	391	42.6127	5.08447
AT5G60980.1	Nuclear transport factor 2 (NTF2) family protein with RNA binding (RRM-RBD-RNP motifs) domain	3.09544	3.05	2	1	1	1	459	49.3855	5.96045
AT3G07090.1	PPPDE putative thiol peptidase family protein	3.08466	4.53	1	1	1	1	265	28.8278	5.8208
AT4G12470.1	azelaic acid induced 1	3.0724	9.32	1	1	1	1	161	16.7548	8.99756
AT1G20510.2	OPC-8:0 CoA ligase1	3.07025	2.75	2	1	1	1	473	51.1903	6.0874
AT1G48420.1	D-cysteine desulfhydrase	3.05599	3.99	1	1	1	1	401	43.8725	7.35693
AT4G28750.1	Photosystem I reaction centre subunit IV / PsaE protein	3.05403	9.09	2	1	1	1	143	14.9578	9.92041
AT4G00570.1	NAD-dependent malic enzyme 2	3.05351	2.31	1	1	1	1	607	66.598	7.06396
AT3G43800.1	glutathione S-transferase tau 27	3.05238	5.29	1	1	1	1	227	26.7438	5.56689
AT2G22230.1	Thioesterase superfamily protein	3.05181	6.36	1	1	1	1	220	24.2264	8.48486
AT5G58590.1	RAN binding protein 1	3.03994	5.48	1	1	1	1	219	24.707	4.7417
AT1G62640.1	3-ketoacyl-acyl carrier protein synthase III	3.03028	2.97	1	1	1	1	404	42.8196	7.35693
AT3G01480.1	cyclophilin 38	3.0106	3.43	1	1	1	1	437	47.9516	5.16064
AT3G13235.3	ubiquitin family protein	3.00848	3.39	2	1	1	1	413	45.2437	4.93213
AT1G71860.1	protein tyrosine phosphatase 1	3.00629	3.82	1	1	1	1	340	37.7748	6.29053
AT3G51310.1	VPS35 homolog C	2.96743	1.65	1	1	1	1	790	89.348	5.33838
AT1G48520.2	GLU-ADT subunit B	2.96394	3.16	3	1	1	1	475	52.4757	6.17627
AT4G15310.1	cytochrome P450, family 702, subfamily A, polypeptide 3	2.96156	3.16	1	1	1	1	475	53.897	8.23584
AT5G16710.1	dehydroascorbate reductase 1	2.95526	4.26	1	1	1	1	258	28.4955	7.73779
AT5G11680.1	FUNCTIONS IN: molecular_function unknown; INVOLVED IN: biological_process unknown; LOCATED IN: cytosol, plasma membrane; EXPRESSED IN: 26 plant structures; EXPRESSED DURING: 15 growth stages; CONTAINS InterPro DOMAIN/s: WW-domain-binding protein (InterPro:IPR018826); Has 1807 Blast hits to 1807 proteins in 277 species: Archae - 0; Bacteria - 0; Metazoa - 736; Fungi - 347; Plants - 385; Viruses - …	2.9485	6.28	1	1	1	1	207	23.0916	6.85889
AT2G45180.1	Bifunctional inhibitor/lipid-transfer protein/seed storage 2S albumin superfamily protein	2.92325	11.19	1	1	1	1	134	13.9456	8.99756
AT5G06060.1	NAD(P)-binding Rossmann-fold superfamily protein	2.90362	9.47	1	2	2	2	264	28.2745	7.69385
AT1G28130.1	Auxin-responsive GH3 family protein	2.90129	2.46	1	1	1	1	609	68.8203	5.2749
AT2G46280.3	TGF-beta receptor interacting protein 1	2.90106	9.84	3	2	2	2	254	28.3175	7.50342
AT1G02080.2	transcription regulators	2.89974	0.59	2	1	1	1	2377	263.598	5.5542
AT4G35250.1	NAD(P)-binding Rossmann-fold superfamily protein	2.88897	4.3	1	1	1	1	395	43.6957	8.42627
AT4G31530.1	NAD(P)-binding Rossmann-fold superfamily protein	2.88593	4.94	2	1	1	1	324	35.2063	7.89893
AT1G75040.1	pathogenesis-related gene 5	2.88146	5.86	1	1	1	1	239	25.2357	4.98291
AT3G16450.1	Mannose-binding lectin superfamily protein	2.87499	4.67	1	1	1	1	300	32.003	5.22412
AT1G51760.1	peptidase M20/M25/M40 family protein	2.87271	3.18	1	1	1	1	440	48.2325	6.72705
AT3G52380.1	chloroplast RNA-binding protein 33	2.8652	6.38	1	2	2	2	329	35.7223	4.64014
ATCG00750.1	ribosomal protein S11	2.85673	10.87	1	1	1	1	138	15.0142	12.2495
AT4G32580.1	Thioredoxin superfamily protein	2.85616	10	2	1	1	1	160	17.3398	6.37939
AT3G22850.1	Aluminium induced protein with YGL and LRDR motifs	2.84049	4.84	1	2	2	2	248	27.0895	6.21436
AT5G43060.1	Granulin repeat cysteine protease family protein	2.83867	4.1	1	1	2	2	463	51.1706	6.21436
AT2G17980.1	Sec1/munc18-like (SM) proteins superfamily	2.82803	2.07	1	1	1	1	627	69.1076	6.39209
AT4G18040.1	eukaryotic translation initiation factor 4E	2.82753	5.53	1	1	1	1	235	26.5028	5.12256
AT2G34020.1	Calcium-binding EF-hand family protein	2.81305	2.95	1	1	1	1	610	68.2176	8.96826
AT2G39020.1	Acyl-CoA N-acyltransferases (NAT) superfamily protein	2.79758	5.93	1	1	1	1	236	26.4234	6.1001
AT5G11810.1	unknown protein; Has 1807 Blast hits to 1807 proteins in 277 species: Archae - 0; Bacteria - 0; Metazoa - 736; Fungi - 347; Plants - 385; Viruses - 0; Other Eukaryotes - 339 (source: NCBI BLink).	2.79418	4.9	1	1	1	1	306	33.374	5.8335
AT4G29510.1	arginine methyltransferase 11	2.78574	4.87	1	1	1	1	390	43.8655	4.97021
AT1G19140.1	FUNCTIONS IN: molecular_function unknown; INVOLVED IN: ubiquinone biosynthetic process; LOCATED IN: mitochondrion; EXPRESSED IN: 24 plant structures; EXPRESSED DURING: 15 growth stages; CONTAINS InterPro DOMAIN/s: COQ9 (InterPro:IPR013718), Ubiquinone biosynthesis protein COQ9 (InterPro:IPR012762); Has 748 Blast hits to 748 proteins in 260 species: Archae - 0; Bacteria - 218; Metazoa - 126; Fungi…	2.78487	4.5	2	1	1	1	311	34.3194	8.68994
AT1G17650.1	glyoxylate reductase 2	2.78425	4.19	1	1	1	1	358	37.7565	8.44092
AT1G76180.1	Dehydrin family protein	2.78142	7.03	1	1	1	1	185	20.7738	5.47803
AT5G11720.1	Glycosyl hydrolases family 31 protein	2.76663	1.33	1	1	1	1	902	101.055	5.89697
AT3G15660.1	glutaredoxin 4	2.765	7.1	1	1	1	1	169	18.7224	6.32861
AT5G55730.1	FASCICLIN-like arabinogalactan 1	2.7617	3.3	1	1	1	1	424	44.8211	6.7417
AT4G18100.1	Ribosomal protein L32e	2.75743	8.27	1	1	1	1	133	15.4935	10.8872
AT3G13860.1	heat shock protein 60-3A	2.75499	2.62	1	1	1	1	572	60.4288	6.1001
AT5G10160.1	Thioesterase superfamily protein	2.74868	5.48	1	1	1	1	219	24.1076	9.26123
AT1G04080.2	Tetratricopeptide repeat (TPR)-like superfamily protein	2.73228	1.89	3	1	1	1	582	64.9016	5.33838
ATCG00770.1	ribosomal protein S8	2.7216	8.96	1	1	1	1	134	15.4696	10.9312
AT3G22630.1	20S proteasome beta subunit D1	2.71469	17.16	1	1	3	3	204	22.5265	6.39209
AT3G59890.2	Dihydrodipicolinate reductase, bacterial/plant	2.71235	3.21	3	1	1	1	343	37.2879	7.26904
AT3G04550.1	unknown protein; INVOLVED IN: biological_process unknown; LOCATED IN: chloroplast stroma, chloroplast; EXPRESSED IN: 22 plant structures; EXPRESSED DURING: 13 growth stages; BEST Arabidopsis thaliana protein match is: unknown protein (TAIR:AT5G28500.1); Has 110 Blast hits to 110 proteins in 51 species: Archae - 0; Bacteria - 67; Metazoa - 1; Fungi - 0; Plants - 41; Viruses - 0; Other Eukaryotes -…	2.70902	2.23	1	1	1	1	449	50.1682	5.96045
AT1G80740.1	chromomethylase 1	2.70825	2.53	1	1	1	1	791	89.1622	6.354
AT1G24100.1	UDP-glucosyl transferase 74B1	2.70758	3.48	1	1	1	1	460	50.9696	4.98291
AT3G25230.1	rotamase FKBP 1	2.70223	4.54	2	2	2	2	551	61.4144	5.31299
AT3G19820.1	cell elongation protein / DWARF1 / DIMINUTO (DIM)	2.69766	1.96	1	1	1	1	561	65.3523	7.97217
AT5G43960.2	Nuclear transport factor 2 (NTF2) family protein with RNA binding (RRM-RBD-RNP motifs) domain	2.6973	4.09	2	1	1	1	391	43.4583	4.97021
AT3G01420.1	Peroxidase superfamily protein	2.68379	2.03	1	1	1	1	639	73.1113	6.29053
AT4G01050.1	thylakoid rhodanese-like	2.65585	2.79	1	1	1	1	466	49.357	5.30029
AT1G53520.1	Chalcone-flavanone isomerase family protein	2.6552	4.88	1	1	1	1	287	30.7099	8.41162
AT1G31070.1	N-acetylglucosamine-1-phosphate uridylyltransferase 1	2.64539	5.88	3	1	1	1	153	16.9675	4.81787
AT4G14210.1	phytoene desaturase 3	2.64189	1.94	2	1	1	1	566	62.9234	6.48096
AT5G23210.4	serine carboxypeptidase-like 34	2.63765	3.03	4	1	1	1	363	41.1936	8.60205
AT1G18070.1	Translation elongation factor EF1A/initiation factor IF2gamma family protein	2.63395	1.69	2	1	1	1	532	59.2053	5.30029
AT1G64710.2	GroES-like zinc-binding dehydrogenase family protein	2.62989	3.08	2	1	1	1	357	38.9489	6.04932
AT4G03280.2	photosynthetic electron transfer C	2.62582	6.67	2	1	1	1	210	22.5185	8.32373
AT5G23740.1	ribosomal protein S11-beta	2.62509	6.92	1	1	1	1	159	17.7376	10.6089
AT2G23420.1	nicotinate phosphoribosyltransferase 2	2.61345	1.97	1	1	1	1	557	62.2335	6.20166
AT5G05600.1	2-oxoglutarate (2OG) and Fe(II)-dependent oxygenase superfamily protein	2.61179	3.23	1	1	1	1	371	42.1504	6.29053
AT4G28706.1	pfkB-like carbohydrate kinase family protein	2.60545	3.99	4	1	1	1	401	43.0521	6.32861
AT1G31910.2	GHMP kinase family protein	2.60327	3.56	2	1	1	1	450	49.2094	6.34131
AT4G21470.1	riboflavin kinase/FMN hydrolase	2.60081	2.37	1	1	1	1	379	42.0837	6.37939
AT3G16370.1	GDSL-like Lipase/Acylhydrolase superfamily protein	2.58329	3.97	1	1	1	1	353	38.1754	8.30908
AT1G77060.1	Phosphoenolpyruvate carboxylase family protein	2.58055	2.65	1	1	1	1	339	36.5426	6.85889
AT3G42050.1	vacuolar ATP synthase subunit H family protein	2.57088	3.4	1	1	1	1	441	50.2525	7.03467
AT3G55280.3	ribosomal protein L23AB	2.56823	8.78	3	1	1	1	148	16.7335	10.1694
AT3G15260.1	Protein phosphatase 2C family protein	2.56378	4.84	1	1	1	1	289	31.6102	5.80811
AT5G01750.1	Protein of unknown function (DUF567)	2.56354	8.05	2	1	1	1	174	19.4869	8.52881
AT1G56110.1	homolog of nucleolar protein NOP56	2.56302	1.92	1	1	1	1	522	58.6364	8.70459
AT4G12730.1	FASCICLIN-like arabinogalactan 2	2.53839	2.73	1	1	1	1	403	43.4212	6.62451
AT2G30170.2	Protein phosphatase 2C family protein	2.53699	5.88	2	1	1	1	221	23.8711	4.84326
AT1G11750.1	CLP protease proteolytic subunit 6	2.53584	4.43	2	1	1	1	271	29.3632	9.31982
AT5G66280.1	GDP-D-mannose 4,6-dehydratase 1	2.53572	2.77	2	1	1	1	361	40.8246	7.10791
AT1G20160.2	Subtilisin-like serine endopeptidase family protein	2.53534	2.33	2	1	1	1	730	76.9911	6.1001
AT3G60770.1	Ribosomal protein S13/S15	2.529	12.58	2	2	2	2	151	17.0845	10.3892
AT4G34110.1	poly(A) binding protein 2	2.52785	3.5	1	1	2	2	629	68.6292	8.20654
AT5G19180.1	E1 C-terminal related 1	2.52761	2.42	1	1	1	1	454	50.5091	5.66846
AT1G52760.1	lysophospholipase 2	2.52675	3.01	1	1	1	1	332	36.9511	6.55127
AT1G45130.1	beta-galactosidase 5	2.51266	1.64	1	1	1	1	732	81.3916	8.25049
AT1G14320.2	Ribosomal protein L16p/L10e family protein	2.51231	7.36	4	1	1	1	163	18.7899	10.2573
AT3G63130.1	RAN GTPase activating protein 1	2.51194	2.24	1	1	1	1	535	58.7904	4.71631
AT4G34620.1	small subunit ribosomal protein 16	2.49411	13.27	1	1	1	1	113	12.6908	9.80322
AT1G23860.3	RS-containing zinc finger protein 21	2.49067	5.49	5	1	1	1	164	18.8585	10.5503
AT1G33790.2	jacalin lectin family protein	2.4707	1.88	1	1	1	1	745	81.792	6.65381
AT4G11820.1	hydroxymethylglutaryl-CoA synthase / HMG-CoA synthase / 3-hydroxy-3-methylglutaryl coenzyme A synthase	2.46775	3.2	2	1	1	1	406	45.1765	7.1958
AT1G13280.1	allene oxide cyclase 4	2.46761	5.12	1	1	1	1	254	27.7921	9.0708
AT1G27450.2	adenine phosphoribosyl transferase 1	2.46712	8.2	5	1	1	1	183	19.7267	5.46533
AT3G55260.1	beta-hexosaminidase 1	2.46624	3.88	1	2	2	2	541	61.1911	6.26514
AT1G32990.1	plastid ribosomal protein l11	2.45703	4.5	1	1	1	1	222	23.1336	9.65674
AT5G19940.2	Plastid-lipid associated protein PAP / fibrillin family protein	2.44814	4.68	2	1	1	1	235	25.9848	9.33447
AT5G45170.1	Haloacid dehalogenase-like hydrolase (HAD) superfamily protein	2.43574	2.96	1	1	1	1	372	40.715	7.84033
AT1G01090.1	pyruvate dehydrogenase E1 alpha	2.43045	2.8	1	1	1	1	428	47.1439	7.48877
AT1G07660.2	Histone superfamily protein	2.42876	11.63	2	1	1	1	86	9.3882	11.2095
AT5G13560.1	unknown protein; BEST Arabidopsis thaliana protein match is: unknown protein (TAIR:AT2G37370.1); Has 12055 Blast hits to 8846 proteins in 811 species: Archae - 217; Bacteria - 1046; Metazoa - 6104; Fungi - 1115; Plants - 528; Viruses - 14; Other Eukaryotes - 3031 (source: NCBI BLink).	2.42402	3.39	1	1	1	1	679	76.6043	5.10986
AT1G30470.1	SIT4 phosphatase-associated family protein	2.42103	2.47	1	1	1	1	811	89.8321	4.55127
AT5G06580.1	FAD-linked oxidases family protein	2.4188	2.12	1	1	1	1	567	62.1357	6.90283
AT1G08250.1	arogenate dehydratase 6	2.41238	4.12	4	1	1	1	413	44.7738	6.58057
AT4G16250.1	phytochrome D	2.40979	0.95	2	1	1	1	1164	129.185	6.17627
AT1G54000.1	GDSL-like Lipase/Acylhydrolase superfamily protein	2.40147	2.81	1	1	1	1	391	43.1662	7.10791
AT1G75350.1	Ribosomal protein L31	2.39902	8.33	1	1	1	1	144	16.0225	9.80322
AT2G21385.2	unknown protein; FUNCTIONS IN: molecular_function unknown; INVOLVED IN: biological_process unknown; LOCATED IN: chloroplast; EXPRESSED IN: 22 plant structures; EXPRESSED DURING: 13 growth stages; Has 49 Blast hits to 49 proteins in 20 species: Archae - 0; Bacteria - 0; Metazoa - 0; Fungi - 0; Plants - 44; Viruses - 0; Other Eukaryotes - 5 (source: NCBI BLink).	2.39854	4.37	4	1	1	1	252	28.6832	5.40186
AT5G07470.1	peptidemethionine sulfoxide reductase 3	2.39459	5.94	2	1	1	1	202	22.5307	5.56689
AT2G05220.1	Ribosomal S17 family protein	2.39189	7.86	4	1	1	1	140	15.9415	10.0376
AT4G04350.1	tRNA synthetase class I (I, L, M and V) family protein	2.38728	1.34	1	1	1	1	973	110.963	6.30322
AT4G12060.1	Double Clp-N motif protein	2.38585	4.56	1	1	1	1	241	26.5439	8.82178
AT5G39410.1	Saccharopine dehydrogenase	2.3854	2.2	1	1	1	1	454	49.6499	8.29443
AT2G37690.1	phosphoribosylaminoimidazole carboxylase, putative / AIR carboxylase, putative	2.38162	4.36	1	2	2	2	642	69.7077	7.00537
AT1G80480.1	plastid transcriptionally active 17	2.37921	2.48	2	1	1	1	444	49.4568	6.1001
AT3G01340.1	Transducin/WD40 repeat-like superfamily protein	2.37692	3.64	1	1	1	1	302	32.6101	6.04932
AT1G05080.1	F-box/RNI-like/FBD-like domains-containing protein	2.37576	3.19	1	1	1	1	439	49.8515	4.729
AT4G02860.1	Phenazine biosynthesis PhzC/PhzF protein	2.36949	4.15	1	1	1	1	313	34.2942	6.1001
AT1G43190.3	polypyrimidine tract-binding protein 3	2.36772	2.79	2	1	1	1	430	47.9901	6.72705
AT2G31060.1	elongation factor family protein	2.36502	2.09	3	1	1	1	527	57.3157	6.11279
AT1G09270.3	importin alpha isoform 4	2.36133	2.19	2	1	1	1	456	50.0476	4.89404
AT5G46430.1	Ribosomal protein L32e	2.35752	8.27	1	1	1	1	133	15.4655	10.7847
AT3G61220.1	NAD(P)-binding Rossmann-fold superfamily protein	2.35252	6.76	4	1	2	2	296	32.7829	5.46533
AT3G15290.1	3-hydroxyacyl-CoA dehydrogenase family protein	2.34574	3.4	1	1	1	1	294	31.6694	7.09326
AT1G59870.1	ABC-2 and Plant PDR ABC-type transporter family protein	2.34521	0.88	1	1	1	1	1469	164.975	7.89893
AT1G05190.1	Ribosomal protein L6 family	2.33061	10.31	1	2	2	2	223	24.6903	9.89111
AT1G15950.2	cinnamoyl coa reductase 1	2.32394	3.56	2	1	1	1	337	37.1632	7.91357
AT1G76680.1	12-oxophytodienoate reductase 1	2.3233	6.18	4	2	2	2	372	41.1415	6.80029
AT4G12420.1	Cupredoxin superfamily protein	2.31978	2.21	1	1	1	1	587	65.5963	9.11475
AT4G17720.1	RNA-binding (RRM/RBD/RNP motifs) family protein	2.31886	3.51	1	1	1	1	313	33.5272	6.1001
AT1G04850.1	ubiquitin-associated (UBA)/TS-N domain-containing protein	2.31464	2.18	1	1	1	1	413	46.574	6.17627
AT1G07750.1	RmlC-like cupins superfamily protein	2.31034	3.37	2	1	1	1	356	38.2867	6.17627
AT2G14880.1	SWIB/MDM2 domain superfamily protein	2.30758	5.67	2	1	1	1	141	15.8925	9.86182
AT4G27320.1	Adenine nucleotide alpha hydrolases-like superfamily protein	2.30499	6.92	1	1	1	1	260	28.0889	6.25244
AT5G07830.1	glucuronidase 2	2.30225	1.66	1	1	1	1	543	60.2118	8.90967
AT3G48170.1	aldehyde dehydrogenase 10A9	2.30134	2.19	1	1	1	1	503	54.8831	5.51611
AT5G12890.1	UDP-Glycosyltransferase superfamily protein	2.30047	2.87	1	1	1	1	488	54.8323	6.41748
AT1G51980.2	Insulinase (Peptidase family M16) protein	2.29829	3.33	3	1	1	1	451	48.5846	5.99854
AT3G03710.1	polyribonucleotide nucleotidyltransferase, putative	2.29689	2.49	1	2	2	2	922	99.5042	5.56689
AT5G48180.1	nitrile specifier protein 5	2.29686	7.36	1	2	2	2	326	35.8304	5.18604
AT3G43670.1	Copper amine oxidase family protein	2.29646	1.6	1	1	1	1	687	77.483	6.03662
AT5G18400.1	Cytokine-induced anti-apoptosis inhibitor 1, Fe-S biogenesis	2.29637	4.46	2	1	1	1	269	29.084	4.98291
AT2G32240.1	FUNCTIONS IN: molecular_function unknown; INVOLVED IN: response to cadmium ion; LOCATED IN: plasma membrane; EXPRESSED IN: 25 plant structures; EXPRESSED DURING: 13 growth stages; CONTAINS InterPro DOMAIN/s: Prefoldin (InterPro:IPR009053); BEST Arabidopsis thaliana protein match is: unknown protein (TAIR:AT1G05320.3); Has 470429 Blast hits to 168274 proteins in 4282 species: Archae - 6896; Bacter…	2.29208	0.75	1	1	1	1	1333	148.525	4.75439
AT5G66680.1	dolichyl-diphosphooligosaccharide-protein glycosyltransferase 48kDa subunit family protein	2.2881	3.66	1	1	1	1	437	48.7138	6.34131
AT1G80360.1	Pyridoxal phosphate (PLP)-dependent transferases superfamily protein	2.27636	2.54	1	1	1	1	394	43.7333	6.3667
ATCG00270.1	photosystem II reaction center protein D	2.27574	3.68	1	1	1	1	353	39.5219	5.74463
AT5G09450.1	Tetratricopeptide repeat (TPR)-like superfamily protein	2.27199	3.18	1	1	1	1	409	46.7798	6.27783
AT4G27090.1	Ribosomal protein L14	2.26924	16.42	2	2	2	2	134	15.4956	10.0376
AT5G22580.1	Stress responsive A/B Barrel Domain	2.26588	11.71	1	1	1	1	111	12.3413	5.73193
AT2G35500.1	shikimate kinase like 2	2.26347	3.1	1	1	1	1	387	42.6608	6.27783
AT5G48480.1	Lactoylglutathione lyase / glyoxalase I family protein	2.26281	7.83	1	1	1	1	166	17.546	4.88135
AT5G14910.1	Heavy metal transport/detoxification superfamily protein	2.26135	6.74	1	1	1	1	178	18.9447	5.2749
AT4G39640.1	gamma-glutamyl transpeptidase 1	2.26079	2.27	1	1	1	1	572	61.1511	9.51025
AT1G15710.1	prephenate dehydrogenase family protein	2.25849	3.63	1	1	1	1	358	40.6075	7.78174
AT5G14320.2	Ribosomal protein S13/S18 family	2.25254	8.59	2	1	1	1	128	14.4025	8.06006
AT3G11930.1	Adenine nucleotide alpha hydrolases-like superfamily protein	2.24119	6.03	4	1	1	1	199	21.4438	5.78271
AT3G25920.1	ribosomal protein L15	2.2332	5.42	1	1	1	1	277	29.6889	10.77
AT3G02630.1	Plant stearoyl-acyl-carrier-protein desaturase family protein	2.22083	2.78	1	1	1	1	396	45.2738	6.22705
AT3G03380.1	DegP protease 7	2.22016	0.91	1	1	1	1	1097	119.802	6.11279
AT5G17990.1	tryptophan biosynthesis 1	2.21701	2.7	1	1	1	1	444	46.4911	7.26904
AT2G38710.1	AMMECR1 family	2.21407	4.21	1	1	1	1	214	24.2293	6.80029
AT4G24510.1	HXXXD-type acyl-transferase family protein	2.21359	4.99	1	2	2	2	421	47.2079	5.60498
AT2G03760.1	sulphotransferase 12	2.2132	3.37	1	1	1	1	326	37.1158	5.47803
AT1G53280.1	Class I glutamine amidotransferase-like superfamily protein	2.20949	2.51	1	1	1	1	438	46.9605	7.85498
AT1G48410.1	Stabilizer of iron transporter SufD / Polynucleotidyl transferase	2.2056	1.05	2	1	1	1	1048	116.118	9.29053
AT5G61970.1	signal recognition particle-related / SRP-related	2.20506	2.31	1	1	1	1	605	68.7895	8.83643
AT5G16880.3	Target of Myb protein 1	2.20431	4.04	2	1	1	1	297	33.3218	4.89404
AT1G07320.3	ribosomal protein L4	2.19688	3.24	3	1	1	1	278	30.1238	9.26123
AT2G13560.1	NAD-dependent malic enzyme 1	2.19566	2.25	1	1	1	1	623	69.6111	5.45264
AT5G39785.1	Protein of unknown function (DUF1666)	2.19459	1.65	2	1	1	1	606	70.9992	5.17334
AT1G05350.1	NAD(P)-binding Rossmann-fold superfamily protein	2.19351	3.25	1	1	1	1	431	46.9902	4.69092
AT1G55120.2	beta-fructofuranosidase 5	2.19307	1.98	5	1	1	1	555	62.6583	5.80811
ATCG00500.1	acetyl-CoA carboxylase carboxyl transferase subunit beta	2.19282	2.66	1	1	1	1	488	55.5741	6.23975
AT4G10120.1	Sucrose-phosphate synthase family protein	2.19264	2.1	2	1	2	2	1050	118.804	6.66846
AT5G26260.1	TRAF-like family protein	2.19245	2.56	1	1	1	1	351	39.8016	9.21729
AT2G36060.3	MMS ZWEI homologue 3	2.19225	4.86	10	1	1	1	144	16.3711	7.03467
AT3G62750.1	beta glucosidase 8	2.18985	2.62	2	1	1	1	497	56.1426	6.25244
AT3G61240.1	DEA(D/H)-box RNA helicase family protein	2.18956	2.21	3	1	1	1	498	56.7388	8.39697
AT1G23730.1	beta carbonic anhydrase 3	2.17982	5.04	1	1	1	1	258	28.8108	6.97607
AT2G01520.1	MLP-like protein 328	2.17571	15.23	2	1	2	2	151	17.5015	5.73193
AT4G29810.3	MAP kinase kinase 2	2.17567	3.85	3	1	1	1	338	37.2422	7.76709
AT3G05060.1	NOP56-like pre RNA processing ribonucleoprotein	2.17116	2.44	1	1	1	1	533	58.9665	9.21729
AT5G51110.2	Transcriptional coactivator/pterin dehydratase	2.16278	7.25	2	1	1	1	193	20.8946	7.38623
AT3G43600.1	aldehyde oxidase 2	2.16233	0.98	2	1	1	1	1321	144.488	5.70654
AT4G29220.1	phosphofructokinase 1	2.15758	3.17	1	1	1	1	473	51.9584	7.54736
AT4G34660.3	SH3 domain-containing protein	2.15579	4.73	3	1	1	1	317	35.3972	8.79248
AT3G21610.1	Acid phosphatase/vanadium-dependent haloperoxidase-related protein	2.15365	10.34	1	1	1	1	174	18.4584	7.50342
AT1G04170.1	eukaryotic translation initiation factor 2 gamma subunit	2.14022	2.58	1	1	1	1	465	50.8211	8.76318
AT5G51350.1	Leucine-rich repeat transmembrane protein kinase family protein	2.13539	1.56	1	1	1	1	895	98.8435	7.02002
AT2G23930.2	probable small nuclear ribonucleoprotein G	2.13415	22.39	3	1	1	1	67	7.34581	6.65381
AT3G45300.1	isovaleryl-CoA-dehydrogenase	2.1322	2.93	1	1	1	1	409	44.7445	7.53271
AT2G27190.1	purple acid phosphatase 12	2.12583	2.77	1	1	1	1	469	54.0885	6.43018
AT3G58730.1	vacuolar ATP synthase subunit D (VATD) / V-ATPase D subunit / vacuolar proton pump D subunit (VATPD)	2.11963	3.45	1	1	1	1	261	29.0405	9.51025
AT4G24930.1	thylakoid lumenal 17.9 kDa protein, chloroplast	2.11617	4.89	1	1	1	1	225	24.6797	6.66846
AT4G23680.1	Polyketide cyclase/dehydrase and lipid transport superfamily protein	2.11424	14.57	2	1	2	2	151	17.4626	6.34131
AT3G05420.1	acyl-CoA binding protein 4	2.11337	1.8	2	1	1	1	668	73.0295	5.30029
AT1G31360.2	RECQ helicase L2	2.11258	1.21	2	1	1	1	580	65.6096	8.22119
AT5G46630.1	Clathrin adaptor complexes medium subunit family protein	2.11092	4.34	2	2	2	2	438	49.2906	9.17334
AT1G59960.1	NAD(P)-linked oxidoreductase superfamily protein	2.10793	3.68	1	1	1	1	326	36.7068	6.44287
AT1G49750.1	Leucine-rich repeat (LRR) family protein	2.10729	2.63	1	1	1	1	494	54.3731	8.104
AT2G29960.2	cyclophilin 5	2.10372	5.76	2	1	1	2	191	20.5747	9.18799
AT1G55480.1	protein containing PDZ domain, a K-box domain, and a TPR region	2.10275	5.07	1	1	1	1	335	37.387	8.11865
AT1G18800.1	NAP1-related protein 2	2.10077	4.3	4	1	1	1	256	29.4641	4.29736
AT1G16720.1	high chlorophyll fluorescence phenotype 173	2.10052	1.84	1	1	1	1	598	65.6679	9.02686
AT1G63680.1	acid-amino acid ligases;ligases;ATP binding;ATP binding;ligases	2.09027	1.42	1	1	1	1	772	85.5332	4.69092
AT4G05420.2	damaged DNA binding protein 1A	2.08848	1.31	3	1	1	1	1067	118.878	5.2749
AT3G07900.1	O-fucosyltransferase family protein	2.08319	3.63	1	1	1	1	579	65.3221	9.62744
AT1G52100.2	Mannose-binding lectin superfamily protein	2.08315	3.15	2	1	1	1	381	41.7793	8.1333
AT3G20330.1	PYRIMIDINE B	2.08164	3.33	1	1	1	1	390	43.1393	6.59521
AT4G24800.1	MA3 domain-containing protein	2.08163	1.14	2	1	1	1	702	77.3873	5.13525
AT4G19420.2	Pectinacetylesterase family protein	2.07969	3.84	2	1	1	1	365	40.739	8.45557
AT1G10370.1	Glutathione S-transferase family protein	2.0779	3.96	1	1	1	1	227	25.2911	6.59521
AT2G14260.2	proline iminopeptidase	2.07422	4.26	2	1	1	1	329	37.4096	5.88428
AT4G39520.1	GTP-binding protein-related	2.07195	6.78	1	2	2	2	369	41.1178	8.41162
AT1G43800.1	Plant stearoyl-acyl-carrier-protein desaturase family protein	2.07042	2.81	4	1	1	1	391	44.1274	6.55127
AT5G10730.1	NAD(P)-binding Rossmann-fold superfamily protein	2.06942	6.27	1	2	2	2	287	31.0252	9.5542
AT1G56460.1	HIT zinc finger ;PAPA-1-like conserved region	2.06496	1.79	2	1	1	1	502	55.7291	8.42627
AT4G34120.1	Cystathionine beta-synthase (CBS) family protein	2.05973	5.88	1	1	1	1	238	25.9396	8.35303
AT1G79830.1	golgin candidate 5	2.05844	2.62	2	2	2	2	956	108.288	4.83057
AT5G15400.1	U-box domain-containing protein	2.05764	0.96	1	1	1	1	1038	117.454	5.61768
AT3G06610.1	DNA-binding enhancer protein-related	2.05575	10.43	1	1	1	1	115	12.7876	5.07178
AT1G22450.1	cytochrome C oxidase 6B	2.05412	7.33	1	1	1	1	191	21.1819	4.33545
AT5G01220.1	sulfoquinovosyldiacylglycerol 2	2.05186	2.75	1	1	1	1	510	56.5945	8.44092
AT5G23020.1	2-isopropylmalate synthase 2	2.04331	4.97	1	1	2	2	503	55.1944	7.1665
AT1G26630.1	Eukaryotic translation initiation factor 5A-1 (eIF-5A 1) protein	2.04146	7.55	1	1	1	1	159	17.1294	5.93506
AT5G13980.3	Glycosyl hydrolase family 38 protein	2.04117	1.09	2	1	1	1	921	103.983	6.26514
AT3G63540.1	Mog1/PsbP/DUF1795-like photosystem II reaction center PsbP family protein	2.03968	6.99	1	1	1	1	143	16.2693	5.87158
AT3G07390.1	auxin-responsive family protein	2.03674	4.03	1	1	1	1	273	27.909	8.17725
AT4G29350.1	profilin 2	2.03009	9.92	1	1	1	1	131	13.9889	5.021
AT5G42765.1	INVOLVED IN: biological_process unknown; LOCATED IN: thylakoid, chloroplast thylakoid membrane, chloroplast; EXPRESSED IN: 22 plant structures; EXPRESSED DURING: 13 growth stages; CONTAINS InterPro DOMAIN/s: Twin-arginine translocation pathway, signal sequence (InterPro:IPR006311); Has 30201 Blast hits to 17322 proteins in 780 species: Archae - 12; Bacteria - 1396; Metazoa - 17338; Fungi - 3422; …	2.02921	4.37	1	1	1	1	229	25.0832	6.25244
AT3G05970.1	long-chain acyl-CoA synthetase 6	2.02542	1.43	1	1	1	1	701	76.555	7.92822
AT1G72250.2	Di-glucose binding protein with Kinesin motor domain	2.02187	0.67	1	1	1	1	1203	134.17	6.81494
AT3G14930.3	Uroporphyrinogen decarboxylase	2.02144	2.64	2	1	1	1	341	38.2437	6.15088
AT5G37770.1	EF hand calcium-binding protein family	2.02138	4.35	1	1	1	1	161	17.5345	4.97021
AT1G49670.1	ARP protein (REF)	2.01708	1.91	2	1	1	1	629	67.9008	9.02686
AT3G09810.1	isocitrate dehydrogenase VI	2.01431	4.01	1	1	1	1	374	40.5498	7.1665
AT2G01670.1	nudix hydrolase homolog 17	2.01428	4.95	1	1	1	1	182	21.0384	5.68115
AT5G20920.2	eukaryotic translation initiation factor 2 beta subunit	2.01406	3.75	2	1	1	1	267	30.5156	7.1958
AT2G32520.1	alpha/beta-Hydrolases superfamily protein	2.01132	3.77	1	1	1	1	239	25.9051	5.46533
AT1G48920.1	nucleolin like 1	2.00641	1.44	1	1	1	1	557	58.7386	5.22412
AT4G09150.1	T-complex protein 11	2.00626	0.91	2	1	1	1	1097	122.827	9.5542
AT5G49570.1	peptide-N-glycanase 1	2.00483	1.94	1	1	1	1	721	82.3943	5.51611
AT5G02790.1	Glutathione S-transferase family protein	2.00002	4.26	1	1	1	1	235	27.0729	5.19873
AT3G56130.2	biotin/lipoyl attachment domain-containing protein	1.9984	4.39	2	1	1	1	205	21.7671	5.60498
AT2G43535.1	Scorpion toxin-like knottin superfamily protein	1.99599	14.43	1	1	1	1	97	10.6642	5.37646
AT5G48930.1	hydroxycinnamoyl-CoA shikimate/quinate hydroxycinnamoyl transferase	1.99585	2.77	1	1	1	1	433	47.9444	6.66846
AT2G44650.1	chloroplast chaperonin 10	1.99445	5.04	1	1	1	1	139	15.0399	8.48486
AT4G34030.1	3-methylcrotonyl-CoA carboxylase	1.99128	1.7	1	1	1	1	587	63.9719	8.52881
AT1G76140.2	Prolyl oligopeptidase family protein	1.99092	1.39	2	1	1	1	792	89.0059	5.84619
AT1G56050.1	GTP-binding protein-related	1.98988	2.38	1	1	1	1	421	45.5998	5.97314
AT4G14740.3	Plant protein of unknown function (DUF828) with plant pleckstrin homology-like region	1.98742	2.38	4	1	1	1	336	36.2586	9.84717
AT1G05620.2	uridine-ribohydrolase 2	1.98641	3.64	2	1	1	1	302	32.508	5.35107
AT5G15610.2	Proteasome component (PCI) domain protein	1.98316	2.91	1	1	1	1	413	46.389	5.08447
AT3G04520.2	threonine aldolase 2	1.98123	3.95	2	1	1	1	354	38.099	6.59521
AT1G01620.2	plasma membrane intrinsic protein 1C	1.98024	4.67	6	1	1	1	214	22.5039	9.64209
AT1G51160.1	SNARE-like superfamily protein	1.98005	6.51	1	1	1	1	169	18.9526	9.14404
AT3G02560.1	Ribosomal protein S7e family protein	1.97884	4.19	1	1	1	1	191	22.1819	9.77393
AT1G60070.1	Adaptor protein complex AP-1, gamma subunit	1.97835	1.28	2	1	1	1	862	94.61	6.37939
AT1G77120.1	alcohol dehydrogenase 1	1.97497	4.75	1	2	2	2	379	41.1516	6.23975
AT4G15390.1	HXXXD-type acyl-transferase family protein	1.97252	2.47	1	1	1	1	446	48.7367	5.18604
AT1G49600.1	RNA-binding protein 47A	1.97171	3.82	1	1	1	2	445	48.4528	5.99854
AT4G19210.1	RNAse l inhibitor protein 2	1.97097	1.65	1	1	1	1	605	68.3464	7.95752
AT5G38530.1	tryptophan synthase beta type 2	1.96931	2.37	1	1	1	1	506	55.7066	7.23975
AT5G54750.1	Transport protein particle (TRAPP) component	1.96764	5.91	2	1	1	1	186	20.7463	4.4624
AT5G03160.1	homolog of mamallian P58IPK	1.9666	2.7	1	1	1	1	482	53.6563	6.32861
AT1G66430.1	pfkB-like carbohydrate kinase family protein	1.96332	6.51	1	2	2	2	384	41.4453	5.77002
AT2G23510.1	spermidine disinapoyl acyltransferase	1.95883	3.1	1	1	1	1	451	50.3445	5.09717
AT4G01900.1	GLNB1 homolog	1.95324	5.1	1	1	1	1	196	21.262	9.05615
AT5G37850.2	pfkB-like carbohydrate kinase family protein	1.94779	4.21	3	1	1	1	309	34.0218	5.8335
AT1G01910.5	P-loop containing nucleoside triphosphate hydrolases superfamily protein	1.94484	4.02	3	1	1	1	249	28.8798	5.2876
AT1G65980.2	thioredoxin-dependent peroxidase 1	1.94089	14.05	2	1	1	1	121	13.0377	5.80811
AT5G58390.1	Peroxidase superfamily protein	1.94054	4.11	1	1	1	1	316	34.6859	9.77393
AT1G79870.1	D-isomer specific 2-hydroxyacid dehydrogenase family protein	1.93595	2.88	1	1	1	1	313	34.1399	5.89697
AT3G16700.2	Fumarylacetoacetate (FAA) hydrolase family	1.93154	8.24	3	1	1	1	170	18.5368	7.91357
AT3G27670.1	ARM repeat superfamily protein	1.93131	0.71	1	1	1	1	1841	203.617	6.60986
AT5G55230.1	microtubule-associated proteins 65-1	1.93028	1.87	2	1	1	1	587	65.7444	5.05908
AT5G41540.1	Disease resistance protein (TIR-NBS-LRR class) family	1.92092	0.96	1	1	1	1	1038	118.422	8.52881
AT1G18210.1	Calcium-binding EF-hand family protein	1.91969	7.65	1	1	1	1	170	18.3386	4.34814
ATCG00160.1	ribosomal protein S2	1.91895	3.81	1	1	1	1	236	26.8871	9.65674
AT4G16390.1	pentatricopeptide (PPR) repeat-containing protein	1.91421	1.57	1	1	1	1	702	78.1924	6.22705
AT1G75330.1	ornithine carbamoyltransferase	1.91358	3.47	1	1	1	1	375	40.9757	7.56201
AT5G52970.1	thylakoid lumen 15.0 kDa protein	1.91276	4.48	1	1	1	1	223	24.5535	5.78271
AT1G12410.1	CLP protease proteolytic subunit 2	1.90784	3.94	1	1	1	1	279	31.189	9.14404
AT3G16990.1	Haem oxygenase-like, multi-helical	1.90647	4.52	1	1	1	1	221	25.0543	4.99561
AT1G17860.1	Kunitz family trypsin and protease inhibitor protein	1.90498	4.59	1	1	1	1	196	22.0674	8.77783
AT5G18420.3	unknown protein; FUNCTIONS IN: molecular_function unknown; INVOLVED IN: biological_process unknown; LOCATED IN: cellular_component unknown; EXPRESSED IN: 25 plant structures; EXPRESSED DURING: 15 growth stages; CONTAINS InterPro DOMAIN/s: Protein of unknown function DUF2363 (InterPro:IPR019312); Has 35333 Blast hits to 34131 proteins in 2444 species: Archae - 798; Bacteria - 22429; Metazoa - 974;…	1.90454	1.82	3	1	1	1	439	50.0421	5.38916
AT3G20630.1	ubiquitin-specific protease 14	1.90223	1.51	1	1	1	1	797	88.3177	5.21143
AT1G79500.1	Aldolase-type TIM barrel family protein	1.90158	4.14	4	1	1	1	290	31.6365	6.78564
AT3G01910.2	sulfite oxidase	1.8977	3.36	2	1	1	1	298	32.6615	7.03467
AT3G04870.1	zeta-carotene desaturase	1.89371	2.15	1	1	1	1	558	61.5946	7.37158
AT2G29350.2	senescence-associated gene 13	1.89058	6.22	4	1	1	1	225	24.3754	8.67529
AT1G48160.1	signal recognition particle 19 kDa protein, putative / SRP19, putative	1.88822	8.97	1	1	1	1	145	16.2637	10.0083
AT1G74020.1	strictosidine synthase 2	1.88752	3.88	1	1	1	1	335	35.271	5.80811
AT1G22940.1	thiamin biosynthesis protein, putative	1.87757	1.92	1	1	1	1	522	55.7777	6.55127
AT3G21240.1	4-coumarate:CoA ligase 2	1.87613	2.16	1	1	1	1	556	60.8036	5.60498
AT1G49300.1	RAB GTPase homolog G3E	1.87087	4.85	4	1	1	1	206	22.9652	5.07178
AT5G52470.2	fibrillarin 1	1.86841	4.03	4	1	1	1	273	29.195	10.1108
AT4G17260.1	Lactate/malate dehydrogenase family protein	1.86288	3.4	1	1	1	1	353	37.927	6.55127
AT5G57460.1	unknown protein; FUNCTIONS IN: molecular_function unknown; INVOLVED IN: biological_process unknown; LOCATED IN: plasma membrane, chloroplast; EXPRESSED IN: 23 plant structures; EXPRESSED DURING: 13 growth stages; Has 166 Blast hits to 166 proteins in 41 species: Archae - 0; Bacteria - 0; Metazoa - 112; Fungi - 4; Plants - 36; Viruses - 0; Other Eukaryotes - 14 (source: NCBI BLink).	1.86275	1.39	1	1	1	1	646	70.4678	5.2876
AT1G71950.1	Proteinase inhibitor, propeptide	1.85358	8.09	1	1	1	1	136	14.8425	6.15088
AT1G71920.3	HISTIDINE BIOSYNTHESIS 6B	1.85148	2.76	3	1	1	1	362	40.639	5.26221
AT3G27440.1	uridine kinase-like 5	1.84869	2.15	3	1	1	1	465	52.0921	8.29443
AT4G16130.1	arabinose kinase	1.84778	0.96	1	1	1	1	1039	114.189	6.30322
AT2G36370.1	ubiquitin-protein ligases	1.84729	1.78	1	1	1	1	898	100.251	6.11279
AT5G20960.1	aldehyde oxidase 1	1.84699	0.66	1	1	1	1	1368	149.459	6.40479
AT5G66040.2	sulfurtransferase protein 16	1.84698	16.92	2	1	1	1	65	6.8054	8.20654
AT2G47610.1	Ribosomal protein L7Ae/L30e/S12e/Gadd45 family protein	1.84652	4.28	1	1	1	1	257	29.1113	10.1255
AT1G01320.2	Tetratricopeptide repeat (TPR)-like superfamily protein	1.84613	0.45	2	1	1	1	1787	197.377	6.27783
AT5G23060.1	calcium sensing receptor	1.84022	3.88	1	1	1	1	387	41.2598	9.39307
AT3G07670.1	Rubisco methyltransferase family protein	1.83881	2.38	1	1	1	1	504	57.5774	8.04541
AT1G09560.1	germin-like protein 5	1.83767	3.65	1	1	1	1	219	22.854	8.44092
AT5G58270.1	ABC transporter of the mitochondrion 3	1.83563	1.37	1	1	1	1	728	80.3698	9.23193
AT1G30270.1	CBL-interacting protein kinase 23	1.8324	1.87	1	1	1	1	482	53.4806	9.21729
AT1G67930.1	Golgi transport complex protein-related	1.82941	1.92	1	1	1	1	832	91.5932	7.41553
AT1G22440.1	Zinc-binding alcohol dehydrogenase family protein	1.82631	2.59	1	1	1	1	386	42.356	6.04932
AT2G45990.4	unknown protein; FUNCTIONS IN: molecular_function unknown; INVOLVED IN: biological_process unknown; LOCATED IN: chloroplast; EXPRESSED IN: 22 plant structures; EXPRESSED DURING: 13 growth stages; Has 35333 Blast hits to 34131 proteins in 2444 species: Archae - 798; Bacteria - 22429; Metazoa - 974; Fungi - 991; Plants - 531; Viruses - 0; Other Eukaryotes - 9610 (source: NCBI BLink).	1.82493	5.24	3	1	1	1	210	23.3963	4.97021
AT3G10850.1	Metallo-hydrolase/oxidoreductase superfamily protein	1.81913	2.71	1	1	1	1	258	28.7735	6.37939
AT1G04530.1	Tetratricopeptide repeat (TPR)-like superfamily protein	1.81852	5.48	1	1	1	1	310	34.5314	4.42432
AT2G43910.1	HARMLESS TO OZONE LAYER 1	1.81617	18.5	6	3	3	3	227	25.2726	4.81787
AT4G14760.1	kinase interacting (KIP1-like) family protein	1.81432	0.64	1	1	1	1	1710	196.857	5.2876
AT2G29170.1	NAD(P)-binding Rossmann-fold superfamily protein	1.8122	13.08	2	1	1	1	107	11.7519	7.02002
AT1G11360.1	Adenine nucleotide alpha hydrolases-like superfamily protein	1.81213	4.96	1	1	1	1	242	26.492	5.08447
AT5G41520.2	RNA binding Plectin/S10 domain-containing protein	1.80447	8.96	2	1	1	1	134	14.3441	9.74463
AT3G02730.1	thioredoxin F-type 1	1.79694	11.24	1	2	2	2	178	19.3131	8.92432
AT1G28200.1	FH interacting protein 1	1.79464	4.63	1	1	1	1	259	27.9408	6.63916
AT1G01960.1	SEC7-like guanine nucleotide exchange family protein	1.79287	0.74	1	1	1	1	1750	194.818	5.64307
AT3G02080.1	Ribosomal protein S19e family protein	1.79012	5.59	3	1	1	1	143	15.8184	10.0815
AT4G32720.2	La protein 1	1.78944	2.97	2	1	1	1	404	44.9415	4.90674
AT4G33760.1	tRNA synthetase class II (D, K and N) family protein	1.77993	1.81	1	1	1	1	664	74.4697	7.18115
AT2G38740.1	Haloacid dehalogenase-like hydrolase (HAD) superfamily protein	1.77931	3.69	1	1	1	1	244	26.715	4.94482
AT5G57850.1	D-aminoacid aminotransferase-like PLP-dependent enzymes superfamily protein	1.77848	2.95	1	1	1	1	373	41.0385	8.39697
AT1G27020.1	unknown protein; BEST Arabidopsis thaliana protein match is: unknown protein (TAIR:AT1G27030.1); Has 514 Blast hits to 514 proteins in 175 species: Archae - 0; Bacteria - 311; Metazoa - 0; Fungi - 0; Plants - 65; Viruses - 0; Other Eukaryotes - 138 (source: NCBI BLink).	1.77526	2.27	1	1	1	1	308	35.0569	5.71924
AT2G47640.2	Small nuclear ribonucleoprotein family protein	1.77339	9.26	2	1	1	1	108	12.4985	9.92041
AT4G13660.1	pinoresinol reductase 2	1.76961	3.79	1	1	1	2	317	35.393	6.20166
AT5G44400.1	FAD-binding Berberine family protein	1.76014	2.23	1	1	1	1	537	60.3064	9.67139
AT2G24765.2	ADP-ribosylation factor 3	1.75562	8.15	2	1	1	1	135	15.3329	7.12256
AT1G26090.1	P-loop containing nucleoside triphosphate hydrolases superfamily protein	1.75421	2.64	1	1	1	1	455	49.8769	9.1001
AT3G13490.1	Lysyl-tRNA synthetase, class II	1.75373	1.66	1	1	1	1	602	67.5454	6.02393
AT3G47560.1	alpha/beta-Hydrolases superfamily protein	1.7516	3.02	3	1	1	1	265	29.8506	5.22412
AT1G28350.1	Nucleotidylyl transferase superfamily protein	1.75073	1.87	1	1	1	1	748	84.6626	6.60986
AT2G39080.1	NAD(P)-binding Rossmann-fold superfamily protein	1.74989	3.13	1	1	1	1	351	38.1862	8.01611
AT2G30140.2	UDP-Glycosyltransferase superfamily protein	1.74649	2.2	2	1	1	1	454	51.5665	5.97314
AT5G14800.1	pyrroline-5- carboxylate (P5C) reductase	1.74574	4.35	1	1	1	1	276	28.6061	8.08936
AT5G24400.1	NagB/RpiA/CoA transferase-like superfamily protein	1.74392	5.54	1	2	2	2	325	35.6221	7.76709
AT3G55010.1	phosphoribosylformylglycinamidine cyclo-ligase, chloroplast / phosphoribosyl-aminoimidazole synthetase / AIR synthase (PUR5)	1.74295	5.4	1	2	2	2	389	41.4782	5.51611
AT1G06550.1	ATP-dependent caseinolytic (Clp) protease/crotonase family protein	1.74102	2.58	1	1	1	1	387	43.2301	5.5542
AT1G10290.1	dynamin-like protein 6	1.73429	1.64	2	1	1	1	914	99.1056	9.0415
AT5G03880.1	Thioredoxin family protein	1.73235	3.24	1	1	1	1	339	37.0162	8.88037
AT3G02870.3	Inositol monophosphatase family protein	1.72734	4.48	3	1	1	1	268	28.7879	5.50342
AT3G25220.1	FK506-binding protein 15 kD-1	1.72135	8.5	2	1	1	1	153	16.3446	8.36768
AT3G27530.1	golgin candidate 6	1.72002	1.42	1	1	1	1	914	101.77	4.94482
AT2G31790.1	UDP-Glycosyltransferase superfamily protein	1.71943	3.72	2	2	2	2	457	51.5992	5.70654
AT5G47840.1	adenosine monophosphate kinase	1.71907	4.24	1	1	1	1	283	31.4323	7.60596
AT3G28300.1	Protein of unknown function (DUF677)	1.71887	3.38	1	1	1	1	385	42.928	5.90967
AT4G05530.1	indole-3-butyric acid response 1	1.71833	5.12	1	1	1	1	254	26.748	8.38232
AT3G18490.1	Eukaryotic aspartyl protease family protein	1.71059	2	1	1	1	1	500	53.2005	5.51611
AT5G23840.2	MD-2-related lipid recognition domain-containing protein	1.70884	6.43	4	1	1	1	140	15.5735	4.56396
AT5G22610.1	F-box/RNI-like/FBD-like domains-containing protein	1.70657	2.54	1	1	1	1	472	53.831	5.99854
AT2G44920.1	Tetratricopeptide repeat (TPR)-like superfamily protein	1.6994	4.29	2	1	1	1	210	22.4174	8.95361
AT4G16660.1	heat shock protein 70 (Hsp 70) family protein	1.69791	1.15	1	1	1	1	867	96.6654	6.13818
AT3G07860.1	Ubiquitin-like superfamily protein	1.69664	8.48	1	1	1	1	165	18.6608	9.74463
AT3G52140.3	tetratricopeptide repeat (TPR)-containing protein	1.69397	1.07	4	1	1	1	1396	152.428	6.30322
AT1G11800.1	endonuclease/exonuclease/phosphatase family protein	1.68353	2.04	1	1	1	1	441	48.9638	8.11865
AT3G60880.1	dihydrodipicolinate synthase 1	1.67884	2.75	3	1	1	1	364	40.4385	6.96143
AT3G53900.1	uracil phosphoribosyltransferase	1.6756	4.33	2	1	1	1	231	25.1453	6.80029
AT2G17390.1	ankyrin repeat-containing 2B	1.67476	8.43	1	1	2	3	344	36.8758	4.4751
AT3G15950.2	DNA topoisomerase-related	1.67212	2.45	2	2	2	2	734	80.6969	4.70361
AT1G66045.1	unknown protein; Has 22 Blast hits to 22 proteins in 2 species: Archae - 0; Bacteria - 0; Metazoa - 0; Fungi - 0; Plants - 22; Viruses - 0; Other Eukaryotes - 0 (source: NCBI BLink).	1.66833	11.81	1	1	1	1	144	16.0822	6.53662
AT3G52200.1	Dihydrolipoamide acetyltransferase, long form protein	1.66597	1.41	2	1	1	1	637	68.8198	5.5415
AT1G01560.1	MAP kinase 11	1.66425	2.91	22	1	1	1	275	31.5763	7.28369
AT1G09020.1	homolog of yeast sucrose nonfermenting 4	1.66304	2.26	1	1	1	1	487	53.4326	6.68311
AT3G57120.1	Protein kinase superfamily protein	1.66263	2.19	1	1	1	1	456	50.4783	9.1001
AT5G42960.1	unknown protein; FUNCTIONS IN: molecular_function unknown; INVOLVED IN: biological_process unknown; LOCATED IN: mitochondrion, chloroplast, plastid, chloroplast envelope; EXPRESSED IN: 24 plant structures; EXPRESSED DURING: 13 growth stages; BEST Arabidopsis thaliana protein match is: unknown protein (TAIR:AT1G45170.1); Has 30201 Blast hits to 17322 proteins in 780 species: Archae - 12; Bacteria …	1.65767	7.04	1	1	1	1	213	23.3959	9.20264
AT4G32260.1	ATPase, F0 complex, subunit B/B', bacterial/chloroplast	1.65644	4.11	1	1	1	1	219	23.9027	5.85889
AT2G37270.1	ribosomal protein 5B	1.65053	7.25	2	1	1	1	207	22.9762	9.67139
AT1G20220.1	Alba DNA/RNA-binding protein	1.64616	3.49	1	1	1	1	315	33.7426	9.92041
AT3G08030.2	Protein of unknown function, DUF642	1.64311	2.79	2	1	1	1	323	34.6789	7.59131
AT3G45770.2	Polyketide synthase, enoylreductase family protein	1.64292	4.38	2	1	1	1	297	32.2957	5.8208
AT1G11300.1	protein serine/threonine kinases;protein kinases;ATP binding;sugar binding;kinases;carbohydrate binding	1.63819	1.09	1	1	1	1	1650	184.243	8.08936
AT4G33720.1	CAP (Cysteine-rich secretory proteins, Antigen 5, and Pathogenesis-related 1 protein) superfamily protein	1.63106	5.52	1	1	1	1	163	18.4797	6.50732
AT3G10350.1	P-loop containing nucleoside triphosphate hydrolases superfamily protein	1.62966	2.43	2	1	1	1	411	44.7253	7.78174
AT4G13840.1	HXXXD-type acyl-transferase family protein	1.62945	2.8	1	1	1	1	428	47.4252	5.56689
AT2G37550.1	ARF-GAP domain 7	1.62902	2.85	1	1	1	1	456	49.2213	6.32861
AT3G17530.1	F-box and associated interaction domains-containing protein	1.62857	2.32	1	1	1	1	388	44.123	7.47412
AT1G52510.2	alpha/beta-Hydrolases superfamily protein	1.624	3.82	2	1	1	1	288	32.1205	7.92822
AT4G39230.1	NmrA-like negative transcriptional regulator family protein	1.62343	2.6	1	1	1	1	308	34.0506	6.80029
AT3G49810.1	ARM repeat superfamily protein	1.62031	1.79	1	1	1	1	448	48.9629	7.41553
AT5G12370.3	exocyst complex component sec10	1.61285	1.22	2	1	1	1	820	88.9814	5.32568
AT4G14800.1	20S proteasome beta subunit D2	1.61215	17.59	2	1	3	3	199	21.9702	6.68311
AT1G31730.1	Adaptin family protein	1.61114	1.17	1	1	1	1	938	103.67	5.52881
AT1G06000.1	UDP-Glycosyltransferase superfamily protein	1.6096	2.07	1	1	1	1	435	48.0919	6.17627
AT2G38750.1	annexin 4	0	2.82	1	1	1	1	319	36.1988	7.37158
AT1G76080.1	chloroplastic drought-induced stress protein of 32 kD	0	3.31	1	1	1	1	302	33.6634	8.45557
AT1G19670.1	chlorophyllase 1	0	3.7	1	1	1	1	324	34.8326	5.74463
AT5G45390.1	CLP protease P4	0	4.11	1	1	1	1	292	31.4784	5.5542
AT1G20440.1	cold-regulated 47	0	7.17	1	1	1	1	265	29.8789	4.76709
AT1G75830.1	low-molecular-weight cysteine-rich 67	0	15	5	1	1	1	80	8.70317	8.1333
AT5G46871.1	Putative membrane lipoprotein	0	12.82	1	1	1	1	78	8.7602	8.19189
AT1G55070.1	F-box and associated interaction domains-containing protein	0	4.33	1	1	1	1	393	45.5122	9.0708
AT1G61320.1	FBD / Leucine Rich Repeat domains containing protein	0	1.74	1	1	1	1	459	53.5025	9.26123
AT3G10510.1	Galactose oxidase/kelch repeat superfamily protein	0	5.66	1	1	1	1	371	42.2963	5.2876
AT3G52370.1	FASCICLIN-like arabinogalactan protein 15 precursor	0	4.59	3	1	1	1	436	48.043	6.69775
AT5G55480.1	SHV3-like 1	0	1.17	1	1	1	1	766	84.1119	5.66846
AT5G23010.1	methylthioalkylmalate synthase 1	0	4.94	1	1	2	2	506	55.0905	7.25439
AT1G70840.1	MLP-like protein 31	0	4.68	1	1	1	1	171	19.1257	6.3667
AT2G43790.1	MAP kinase 6	0	2.03	1	1	1	1	395	45.0287	5.47803
AT2G13540.1	ARM repeat superfamily protein	0	1.42	1	1	1	1	848	96.4867	5.45264
AT3G51600.1	lipid transfer protein 5	0	6.78	1	1	1	1	118	12.4864	10.3599
AT1G27970.1	nuclear transport factor 2B	0	7.94	2	1	1	1	126	13.9928	6.354
AT1G30690.1	Sec14p-like phosphatidylinositol transfer family protein	0	3.7	1	1	1	1	540	61.1518	4.91943
AT2G37170.1	plasma membrane intrinsic protein 2	0	3.51	2	1	1	1	285	30.4337	7.81104
AT1G32200.1	phospholipid/glycerol acyltransferase family protein	0	2.4	1	1	1	1	459	50.3893	6.55127
AT3G46820.1	type one serine/threonine protein phosphatase 5	0	2.88	11	1	1	1	312	35.4956	5.26221
AT3G26540.1	Tetratricopeptide repeat (TPR)-like superfamily protein	0	2.71	1	1	1	1	700	79.1429	7.53271
AT1G49780.1	plant U-box 26	0	1.66	2	1	1	1	421	45.9341	6.72705
AT4G08840.1	pumilio 11	0	3.78	1	1	1	1	556	63.0888	8.104
AT1G07140.1	Pleckstrin homology (PH) domain superfamily protein	0	5.7	1	1	1	1	228	25.5855	4.94482
ATCG00810.1	ribosomal protein L22	0	8.13	1	1	1	1	160	18.5746	9.67139
AT1G09590.1	Translation protein SH3-like family protein	0	4.88	2	1	1	1	164	18.6411	10.4624
AT2G33800.1	Ribosomal protein S5 family protein	0	7.26	1	2	2	2	303	32.6248	8.96826
AT1G58380.1	Ribosomal protein S5 family protein	0	4.58	2	1	1	1	284	30.7223	10.2573
AT2G13800.1	somatic embryogenesis receptor-like kinase 5	0	6.49	1	1	1	1	601	66.9393	5.68115
AT3G47460.1	Structural maintenance of chromosomes (SMC) family protein	0	0.77	1	1	1	1	1171	132.233	7.02002
AT5G16620.1	hydroxyproline-rich glycoprotein family protein	0	3.13	1	1	1	1	447	48.8719	5.42725
AT1G71220.1	UDP-glucose:glycoprotein glucosyltransferases;transferases, transferring hexosyl groups;transferases, transferring glycosyl groups	0	0.87	2	1	1	1	1613	181.69	5.8335
AT3G63140.1	chloroplast stem-loop binding protein of 41 kDa	0	4.43	1	2	2	2	406	43.9025	8.42627
AT5G02240.1	NAD(P)-binding Rossmann-fold superfamily protein	0	6.32	1	1	1	1	253	27.0862	6.62451
AT5G66470.1	RNA binding;GTP binding	0	1.64	1	1	1	1	427	48.9002	7.06396
AT1G70820.1	phosphoglucomutase, putative / glucose phosphomutase, putative	0	1.79	1	1	1	1	615	67.2697	5.93506
AT1G29250.1	Alba DNA/RNA-binding protein	0	10	1	1	1	1	130	14.5645	5.36377
AT2G34560.1	P-loop containing nucleoside triphosphate hydrolases superfamily protein	0	2.86	2	1	1	1	384	42.8461	5.80811
AT1G17890.2	NAD(P)-binding Rossmann-fold superfamily protein	0	2.81	3	1	1	1	320	35.3992	7.10791
AT1G56500.1	haloacid dehalogenase-like hydrolase family protein	0	0.85	1	1	1	1	1055	114.331	5.63037
AT1G55210.1	Disease resistance-responsive (dirigent-like protein) family protein	0	6.42	1	1	1	1	187	20.6046	9.42236
AT1G31870.1	unknown protein; FUNCTIONS IN: molecular_function unknown; INVOLVED IN: biological_process unknown; LOCATED IN: cytosol, nucleus; EXPRESSED IN: 25 plant structures; EXPRESSED DURING: 15 growth stages; CONTAINS InterPro DOMAIN/s: Protein of unknown function DUF2050, pre-mRNA-splicing factor (InterPro:IPR018609); Has 13303 Blast hits to 9618 proteins in 489 species: Archae - 8; Bacteria - 444; Meta…	0	3.21	1	1	1	1	561	64.6203	9.72998
AT3G02740.1	Eukaryotic aspartyl protease family protein	0	1.84	1	1	1	1	488	52.7753	6.11279
AT1G80240.1	Protein of unknown function, DUF642	0	4.32	1	1	1	1	370	40.2007	8.36768
AT2G04160.1	Subtilisin-like serine endopeptidase family protein	0	2.2	1	1	1	1	772	82.8216	9.39307
AT2G02560.2	cullin-associated and neddylation dissociated	0	0.66	2	1	1	1	1217	134.536	6.1001
AT4G38230.1	calcium-dependent protein kinase 26	0	2.65	5	1	1	1	340	38.1802	5.04639
AT2G04340.1	unknown protein; Has 24 Blast hits to 24 proteins in 10 species: Archae - 0; Bacteria - 0; Metazoa - 0; Fungi - 0; Plants - 24; Viruses - 0; Other Eukaryotes - 0 (source: NCBI BLink).	0	7.51	1	1	1	1	173	20.1356	10.0962
AT5G11080.1	Ubiquitin-like superfamily protein	0	10.23	2	1	1	1	352	39.6821	7.89893
AT5G44320.1	Eukaryotic translation initiation factor 3 subunit 7 (eIF-3)	0	1.19	2	1	1	1	588	66.1832	5.63037
AT5G28050.1	Cytidine/deoxycytidylate deaminase family protein	0	7.57	2	1	1	1	185	19.9889	5.98584
AT5G13520.1	peptidase M1 family protein	0	1.62	1	1	1	1	616	69.2222	5.23682
AT2G30050.1	transducin family protein / WD-40 repeat family protein	0	3.64	1	1	1	1	302	32.622	5.74463
AT1G76010.1	Alba DNA/RNA-binding protein	0	3.14	1	1	1	1	350	37.3603	9.77393
AT5G64250.1	Aldolase-type TIM barrel family protein	0	4.78	2	1	1	1	293	32.0708	5.84619
AT1G21651.1	zinc ion binding	0	0.99	2	1	1	1	811	90.5687	5.40186
AT4G34980.1	subtilisin-like serine protease 2	0	1.18	1	1	1	1	764	80.9955	9.34912
AT2G21270.1	ubiquitin fusion degradation 1	0	3.45	2	1	1	1	319	35.3008	6.69775
AT5G51750.1	subtilase 1.3	0	1.15	1	1	1	1	780	84.8966	9.33447
AT3G61540.1	alpha/beta-Hydrolases superfamily protein	0	2.52	1	1	1	1	515	57.5486	7.31299
AT4G17190.2	farnesyl diphosphate synthase 2	0	3.64	3	1	1	1	247	28.7396	6.55127
AT3G02200.1	Proteasome component (PCI) domain protein	0	2.75	2	1	1	1	364	41.1304	5.07178
AT5G24780.2	vegetative storage protein 1	0	4.89	2	1	1	1	225	25.1639	5.03369
AT2G30480.3	unknown protein; FUNCTIONS IN: molecular_function unknown; INVOLVED IN: biological_process unknown; LOCATED IN: cellular_component unknown; EXPRESSED IN: 12 plant structures; EXPRESSED DURING: 4 anthesis, F mature embryo stage, petal differentiation and expansion stage, E expanded cotyledon stage, D bilateral stage; Has 189 Blast hits to 180 proteins in 63 species: Archae - 0; Bacteria - 43; Meta…	0	1.28	1	1	1	1	705	80.6102	5.84619
AT1G28290.2	arabinogalactan protein 31	0	8.57	2	2	2	2	315	33.9105	10.0669
AT5G58220.3	transthyretin-like protein	0	6.75	1	1	1	1	311	34.1269	6.354
AT4G30310.3	FGGY family of carbohydrate kinase	0	3.55	3	1	1	1	451	49.1866	6.59521
AT1G14710.1	hydroxyproline-rich glycoprotein family protein	0	1.83	1	1	1	1	601	66.1624	8.03076
AT4G28560.1	ROP-interactive CRIB motif-containing protein 7	0	2.67	1	1	1	1	450	49.0142	5.2876
AT3G57980.1	DNA-binding bromodomain-containing protein	0	1.58	1	1	1	1	632	70.2051	9.21729
AT1G15130.1	Endosomal targeting BRO1-like domain-containing protein	0	2.36	1	2	2	2	846	95.149	6.44287
AT1G67700.3	unknown protein; FUNCTIONS IN: molecular_function unknown; INVOLVED IN: biological_process unknown; EXPRESSED IN: 22 plant structures; EXPRESSED DURING: 13 growth stages.	0	8.3	3	1	1	1	229	25.8945	9.56885
AT4G01070.2	UDP-Glycosyltransferase superfamily protein	0	2.87	3	1	1	1	349	38.6601	5.5542
