# Supplementary material for: Proteomics dataset containing proteins that obscure identification of TOPLESS interactors in Arabidopsis
Source: Data Brief. 2018 Aug 29;20:909–16. doi: 10.1016/j.dib.2018.08.059 (PMC6138984; doi:10.1016/j.dib.2018.08.059)
Supplement: Supplementary file 7 — Supplementary material [file mmc7.xlsx]

## Sheet: Sheet1
Number	Accession	Description	Avg. Score	Score	Coverage	# Proteins	# Unique Peptides	# Peptides	# PSMs	# AAs	MW [kDa]	calc. pI
1	ATCG00490	ribulose-bisphosphate carboxylases	441.541	343.629	43.63	3	18	18	115	479	52.9216	6.29053
				520.731	46.14	3	19	19	190
				436.278	52.4	3	23	23	168
				465.528	54.49	3	24	24	172
2	AT2G39730	rubisco activase	320.358	307.643	47.05	3	16	16	87	474	51.9479	6.15088
				228.112	41.98	3	12	12	80
				339.171	46.2	3	15	15	97
				406.507	46.41	3	16	16	129
3	AT2G36530	Enolase	232.549	179.978	48.2	1	15	15	59	444	47.6893	5.77002
				256.617	52.7	1	15	15	80
				264.519	57.88	1	18	18	92
				229.083	55.63	1	17	17	79
4	AT3G60750	Transketolase	197.065	189.918	30	2	12	17	59	740	79.7892	6.43018
				178.798	29.19	2	13	18	75
				204.33	36.08	2	14	21	73
				215.215	34.05	2	13	19	75
5	AT1G55490	chaperonin 60 beta	190.18	147.553	43.33	3	4	22	49	600	63.7696	6.50732
				207.48	35.33	2	8	16	72
				212.321	44.83	1	4	21	62
				193.367	43.67	3	5	25	65
6	AT4G02520	glutathione S-transferase PHI 2	188.401	202.797	47.64	2	7	9	65	212	24.1136	6.354
				84.1203	34.43	2	5	6	29
				256.689	59.43	2	8	10	79
				209.999	47.64	2	7	9	68
7	AT5G02500	heat shock cognate protein 70-1	175.382	151.619	43.95	2	7	16	57	521	57.2007	5.09717
				161.007	37.04	2	3	13	61
				211.878	44.39	3	6	20	74
				177.022	51.25	2	6	20	69
8	AT1G78850	D-mannose binding lectin protein with Apple-like carbohydrate-binding domain	166.588	127.133	25.17	2	8	8	48	441	49.0201	7.6499
				251.175	23.58	2	8	8	88
				139.291	39.68	1	7	14	52
				148.754	31.52	2	10	10	51
9	AT1G15750	TOPLESS	165.071	123.981	24.31	8	21	23	45	1131	124.22	7.23975
				118.627	16.89	9	14	14	42
				208.876	35.63	4	29	32	81
				208.799	32.98	4	29	32	83
10	AT5G26000	thioglucoside glucohydrolase 1	158.526	134.281	33.77	4	11	12	44	456	51.4482	5.88428
				149.253	25.44	2	8	9	44
				168.09	31.8	4	10	11	57
				182.479	29.61	4	9	10	56
11	AT2G28000	chaperonin-60alpha	158.25	152.331	34.81	1	16	17	51	586	62.0338	5.18604
				137.01	27.65	1	12	13	55
				164.25	34.64	1	17	18	57
				179.411	38.74	1	20	21	62
12	AT5G17920	Cobalamin-independent synthase family protein	155.216	172.366	22.35	2	8	14	62	765	84.3035	6.50732
				65.0484	19.87	2	8	12	24
				186.494	29.28	2	10	19	68
				196.955	30.2	2	10	19	70
13	AT1G20620	catalase 3	155.153	94.925	34.64	5	11	13	37	485	55.9322	7.63525
				102.865	21.44	4	7	9	40
				242.641	42.68	4	15	17	91
				180.181	42.68	4	14	17	70
14	AT3G12780	phosphoglycerate kinase 1	142.035	122.564	30.98	1	6	11	43	481	50.0807	6.23975
				143.661	27.86	1	6	10	43
				148.674	41.58	1	7	14	54
				153.24	34.93	1	6	12	51
15	AT3G52930	Aldolase superfamily protein	141.232	123.36	43.85	3	9	13	41	358	38.5159	6.45557
				94.4937	34.08	4	9	9	28
				180.335	63.13	1	14	20	63
				166.739	59.22	3	11	17	53
16	AT1G56070	Ribosomal protein S5/Elongation factor G/III/V family protein	134.654	99.6208	23.96	3	14	14	36	843	93.8302	6.25244
				115.043	16.25	1	10	10	41
				163.228	36.65	1	25	25	57
				160.726	35.35	1	23	23	61
17	AT1G07920	GTP binding Elongation factor Tu family protein	129.187	116.318	22.27	4	8	8	42	449	49.4708	9.11475
				120.349	24.28	4	9	9	57
				142.953	24.28	4	9	9	58
				137.125	22.27	4	8	8	55
18	AT5G35360	acetyl Co-enzyme a carboxylase biotin carboxylase subunit	128.052	156.947	35.57	3	14	14	62	537	58.3499	7.25439
				75.0104	19.37	3	7	7	27
				113.708	34.64	3	15	15	47
				166.544	38.55	3	16	16	64
19	AT3G09440	Heat shock protein 70 (Hsp 70) family protein	127.724	125.307	28.51	1	5	14	48	649	71.1032	5.07178
				113.413	26.35	2	3	13	50
				148.561	35.59	2	6	18	51
				123.614	29.74	1	4	15	49
20	AT3G44310	nitrilase 1	122.991	94.5622	27.46	4	4	7	31	346	38.128	6.27783
				126.816	19.08	5	5	5	39
				132.135	36.71	4	6	9	36
				138.453	40.46	4	7	10	38
21	AT5G04140	glutamate synthase 1	117.307	75.136	15.41	2	15	19	29	1622	176.64	6.31592
				182.142	12.27	2	14	16	68
				97.4783	18.68	2	19	24	38
				114.472	22.32	2	21	27	44
22	AT3G26650	glyceraldehyde 3-phosphate dehydrogenase A subunit	112.406	109.63	40.66	2	4	12	39	396	42.463	7.75244
				68.5588	33.59	2	5	11	25
				137.372	44.7	2	6	14	49
				134.064	42.93	2	4	13	47
23	AT3G45140	lipoxygenase 2	111.992	94.2884	23.44	1	17	17	39	896	101.982	5.61768
				110.993	17.08	1	13	13	54
				144.933	37.39	1	27	27	56
				97.7553	29.13	1	22	22	41
24	AT5G62690	tubulin beta chain 2	105.392	80.8231	30	1	2	11	29	450	50.701	4.80518
				71.0797	24.22	1	2	9	31
				122.182	26.22	1	3	10	48
				147.484	34	1	2	13	57
25	AT2G24200	Cytosol aminopeptidase family protein	103.664	80.5713	25	2	7	9	26	520	54.475	5.92236
				57.0131	27.88	4	10	10	21
				152.426	33.27	2	8	12	46
				124.648	37.12	2	12	14	39
26	AT5G50920	CLPC homologue 1	102.529	80.0307	20.13	3	15	16	26	929	103.388	6.771
				115.981	17.98	5	13	13	43
				108.238	21.74	1	5	18	33
				105.865	20.99	3	16	17	35
27	AT1G57720	Translation elongation factor EF1B, gamma chain	96.7569	89.336	34.14	1	7	10	29	413	46.3704	5.70654
				45.8242	14.29	1	2	4	14
				126.073	31.96	1	6	11	36
				125.795	37.05	1	9	14	39
28	AT1G79550	phosphoglycerate kinase	96.0831	79.7536	38.4	1	8	11	28	401	42.1054	5.68115
				93.9977	23.19	1	4	6	32
				107.382	41.4	1	10	13	39
				103.199	41.4	1	10	13	38
29	AT4G34200	D-3-phosphoglycerate dehydrogenase	95.9247	66.7656	22.06	2	9	11	22	603	63.2856	6.58057
				133.812	35.82	2	14	16	57
				90.6492	30.85	2	12	14	32
				92.4721	28.19	1	10	14	32
30	AT4G13940	S-adenosyl-L-homocysteine hydrolase	91.0709	73.6945	21.24	4	3	11	32	485	53.3441	5.97314
				105.197	25.77	5	11	11	50
				88.5034	37.32	4	6	17	41
				96.8888	37.94	4	7	19	39
31	AT1G20010	tubulin beta-5 chain	89.4065	69.2099	23.83	2	3	9	25	449	50.31	4.76709
				59.9275	20.71	2	3	8	25
				107.31	25.84	1	3	10	43
				121.178	29.84	1	3	12	47
32	ATCG00480	ATP synthase subunit beta	89.3844	74.2473	40.36	1	13	14	27	498	53.9001	5.50342
				48.1864	25.3	1	9	9	21
				86.9487	39.36	1	13	14	31
				148.155	49	1	16	17	51
33	AT1G04410	Lactate/malate dehydrogenase family protein	88.9589	71.8028	27.41	3	7	7	22	332	35.5483	6.55127
				35.4903	32.23	3	8	8	17
				136.106	33.13	2	3	8	46
				112.437	36.14	2	3	10	40
34	AT2G05710	aconitase 3	82.5593	55.8793	14.44	1	6	10	17	990	108.133	7.1665
				83.917	11.11	1	5	8	30
				92.4997	19.6	1	10	14	31
				97.9414	17.88	1	9	13	34
35	AT4G24280	chloroplast heat shock protein 70-1	81.591	89.9837	18.52	1	3	11	32	718	76.4614	5.19873
				48.938	15.32	1	3	10	24
				97.0097	26.18	1	6	18	38
				90.4326	23.54	1	4	16	36
36	AT1G65930	cytosolic NADP+-dependent isocitrate dehydrogenase	77.9238	52.1909	31.22	3	11	11	21	410	45.7171	6.56592
				70.5126	26.83	3	10	10	27
				101.65	41.95	2	12	15	36
				87.3419	44.15	3	16	16	34
37	AT3G58610	ketol-acid reductoisomerase	77.6779	50.2485	18.27	1	8	8	17	591	63.7724	6.80029
				112.681	10.83	1	5	5	39
				79.7368	20.64	1	10	10	30
				68.0459	19.46	1	9	9	23
38	AT3G03250	UDP-GLUCOSE PYROPHOSPHORYLASE 1	76.9744	83.3746	34.54	2	7	13	31	469	51.7061	6.12549
				40.585	23.03	3	9	9	18
				90.0672	44.78	2	7	17	39
				93.8709	42.22	2	7	16	37
39	AT3G16400	nitrile specifier protein 1	75.6294	64.0759	32.34	5	12	12	23	470	51.6376	5.52881
				84.7591	25.96	5	11	11	36
				83.7512	36.81	5	14	14	30
				69.9315	30	5	12	12	24
40	AT1G42970	glyceraldehyde-3-phosphate dehydrogenase B subunit	75.0538	67.1112	29.98	1	8	11	26	447	47.6296	6.80029
				91.6559	30.43	1	8	11	36
				65.7166	36.47	1	10	13	24
				75.7313	39.82	1	12	15	29
41	AT1G23310	glutamate:glyoxylate aminotransferase	74.0308	51.3332	26.98	2	9	9	22	441	48.5189	8.30908
				58.5471	22.04	2	8	8	21
				82.2707	35.14	2	14	14	31
				103.972	38.88	3	15	15	41
42	AT5G38410	Ribulose bisphosphate carboxylase (small chain) family protein	73.8891	94.4304	41.99	4	2	6	34	181	20.2712	8.04541
				35.4402	41.99	6	3	6	23
				79.0074	42.54	4	2	6	34
				86.6785	41.99	4	2	6	33
43	AT4G16260	Glycosyl hydrolase superfamily protein	73.2155	46.7757	23.84	1	5	5	21	344	37.6881	6.84424
				70.477	21.22	1	4	4	33
				113.189	35.47	1	8	8	43
				62.4205	30.23	1	6	6	25
44	AT3G14210	epithiospecifier modifier 1	69.9452	114.828	32.14	1	8	8	38	392	44.0322	7.72314
				27.7085	11.22	1	3	3	10
				61.8402	26.02	1	7	7	21
				75.4042	23.98	1	6	6	24
45	AT4G38970	fructose-bisphosphate aldolase 2	69.0335	56.9645	32.16	2	5	11	22	398	42.9611	7.23975
				72.6808	24.37	2	4	9	30
				83.6277	47.74	2	8	16	32
				62.8609	35.68	2	6	14	24
46	AT5G03630	Pyridine nucleotide-disulphide oxidoreductase family protein	68.1914	47.9175	20.92	1	6	6	15	435	47.4503	5.31299
				85.5649	18.16	1	5	5	29
				65.8061	34.71	1	11	11	23
				73.4772	32.41	1	9	9	21
47	AT5G13420	Aldolase-type TIM barrel family protein	67.7608	68.2011	30.82	1	11	11	21	438	47.6696	6.43018
				42.5342	18.49	1	6	6	16
				70.6309	33.33	1	12	12	24
				89.677	33.33	1	12	12	30
48	AT3G09840	cell division cycle 48	67.2635	59.4295	23.73	3	15	15	22	809	89.3374	5.24951
				47.4828	12.86	3	8	8	18
				86.1128	30.9	3	18	18	30
				76.029	28.18	3	17	17	27
49	AT5G11670	NADP-malic enzyme 2	66.9245	68.9896	17.52	4	7	7	21	588	64.3722	6.41748
				47.1595	12.24	4	5	5	18
				86.0091	22.62	3	10	10	29
				65.5398	18.88	3	8	8	22
50	AT3G55440	triosephosphate isomerase	65.7394	41.988	39.76	1	8	8	18	254	27.1521	5.50342
				125.119	24.8	1	5	5	48
				48.471	40.16	1	9	9	23
				47.3797	43.31	1	9	10	21
51	AT3G52880	monodehydroascorbate reductase 1	65.6063	46.0131	25.58	2	8	8	15	434	46.4581	6.82959
				78.4795	20.05	2	6	6	23
				67.4909	36.41	2	12	12	23
				70.4416	29.03	2	9	9	22
52	AT1G53310	phosphoenolpyruvate carboxylase 1	65.433	60.6685	18.82	2	9	16	27	967	110.217	6.06201
				37.5274	8.58	2	4	7	17
				84.436	27.2	2	11	22	36
				79.1	15.51	2	7	14	31
53	AT1G63940	monodehydroascorbate reductase 6	65.0713	54.628	28.01	4	9	9	17	482	52.0829	7.75244
				60.3265	33.2	4	11	11	23
				67.2865	39.21	4	13	13	23
				78.0441	38.17	4	13	13	29
54	AT3G01500	carbonic anhydrase 1	62.0288	37.387	28.15	3	2	7	14	270	29.4852	5.73193
				106.952	21.85	3	2	5	37
				54.6092	38.15	3	4	9	19
				49.1671	38.15	3	4	9	16
55	AT1G50480	10-formyltetrahydrofolate synthetase	61.9196	56.056	25.08	2	12	12	20	634	67.7587	6.7124
				30.8051	18.3	2	8	8	10
				95.99	25.08	2	12	12	34
				64.8272	25.08	2	12	12	21
56	AT4G20360	RAB GTPase homolog E1B	60.3681	49.6536	28.57	1	10	10	15	476	51.5976	6.18896
				53.145	11.55	1	4	4	20
				68.2198	26.89	1	10	10	21
				70.4541	32.56	1	11	11	23
57	AT3G59970	methylenetetrahydrofolate reductase 1	60.3357	48.952	25.51	3	9	11	21	592	66.2464	5.8208
				51.1941	15.03	3	5	7	20
				65.0056	22.64	3	7	11	25
				76.1912	27.03	3	9	12	27
58	AT5G14740	carbonic anhydrase 2	60.0468	36.4048	32.05	5	3	8	13	259	28.3264	5.52881
				96.6655	24.71	5	2	5	33
				53.7861	32.05	5	3	8	18
				53.3307	32.05	5	3	8	16
59	AT4G20850	tripeptidyl peptidase ii	59.677	69.1704	14.64	1	16	16	26	1380	152.273	6.07471
				66.4109	10.58	1	12	12	28
				59.9149	15	1	17	17	23
				43.2116	12.54	1	15	15	19
60	AT2G42600	phosphoenolpyruvate carboxylase 2	59.4528	52.8212	14.75	1	7	14	22	963	109.684	5.79541
				42.5726	7.79	1	4	7	20
				72.5097	24.61	1	10	21	31
				69.9076	16.51	1	8	15	29
61	AT4G13930	serine hydroxymethyltransferase 4	59.3356	52.1216	17.2	2	7	7	19	471	51.6852	7.2251
				54.8192	12.74	1	5	5	21
				63.6854	25.27	2	10	10	23
				66.716	24.84	2	10	10	25
62	AT4G23600	Tyrosine transaminase family protein	59.0201	63.4155	20.14	3	6	6	20	422	47.0092	6.27783
				28.0709	14.22	3	4	4	7
				84.9903	22.51	3	7	7	27
				59.6034	20.14	3	6	6	18
63	AT4G35830	aconitase 1	57.4898	39.9046	13.36	2	5	9	14	898	98.0897	6.40479
				61.1465	11.14	2	5	8	25
				64.1936	18.93	2	9	13	23
				64.7146	15.26	2	7	11	23
64	AT1G35720	annexin 1	57.3545	55.1743	43.85	1	13	13	23	317	36.1815	5.37646
				20.524	21.77	1	6	6	10
				73.2116	56.15	1	17	17	32
				80.5079	51.1	1	17	17	33
65	AT4G13430	isopropyl malate isomerase large subunit 1	56.3035	25.9962	11.79	1	4	4	8	509	54.9785	7.84033
				26.8521	15.32	1	5	5	10
				73.3017	24.95	1	8	8	23
				99.064	24.95	1	8	8	33
66	AT5G63570	glutamate-1-semialdehyde-2,1-aminomutase	55.1068	45.313	18.99	1	2	6	15	474	50.3375	6.87354
				78.1847	20.68	1	2	7	26
				47.5675	25.95	1	2	8	15
				49.3621	29.75	1	3	10	18
67	AT1G78900	vacuolar ATP synthase subunit A	52.3796	54.933	24.24	1	12	12	20	623	68.7688	5.23682
				43.9658	14.61	1	7	7	17
				55.0893	30.66	1	15	15	22
				55.5302	25.68	1	12	12	19
68	AT1G62380	ACC oxidase 2	50.6897	43.4321	26.25	1	6	6	13	320	36.16	5.12256
				17.8199	17.19	1	3	3	6
				68.3314	26.25	1	6	6	24
				73.1755	26.25	1	6	6	22
69	AT2G43590	Chitinase family protein	50.1462	50.0382	24.62	3	4	4	21	264	28.3343	8.04541
				29.8892	24.62	3	4	4	11
				69.5142	31.44	3	5	5	23
				51.143	31.44	3	5	5	23
70	AT3G19170	presequence protease 1	49.603	43.7773	12.96	3	10	10	16	1080	120.939	5.68115
				19.6891	6.36	3	5	5	7
				76.5656	19.44	3	16	16	27
				58.3799	17.87	3	15	15	26
71	AT2G21330	fructose-bisphosphate aldolase 1	49.5602	34.8237	30.08	3	4	10	15	399	42.9039	6.58057
				62.338	20.55	3	2	7	24
				50.8308	40.35	3	5	13	21
				50.2481	41.13	3	5	13	20
72	AT1G53240	Lactate/malate dehydrogenase family protein	49.1811	59.7905	26.1	3	6	6	20	341	35.7819	8.35303
				15.7024	12.32	3	3	3	5
				66.6175	29.33	1	3	7	24
				54.6142	23.75	3	5	6	21
73	AT1G23190	Phosphoglucomutase/phosphomannomutase family protein	49.0099	41.8158	27.27	1	6	13	18	583	63.1311	6.30322
				24.9968	18.87	1	4	9	13
				62.013	37.22	1	9	16	26
				67.2142	33.28	1	8	14	28
74	AT3G49120	peroxidase CB	48.4564	21.2429	11.61	1	2	4	8	353	38.8075	7.63525
				92.0138	22.1	1	3	7	42
				38.1659	22.95	1	3	8	15
				42.4029	22.95	1	5	8	14
75	AT3G17390	S-adenosylmethionine synthetase family protein	48.1602	17.6816	15.52	2	2	4	6	393	42.7687	5.80811
				114.557	16.79	3	4	5	37
				36.3627	24.43	1	4	7	15
				24.04	20.61	2	4	6	8
76	AT3G15730	phospholipase D alpha 1	47.7581	33.2762	7.41	1	4	4	11	810	91.7901	5.87158
				16.2413	4.69	1	2	2	8
				74.4598	18.52	2	11	11	26
				67.0552	12.22	2	8	8	19
77	AT1G06680	photosystem II subunit P-1	47.2544	34.9828	20.55	3	4	4	14	219	23.7442	8.01611
				26.5975	20.55	2	3	3	11
				63.6661	36.07	3	6	6	22
				63.7713	20.55	3	4	4	21
78	AT4G24190	Chaperone protein htpG family protein	47.1842	44.4245	14.82	2	11	11	18	823	94.1459	5.03369
				43.0857	9.84	2	7	7	16
				55.8504	21.99	2	13	15	20
				45.3762	20.9	2	13	15	19
79	AT4G21280	photosystem II subunit QA	47.1467	49.9649	38.12	2	5	6	17	223	23.7807	9.64209
				18.1472	15.7	2	2	2	9
				55.9484	42.6	2	7	7	18
				64.5265	42.15	2	6	7	20
80	AT1G21750	PDI-like 1-1	46.6487	32.9682	25.95	2	7	10	12	501	55.567	4.91943
				74.8357	25.05	2	7	10	25
				44.5102	22.36	2	6	9	17
				34.2806	27.35	2	8	11	15
81	AT2G21170	triosephosphate isomerase	45.9307	32.4566	27.78	2	6	6	12	306	32.2867	7.48877
				50.1731	26.8	2	6	6	20
				53.094	26.8	2	6	6	21
				47.9993	33.33	2	7	8	20
82	AT1G64190	6-phosphogluconate dehydrogenase family protein	45.9228	37.5756	19.3	1	2	6	12	487	53.3441	5.45264
				28.5066	12.11	2	2	4	12
				54.5264	23.82	1	3	8	17
				63.0825	21.15	1	2	7	20
83	ATCG00120	ATP synthase subunit alpha	45.4707	41.0115	16.77	1	7	7	17	507	55.294	5.24951
				40.7867	13.61	1	6	6	21
				35.0142	17.95	1	7	7	13
				65.0704	23.67	1	9	10	24
84	AT3G14420	Aldolase-type TIM barrel family protein	45.225	29.7441	28.45	7	5	9	14	348	38.143	9.20264
				11.1188	10.06	5	3	3	5
				72.2279	42.53	7	5	11	29
				67.8094	33.91	7	5	10	31
85	AT4G15210	beta-amylase 5	45.167	44.8197	19.48	2	6	6	14	498	56.0271	5.36377
				37.0569	12.25	2	4	4	11
				68.4526	26.51	2	9	9	23
				30.3386	13.86	2	4	4	10
86	AT4G14880	O-acetylserine (thiol) lyase (OAS-TL) isoform A1	45.0381	35.0376	24.22	5	5	5	12	322	33.7837	6.13818
				37.885	15.53	4	3	3	10
				50.8654	42.55	3	8	10	24
				56.3642	38.82	5	9	9	19
87	AT3G18080	B-S glucosidase 44	44.979	54.6551	13.48	5	7	7	23	512	58.9459	9.42236
				10.2484	8.59	3	4	4	5
				54.7563	17.77	29	10	11	27
				60.2563	14.65	5	8	8	26
88	AT4G35630	phosphoserine aminotransferase	44.8888	46.0958	26.28	1	5	8	17	430	47.3291	8.06006
				51.3081	15.12	2	5	5	17
				46.0347	24.19	1	5	7	16
				36.1166	28.14	1	6	9	14
89	AT3G61440	cysteine synthase C1	43.7508	29.4325	28.53	3	8	8	12	368	39.9016	8.54346
				63.8508	23.64	3	7	7	28
				38.2409	32.34	3	10	10	17
				43.4792	35.05	3	10	10	21
90	AT4G05180	photosystem II subunit Q-2	43.5887	51.5797	36.96	1	5	6	19	230	24.6281	9.71533
				12.246	15.22	1	2	2	5
				37.0632	32.61	1	5	5	13
				73.4659	36.96	1	5	6	26
91	AT1G65960	glutamate decarboxylase 2	43.165	59.634	20.65	4	6	8	18	494	56.1046	5.40186
				14.915	10.32	3	3	4	5
				41.827	18.22	4	5	7	14
				56.2841	22.67	4	7	9	19
92	AT3G12500	basic chitinase	41.1894	21.8013	14.63	1	3	3	8	335	36.1602	7.60596
				35.0276	19.4	1	4	4	12
				57.0829	26.87	1	5	5	17
				50.8457	26.87	1	5	5	15
93	AT4G11650	osmotin 34	41.0051	26.5092	19.67	1	3	3	9	244	26.6154	6.46826
				55.6374	19.67	1	3	3	17
				42.9591	24.18	1	5	5	12
				38.9147	24.18	1	5	5	13
94	AT3G52960	Thioredoxin superfamily protein	40.2749	26.7998	27.78	1	4	4	9	234	24.6689	9.02686
				21.0546	17.95	1	3	3	9
				53.9878	44.87	1	7	7	18
				59.2575	40.17	1	6	6	20
95	AT2G15620	nitrite reductase 1	39.9747	23.7971	17.92	1	9	9	12	586	65.4636	6.27783
				23.1345	13.14	1	6	6	8
				49.5732	26.28	1	14	14	24
				63.3939	24.4	1	13	13	27
96	AT1G48030	mitochondrial lipoamide dehydrogenase 1	39.1609	20.859	13.41	3	5	5	7	507	53.9541	7.40088
				73.784	22.49	2	4	8	27
				34.836	22.68	2	3	8	12
				27.1645	21.7	2	3	8	10
97	AT3G16420	PYK10-binding protein 1	38.518	29.2853	14.77	2	4	4	11	298	32.1383	5.77002
				27.6176	10.74	2	2	2	9
				41.4131	31.21	2	7	7	14
				55.7561	31.21	2	8	8	21
98	AT1G03230	Eukaryotic aspartyl protease family protein	38.4227	31.6822	25.12	1	5	8	11	434	46.1188	9.14404
				31.4667	16.36	1	3	5	11
				52.3939	29.72	1	6	10	21
				38.1478	26.96	1	5	9	15
99	AT5G51820	phosphoglucomutase	38.397	30.9537	17.66	1	8	8	12	623	67.9465	5.74463
				29.3121	13	1	6	6	11
				49.0801	24.56	1	12	12	19
				44.2421	23.11	1	11	11	18
100	AT1G09780	Phosphoglycerate mutase, 2,3-bisphosphoglycerate-independent	37.2901	26.8105	24.06	1	9	10	15	557	60.5417	5.52881
				32.8507	16.88	1	6	8	15
				51.6275	27.47	1	9	11	22
				37.8717	25.85	1	9	12	18
101	AT5G54160	O-methyltransferase 1	36.6827	28.1711	22.59	1	6	6	10	363	39.5921	5.94775
				28.5905	16.25	1	5	5	13
				46.1268	31.13	1	9	9	20
				43.8424	34.16	1	10	10	17
102	AT5G19550	aspartate aminotransferase 2	36.3366	18.632	19.75	1	4	6	11	405	44.2386	7.28369
				64.3464	20.49	3	4	6	29
				34.7769	28.64	1	6	9	15
				27.5913	33.33	3	8	11	15
103	AT4G37930	serine transhydroxymethyltransferase 1	36.2116	33.6664	25.53	3	10	10	13	517	57.3643	8.1333
				35.6588	11.99	3	5	5	12
				27.9442	22.82	1	7	9	10
				47.5771	30.37	1	9	13	18
104	AT2G24270	aldehyde dehydrogenase 11A3	35.0199	20.65	14.31	2	6	6	8	496	53.0262	6.63916
				41.5123	12.9	2	5	5	15
				31.43	20.36	2	7	7	12
				46.4875	18.95	2	7	7	18
105	AT5G14780	formate dehydrogenase	34.7337	29.201	33.07	1	9	9	14	384	42.3826	7.50342
				40.6807	9.11	1	3	3	15
				35.0534	30.73	1	8	8	16
				33.9999	34.9	1	10	10	17
106	AT3G55800	sedoheptulose-bisphosphatase	34.4751	35.7726	23.92	1	8	8	13	393	42.3876	6.56592
				40.1692	19.08	1	6	6	18
				29.2879	21.12	1	7	7	11
				32.6706	23.92	1	8	8	11
107	AT3G47520	malate dehydrogenase	34.2722	35.8836	28.54	1	8	8	13	403	42.3793	8.51416
				11.4438	13.15	1	4	4	5
				44.8708	31.27	1	8	9	16
				44.8905	33	1	9	10	16
108	AT5G25980	glucoside glucohydrolase 2	34.2644	31.0109	14.56	2	5	6	13	467	53.3885	6.88818
				33.9236	12.42	2	4	5	13
				32.0097	12.98	2	5	6	13
				40.1135	12.61	2	5	6	17
109	AT1G22300	general regulatory factor 10	34.2339	23.9601	23.9	6	4	5	10	251	28.5504	4.91943
				4.68129	11.95	8	2	3	3
				53.5778	30.71	3	6	7	20
				54.7164	33.46	3	6	7	20
110	AT2G04030	Chaperone protein htpG family protein	33.6431	27.677	15.19	2	9	9	11	777	88.2016	5.0083
				33.8681	7.59	2	5	5	14
				42.4236	24.2	2	12	14	18
				30.6036	19.18	2	8	11	17
111	AT1G17290	alanine aminotransferas	33.6135	23.386	17.68	4	8	8	9	543	59.7832	6.43018
				43.7129	13.81	4	6	6	16
				26.9202	15.1	4	7	7	10
				40.4349	16.21	4	7	7	12
112	AT1G32060	phosphoribulokinase	33.5925	24.8438	16.2	1	5	5	8	395	44.4356	6.04932
				46.8787	16.2	1	5	5	19
				35.795	29.37	1	8	8	13
				26.8526	19.49	1	6	6	9
113	AT1G36160	acetyl-CoA carboxylase 1	33.5754	49.6085	9.72	3	18	18	21	2254	251.223	6.52197
				6.39731	1.29	2	3	3	3
				39.7449	8.78	3	16	16	18
				38.551	7.5	3	15	15	18
114	AT3G09260	Glycosyl hydrolase superfamily protein	33.2089	26.7958	14.69	3	3	7	17	524	59.6827	6.91748
				15.5195	8.97	5	2	5	7
				32.5597	15.46	1	4	7	18
				57.9606	15.84	1	4	7	28
115	AT1G09340	chloroplast RNA binding	33.1937	33.9019	23.54	1	8	8	13	378	42.593	8.1626
				10.7769	10.58	1	3	3	4
				46.1588	33.86	1	11	11	18
				41.9372	29.37	1	9	9	16
116	AT5G04590	sulfite reductase	33.1239	19.8392	16.51	1	8	8	10	642	71.9046	8.30908
				40.0356	8.1	1	5	5	19
				34.1006	18.22	1	9	9	13
				38.5203	15.42	1	7	7	15
117	AT5G20720	chaperonin 20	33.1055	17.1618	25.3	1	5	5	8	253	26.7855	8.88037
				73.2787	25.3	1	5	5	28
				15.3167	25.3	1	5	5	6
				26.665	29.25	1	6	6	11
118	AT1G70730	Phosphoglucomutase/phosphomannomutase family protein	32.6414	27.2576	20.34	3	3	10	12	585	63.4423	5.8208
				17.0961	17.09	3	3	8	9
				41.8579	27.18	3	5	12	15
				44.3541	20.68	3	3	9	17
119	AT4G31990	aspartate aminotransferase 5	31.9433	23.7512	23.21	3	7	8	11	448	49.2933	7.86963
				24.7019	17.41	3	6	7	14
				38.5161	27.68	3	9	10	14
				40.804	27.9	3	9	10	15
120	AT2G01140	Aldolase superfamily protein	31.9245	22.3589	21.23	1	6	8	10	391	42.3006	8.08936
				24.2827	17.39	1	5	6	10
				36.4868	31.97	1	8	11	18
				44.5698	26.34	1	7	10	18
121	AT1G17745	D-3-phosphoglycerate dehydrogenase	31.5641	22.6859	12.98	2	6	8	9	624	66.4127	6.12549
				47.6215	15.38	2	7	9	24
				32.1733	24.52	2	11	13	16
				23.7756	14.42	2	7	9	11
122	AT1G68560	alpha-xylosidase 1	31.4556	24.0382	9.4	1	7	7	11	915	102.333	6.771
				39.2241	6.99	2	5	5	16
				33.6513	8.74	1	7	7	12
				28.9089	7.43	1	6	6	13
123	AT4G29060	elongation factor Ts family protein	31.4063	25.9718	7.87	2	5	5	9	953	103.718	5.0083
				18.2111	6.51	2	4	4	6
				41.4033	11.23	2	8	8	13
				40.0392	12.28	2	9	9	13
124	AT2G20420	ATP citrate lyase (ACL) family protein	31.1713	27.2639	20.43	1	7	7	10	421	45.3169	6.7124
				18.1746	10.45	1	3	3	7
				40.4819	27.08	1	10	10	15
				38.7648	18.29	1	6	6	15
125	AT3G25770	allene oxide cyclase 2	31.1377	15.5747	20.16	1	3	4	6	253	27.618	7.43018
				7.1671	9.09	2	2	2	3
				54.6431	31.23	1	5	6	19
				47.1661	31.23	1	5	6	19
126	AT3G54400	Eukaryotic aspartyl protease family protein	31.0987	13.2657	17.65	1	5	5	6	425	45.4461	9.08545
				65.0461	8.47	1	3	3	29
				22.6952	23.06	1	7	7	10
				23.3878	22.59	1	7	7	10
127	AT3G62030	rotamase CYP 4	30.8727	27.5512	10.81	3	3	3	11	259	28.0611	8.74854
				9.97664	10.81	3	3	3	5
				42.6891	19.69	3	5	5	16
				43.2737	10.81	3	3	3	16
128	AT1G11840	glyoxalase I homolog	30.7847	22.0708	18.02	3	3	4	8	283	31.9083	5.2749
				29.5695	18.37	5	4	4	13
				40.1243	25.44	3	5	6	17
				31.3743	20.49	3	4	5	13
129	AT5G58330	lactate/malate dehydrogenase family protein	30.6837	35.9989	15.57	3	4	4	13	334	36.3676	5.07178
				15.6122	9.28	3	2	2	5
				38.5509	23.35	3	6	6	14
				32.5728	11.98	3	3	3	11
130	AT2G21390	Coatomer, alpha subunit	30.4283	32.9885	7.64	1	4	7	11	1218	136.381	6.91748
				5.69821	3.61	1	3	3	3
				41.8126	13.79	1	7	13	16
				41.2138	12.07	1	12	12	16
131	AT3G29360	UDP-glucose 6-dehydrogenase family protein	30.39	31.4037	12.71	4	5	5	10	480	53.1391	5.99854
				40.9912	12.92	4	5	5	16
				22.6431	20.21	2	2	7	8
				26.5219	16.25	2	2	6	9
132	AT4G19410	Pectinacetylesterase family protein	30.1127	19.6573	11.51	2	2	3	5	391	42.0979	9.11475
				48.8251	16.37	2	3	4	17
				31.0481	19.18	4	5	5	12
				20.9202	19.18	3	3	5	8
133	AT4G26970	aconitase 2	29.5836	20.5018	7.94	1	5	6	7	995	108.413	7.15186
				28.3364	5.73	1	4	5	16
				33.6394	16.18	1	11	12	14
				35.8566	15.88	1	11	12	16
134	AT3G63460	transducin family protein / WD-40 repeat family protein	29.3735	31.0677	8.68	3	8	8	12	1094	118.646	5.12256
				18.1255	3.84	3	4	4	8
				38.5476	10.69	3	9	9	15
				29.7532	9.14	3	8	8	11
135	AT5G48300	ADP glucose pyrophosphorylase 1	28.9308	32.3564	13.65	1	5	5	12	520	56.6151	6.56592
				15.2923	6.92	1	3	3	10
				35.1278	24.42	1	9	9	15
				32.9468	19.42	1	7	7	13
136	AT5G35630	glutamine synthetase 2	28.6263	18.5932	12.56	1	5	6	8	430	47.381	6.87354
				42.948	9.53	3	3	3	25
				32.3225	22.56	1	8	9	15
				20.6415	21.4	1	6	7	10
137	AT1G33590	Leucine-rich repeat (LRR) family protein	28.5211	22.0785	16.14	2	6	6	10	477	51.7091	8.90967
				5.65378	5.87	1	2	2	2
				46.4097	31.45	2	11	11	23
				39.9423	23.27	3	8	8	17
138	AT1G03090	methylcrotonyl-CoA carboxylase alpha chain, mitochondrial / 3-methylcrotonyl-CoA carboxylase 1 (MCCA)	28.3294	37.2644	19.89	2	9	9	14	734	80.4006	6.90283
				7.94858	3.41	1	2	2	3
				26.04	15.12	2	7	7	8
				42.0647	17.98	2	8	8	13
139	AT5G66570	PS II oxygen-evolving complex 1	27.4553	9.98289	12.95	2	3	3	4	332	35.1206	5.65576
				23.795	25.3	2	6	6	11
				29.7815	35.84	2	8	8	12
				46.2617	36.14	1	2	8	17
140	AT2G43750	O-acetylserine (thiol) lyase B	27.4533	15.8323	11.99	1	3	4	6	392	41.6299	8.01611
				20.0284	15.31	1	4	5	9
				31.7364	22.45	1	6	7	12
				42.2161	22.45	1	6	7	17
141	AT4G24620	phosphoglucose isomerase 1	26.0739	22.2875	15.33	2	7	7	7	613	67.0062	5.69385
				18.2466	8.97	2	5	5	8
				33.5281	18.6	2	9	9	13
				30.2334	15.5	2	8	8	12
142	AT2G06850	xyloglucan endotransglucosylase/hydrolase 4	25.4601	24.6869	9.8	1	2	2	8	296	34.2689	8.90967
				28.4533	12.5	1	3	3	10
				20.4539	18.58	2	5	5	10
				28.2465	17.23	1	4	4	11
143	AT3G56240	copper chaperone	25.3709	7.52193	44.63	1	4	4	4	121	12.9626	4.93213
				32.7774	45.45	1	4	4	13
				33.1009	58.68	1	5	5	11
				28.0835	69.42	1	7	7	10
144	AT3G02360	6-phosphogluconate dehydrogenase family protein	25.2358	19.1076	14.4	1	5	7	7	486	53.5435	7.41553
				16.2155	11.73	1	3	5	8
				43.0329	22.84	1	7	10	17
				22.587	18.52	1	6	9	10
145	AT3G48990	AMP-dependent synthetase and ligase family protein	25.0894	16.0571	7.2	1	3	3	6	514	55.5098	6.53662
				30.3086	8.95	1	4	4	13
				29.0205	16.54	1	7	7	11
				24.9714	14.4	1	6	6	10
146	AT5G07440	glutamate dehydrogenase 2	24.7318	12.8782	10.68	2	3	3	5	309	33.189	6.80029
				15.8142	14.56	2	4	4	6
				29.3083	18	2	6	7	12
				40.9264	22.87	2	7	8	17
147	AT2G20580	26S proteasome regulatory subunit S2 1A	24.3072	23.5774	11.22	1	5	9	10	891	98.0818	5.09717
				3.69472	3.37	2	3	3	3
				35.5784	15.71	1	7	13	17
				34.3781	14.14	1	6	12	15
148	AT4G33010	glycine decarboxylase P-protein 1	24.2953	15.2402	6.35	2	3	5	6	976	106.156	6.99072
				22.2208	6.76	3	6	6	9
				35.7723	14.37	2	6	11	19
				23.9482	15.14	2	5	11	15
149	AT3G24503	aldehyde dehydrogenase 2C4	24.286	22.1403	15.17	1	6	6	9	501	54.3255	5.69385
				2.05	3.19	1	2	2	2
				41.1174	18.16	1	7	7	16
				31.8365	20.16	1	8	8	13
150	AT5G43940	GroES-like zinc-binding dehydrogenase family protein	24.2291	33.1259	18.47	2	4	4	11	379	40.6725	6.94678
				18.7539	18.47	2	4	4	7
				29.5196	29.29	2	7	7	10
				15.517	21.64	2	5	5	6
151	AT1G72370	40s ribosomal protein SA	24.0315	18.2778	21.09	4	5	5	7	294	31.9606	5.14795
				24.3416	12.24	2	3	3	12
				26.7259	21.09	4	5	5	12
				26.7807	21.09	4	5	5	11
152	AT3G03960	TCP-1/cpn60 chaperonin family protein	24.0263	31.6323	16.21	1	7	7	12	549	58.9022	5.35107
				9.54417	9.84	1	4	4	7
				25.3396	23.86	1	11	11	11
				29.5893	21.31	1	10	10	11
153	AT1G11860	Glycine cleavage T-protein family	23.9518	19.8467	18.38	1	5	5	7	408	44.4168	8.36768
				15.1446	6.13	1	2	2	6
				26.4566	21.08	1	6	6	15
				34.3594	24.51	1	7	7	14
154	AT3G22960	Pyruvate kinase family protein	23.9359	22.7825	10.07	1	4	4	8	596	65.09	5.92236
				10.6525	4.03	1	2	2	4
				27.4364	15.6	1	7	7	10
				34.8724	13.42	1	6	6	12
155	AT5G08670	ATP synthase alpha/beta family protein	23.8771	15.0583	12.41	3	4	5	5	556	59.594	6.56592
				6.80925	6.47	3	3	3	3
				34.5054	25.36	3	9	10	12
				39.1355	21.4	3	7	8	13
156	AT1G78830	Curculin-like (mannose-binding) lectin family protein	23.4109	10.2937	7.25	2	3	3	5	455	50.3111	8.47021
				10.4088	8.79	2	3	3	10
				45.7155	16.92	1	5	6	20
				27.2255	17.14	2	6	6	15
157	AT4G34870	rotamase cyclophilin 5	23.279	10.8684	26.16	1	3	4	6	172	18.3662	8.68994
				17.2918	31.98	1	4	4	6
				30.3785	28.49	1	3	4	9
				34.5775	19.77	1	2	3	11
158	AT2G30870	glutathione S-transferase PHI 10	23.0999	25.9081	15.35	1	3	3	8	215	24.2148	5.66846
				5.08853	12.09	1	2	2	2
				31.0286	30.7	1	5	6	11
				30.3744	25.12	1	5	6	12
159	AT2G30110	ubiquitin-activating enzyme 1	22.997	22.8522	7.04	1	5	5	7	1080	120.175	5.2749
				13.5159	2.69	1	2	2	5
				26.1693	7.87	2	7	7	9
				29.4507	10.83	2	10	10	11
160	AT3G14310	pectin methylesterase 3	22.9609	15.5826	8.61	1	4	4	6	592	64.2158	8.86572
				21.0189	12.84	2	7	7	8
				23.5334	14.19	2	6	6	11
				31.7086	10.81	1	6	6	11
161	AT2G16600	rotamase CYP 3	22.5803	20.2017	32.45	2	3	4	7	151	15.9819	6.55127
				14.6374	27.81	2	3	3	6
				28.4488	41.62	2	4	5	10
				27.0334	41.62	2	4	5	9
162	AT4G24770	31-kDa RNA binding protein	22.4806	16.0764	9.12	1	2	2	4	329	35.7656	4.65283
				11.1783	9.12	1	2	2	3
				32.4006	9.12	1	2	2	8
				30.2672	11.25	1	3	3	9
163	AT1G47128	Granulin repeat cysteine protease family protein	22.3581	17.4789	9.74	1	4	4	14	462	50.9334	5.41455
				21.3422	9.74	1	4	4	8
				25.4127	17.32	1	7	7	15
				25.1986	15.15	1	6	7	14
164	AT4G34450	coatomer gamma-2 subunit, putative / gamma-2 coat protein, putative / gamma-2 COP, putative	22.212	21.2451	7.79	1	6	6	8	886	98.4285	5.16064
				4.88496	2.37	1	2	2	2
				31.3328	14.33	1	10	10	12
				31.385	9.93	1	8	8	14
165	AT2G44160	methylenetetrahydrofolate reductase 2	22.1798	14.8221	11.28	1	4	6	8	594	66.7594	5.50342
				17.6912	7.41	3	2	4	8
				28.8298	19.53	1	6	10	13
				27.3759	18.35	1	6	9	11
166	AT3G20050	T-complex protein 1 alpha subunit	21.4957	22.4369	12.48	1	6	6	8	545	59.1921	6.30322
				2.51094	3.67	1	2	2	2
				30.1692	16.33	1	8	8	12
				30.8658	17.06	1	8	8	13
167	AT5G15650	reversibly glycosylated polypeptide 2	21.2576	22.9163	20.83	3	3	7	10	360	40.8635	6.12549
				9.48849	8.89	4	3	3	5
				27.9761	28.61	2	2	10	14
				24.6497	23.61	2	2	8	14
168	AT1G22410	Class-II DAHP synthetase family protein	21.0492	13.7267	9.3	1	2	3	4	527	58.2896	8.32373
				20.4323	11.76	3	4	4	8
				25.5932	16.13	2	5	6	9
				24.4445	14.04	1	4	5	7
169	AT5G25460	Protein of unknown function, DUF642	20.597	20.4687	13.01	2	4	4	7	369	39.9525	7.35693
				34.843	15.18	2	5	5	12
				15.7389	13.55	2	4	4	6
				11.3373	15.72	2	5	5	6
170	AT4G37910	mitochondrial heat shock protein 70-1	20.4889	8.84532	7.62	1	3	4	4	682	73.0296	5.61768
				3.96284	4.99	2	3	3	3
				31.959	19.94	1	6	10	12
				37.1885	22.29	1	8	11	15
171	AT2G31390	pfkB-like carbohydrate kinase family protein	20.452	14.5968	12.92	3	3	3	4	325	35.2532	5.49072
				18.8812	12.92	3	3	3	7
				31.9135	22.46	5	6	6	11
				16.4165	18.46	5	5	5	7
172	AT5G19510	Translation elongation factor EF1B/ribosomal protein S6 family protein	20.4375	14.5709	19.2	2	3	3	6	224	24.1859	4.56396
				41.7281	19.2	2	3	3	18
				10.8544	29.02	2	5	5	5
				14.5965	29.02	2	5	5	8
173	AT3G29320	Glycosyl transferase, family 35	20.2098	19.8673	7.9	1	6	6	8	962	108.517	5.46533
				11.6105	4.05	1	3	3	5
				24.4607	8.84	1	7	7	9
				24.9008	9.98	1	7	8	10
174	AT2G37220	RNA-binding (RRM/RBD/RNP motifs) family protein	19.8172	20.27	20.76	1	4	4	6	289	30.6992	5.16064
				8.71764	14.53	1	3	3	4
				31.5123	20.76	1	4	4	9
				18.7687	20.76	1	4	4	7
175	AT2G47390	Prolyl oligopeptidase family protein	19.3469	19.9072	5.41	1	4	4	7	961	106.2	6.41748
				15.0739	3.33	1	2	2	4
				20.1408	9.89	1	6	6	7
				22.2657	8.22	1	6	6	8
176	AT5G60640	PDI-like 1-4	19.1081	11.0955	6.57	3	3	3	4	533	59.1405	4.62744
				28.039	9.76	3	4	4	10
				19.4071	12.4	3	6	6	8
				17.891	14.07	3	6	6	7
177	AT1G03220	Eukaryotic aspartyl protease family protein	18.8885	7.94306	14.32	1	2	5	5	433	45.6884	8.66064
				24.0111	12.01	1	2	4	10
				23.7092	18.71	1	3	7	12
				19.8908	18.71	1	3	7	10
178	AT5G54810	tryptophan synthase beta-subunit 1	18.7763	14.8556	14.26	2	5	5	6	470	50.8937	6.84424
				15.0948	5.74	2	2	2	6
				24.6726	14.04	2	5	5	9
				20.4822	14.04	2	5	5	8
179	AT4G15530	pyruvate orthophosphate dikinase	18.5782	16.2886	8.17	4	6	6	8	857	93.3206	5.38916
				20.1303	4.67	4	3	3	8
				21.246	14	4	10	10	11
				16.6478	10.5	4	8	8	8
180	AT5G23120	photosystem II stability/assembly factor, chloroplast (HCF136)	18.5766	21.0929	12.16	1	4	4	8	403	44.0764	7.34229
				33.452	10.42	1	3	3	15
				8.72528	11.17	1	3	3	3
				11.0364	12.9	1	4	4	4
181	AT5G67360	Subtilase family protein	18.5372	11.3133	8.06	1	4	4	5	757	79.3655	6.354
				19.4454	5.02	1	3	3	7
				21.939	8.72	1	5	5	8
				21.4511	8.72	1	5	5	8
182	AT5G02870	Ribosomal protein L4/L1 family	18.2793	12.9978	8.62	4	2	2	4	406	44.5648	10.3452
				5.65138	5.91	2	2	2	2
				27.7759	10.84	2	2	3	8
				26.6923	15.76	2	3	5	9
183	AT3G54050	high cyclic electron flow 1	18.2157	13.856	16.55	1	6	6	8	417	45.1335	5.40186
				20.6563	9.35	1	3	3	8
				19.434	18.23	1	5	5	9
				18.9167	22.54	1	6	6	10
184	AT4G19810	Glycosyl hydrolase family protein with chitinase insertion domain	18.1134	12.4175	14.51	1	4	4	6	379	41.1024	8.80713
				7.7462	9.23	1	2	2	3
				23.5592	21.64	1	6	6	8
				28.7307	21.64	1	6	6	10
185	AT1G68010	hydroxypyruvate reductase	18.0284	11.9508	10.1	2	3	3	4	386	42.2209	7.15186
				6.4334	7.51	2	3	3	3
				21.0683	23.32	2	7	7	12
				32.6609	26.17	2	8	8	13
186	AT3G12390	Nascent polypeptide-associated complex (NAC), alpha subunit family protein	17.5955	14.6693	15.27	2	2	2	5	203	21.9689	4.4751
				8.80813	11.82	2	2	2	5
				17.0911	22.66	2	3	3	5
				29.8136	22.66	2	3	3	10
187	AT4G31180	Class II aminoacyl-tRNA and biotin synthetases superfamily protein	17.5068	12.8517	10.04	1	4	4	4	558	62.8783	6.22705
				8.45346	6.99	1	3	3	3
				26.518	13.8	2	6	6	9
				22.2041	18.1	2	8	8	9
188	AT3G16460	Mannose-binding lectin superfamily protein	17.2587	6.45496	3.97	1	2	2	2	705	72.4296	5.50342
				37.4529	9.08	1	5	5	15
				9.25889	3.69	1	2	2	3
				15.8682	9.65	1	4	4	5
189	AT1G63000	nucleotide-rhamnose synthase/epimerase-reductase	17.1422	19.4056	20.93	1	4	5	7	301	33.576	5.97314
				6.47914	9.3	1	2	3	4
				25.4932	25.91	1	7	8	13
				17.1908	22.59	1	6	6	8
190	AT1G11580	methylesterase PCR A	16.9963	9.44553	8.44	1	4	4	4	557	61.6485	8.77783
				13.7607	10.41	1	5	5	5
				23.6247	14.54	1	7	7	11
				21.1541	10.59	1	5	5	8
191	AT3G15356	Legume lectin family protein	16.7455	12.816	18.45	1	3	3	6	271	29.7309	8.86572
				9.44491	15.13	2	3	4	5
				20.5963	31.73	2	6	7	11
				24.1247	23.99	1	4	5	10
192	AT3G04720	pathogenesis-related 4	16.6459	23.3886	9.91	1	2	2	10	212	22.9217	7.6499
				5.21001	9.91	1	2	2	2
				17.1412	18.4	1	3	3	12
				20.8436	18.4	1	3	3	10
193	AT1G77510	PDI-like 1-2	16.5979	16.3711	16.93	1	4	7	7	508	56.3294	4.99561
				20.0103	12.01	1	2	5	9
				15.5115	22.83	1	5	9	9
				14.4987	18.7	1	4	8	9
194	AT3G22890	ATP sulfurylase 1	16.4614	9.81898	11.02	3	4	4	4	463	51.4266	6.81494
				4.35759	4.75	4	2	2	2
				33.4918	22.68	1	5	8	12
				18.1773	15.98	1	4	6	7
195	AT2G13360	alanine:glyoxylate aminotransferase	16.3505	15.874	8.48	1	3	3	6	401	44.1801	7.82568
				4.18272	8.23	1	2	2	2
				26.7647	11.97	1	5	5	10
				18.5807	9.98	1	4	4	8
196	AT5G08280	hydroxymethylbilane synthase	16.3403	16.3218	11.78	1	4	4	6	382	41.0175	8.47021
				17.8828	11.26	1	4	4	9
				15.1694	19.63	1	6	6	7
				15.9873	16.49	1	6	6	8
197	AT3G57610	adenylosuccinate synthase	16.2089	10.0683	8.98	1	3	3	4	490	52.9313	7.13721
				13.1173	8.78	1	3	3	5
				22.3224	9.39	1	3	3	8
				19.3275	6.53	1	2	2	6
198	AT1G55020	lipoxygenase 1	15.8041	3.97372	2.44	1	2	2	2	859	97.9841	5.51611
				4.2338	2.68	2	2	2	2
				34.1018	15.25	1	10	10	13
				20.9071	7.1	1	5	5	7
199	AT1G19570	dehydroascorbate reductase	15.6382	6.57651	21.23	3	4	4	4	212	23.4401	5.90967
				25.4699	8.96	3	2	2	10
				20.1608	29.25	3	6	6	9
				10.3457	25.94	3	5	5	5
200	AT4G18480	P-loop containing nucleoside triphosphate hydrolases superfamily protein	15.5769	15.8289	21.93	2	8	8	8	424	46.2412	6.46826
				6.20779	6.84	2	3	3	4
				18.1241	24.06	2	9	9	10
				22.1468	27.59	1	6	10	12
201	AT1G12000	Phosphofructokinase family protein	15.2719	10.6695	5.12	1	2	2	3	566	61.4204	6.1001
				16.683	9.72	1	4	4	5
				17.6688	11.48	1	5	5	6
				16.0664	11.84	1	4	5	6
202	AT1G20950	Phosphofructokinase family protein	15.1696	8.96142	14.33	2	7	7	7	614	67.0765	6.99072
				5.79194	4.56	2	2	2	2
				26.8046	17.59	1	6	9	12
				19.1205	16.29	1	5	8	10
203	AT3G08590	Phosphoglycerate mutase, 2,3-bisphosphoglycerate-independent	14.9709	7.0955	5.71	1	2	3	4	560	60.726	5.84619
				15.9313	13.21	1	4	6	8
				18.984	18.39	1	6	8	9
				17.8729	16.43	1	4	7	7
204	AT1G24020	MLP-like protein 423	14.4368	13.0549	23.87	1	3	3	5	155	17.0438	5.19873
				16.9476	13.55	1	2	2	7
				12.9599	23.87	1	3	3	5
				14.7847	29.03	1	4	4	7
205	AT1G79530	glyceraldehyde-3-phosphate dehydrogenase of plastid 1	14.2592	11.282	12.09	2	4	4	5	422	44.8029	8.63135
				16.6024	10.19	2	3	3	7
				15.934	15.88	2	5	5	7
				13.2184	17.54	2	6	6	7
206	AT3G44340	clone eighty-four	14.2571	23.6099	5.8	2	5	5	8	1069	114.606	7.06396
				8.8064	3.18	2	3	3	4
				10.7328	6.08	2	5	5	5
				13.8791	5.05	2	4	4	5
207	AT3G14067	Subtilase family protein	14.2502	14.1206	6.69	1	3	3	5	777	81.7662	6.771
				13.143	5.15	1	3	3	5
				8.45718	8.24	1	4	4	4
				21.2798	8.24	1	4	4	8
208	AT1G09620	ATP binding;leucine-tRNA ligases;aminoacyl-tRNA ligases;nucleotide binding;ATP binding;aminoacyl-tRNA ligases	14.2376	14.5429	4.49	1	4	4	6	1091	123.372	6.02393
				18.7575	4.49	1	4	4	9
				12.7349	4.49	1	4	4	5
				10.9151	4.49	1	4	4	4
209	AT3G11830	TCP-1/cpn60 chaperonin family protein	13.4056	13.3745	10.23	2	4	4	5	557	59.7389	6.39209
				3.49804	5.05	2	2	2	2
				21.7873	14.18	2	6	6	8
				14.9624	12.03	2	5	5	5
210	AT1G54100	aldehyde dehydrogenase 7B4	13.3532	11.3551	8.86	1	4	4	5	508	54.1738	5.5415
				15.6648	7.87	1	4	4	7
				13.3454	12.8	1	6	6	7
				13.0476	10.83	1	5	5	7
211	AT4G16760	acyl-CoA oxidase 1	13.1871	11.0134	5.72	2	3	3	5	664	74.2549	7.66455
				2.3869	4.82	2	3	3	3
				17.8033	12.29	3	7	7	7
				21.5447	11.9	2	7	7	9
212	AT5G48230	acetoacetyl-CoA thiolase 2	13.1783	7.96503	7.44	2	3	3	3	403	41.3854	6.88818
				4.36265	4.22	2	2	2	2
				15.937	21.34	2	6	6	8
				24.4486	27.79	2	8	8	11
213	AT4G39260	cold, circadian rhythm, and RNA binding 1	13.1184	8.42513	23.91	4	2	2	4	92	10.2239	4.79248
				15.9279	23.91	4	2	2	8
				9.96427	23.91	4	2	2	4
				18.1561	27.81	4	3	3	5
214	AT5G36880	acetyl-CoA synthetase	13.0392	20.1979	9.67	2	6	6	8	693	76.6841	5.63037
				5.16781	5.63	2	3	3	3
				14.2124	8.8	2	5	5	6
				12.5786	9.67	2	6	6	6
215	AT3G61820	Eukaryotic aspartyl protease family protein	12.9321	17.2602	14.91	1	5	5	6	483	51.4288	8.42627
				7.18106	6.42	1	3	3	4
				13.7396	10.35	1	4	4	5
				13.5477	10.56	1	4	4	5
216	AT3G48000	aldehyde dehydrogenase 2B4	12.8883	9.99083	10.78	1	5	5	5	538	58.5521	7.45947
				4.01827	3.72	1	2	2	2
				18.0388	17.66	1	9	9	9
				19.5052	12.64	1	6	6	8
217	AT1G29670	GDSL-like Lipase/Acylhydrolase superfamily protein	12.797	13.5718	12.95	1	3	3	4	363	39.8467	8.54346
				2.87518	6.89	1	2	2	2
				21.3215	24.24	1	6	6	9
				13.4193	19.56	1	5	5	6
218	AT4G37800	xyloglucan endotransglucosylase/hydrolase 7	12.7876	8.06709	9.56	2	2	2	3	293	33.6594	7.40088
				4.02361	8.19	1	2	2	2
				23.769	20.48	2	5	5	8
				15.2907	17.41	2	4	4	6
219	AT1G09750	Eukaryotic aspartyl protease family protein	12.7119	8.00001	6.01	1	3	3	4	449	47.6306	7.51807
				25.6059	6.01	1	3	3	13
				10.7976	10.24	1	4	4	4
				6.44432	3.79	1	2	2	3
220	AT5G05730	anthranilate synthase alpha subunit 1	12.4949	16.1004	8.74	2	4	4	7	595	66.2695	6.49365
				5.30668	3.36	2	2	2	2
				12.8329	14.12	3	6	6	6
				15.7397	10.92	3	5	5	7
221	AT4G33680	Pyridoxal phosphate (PLP)-dependent transferases superfamily protein	12.4453	8.70008	9.33	1	4	4	5	461	50.364	7.34229
				5.37887	6.51	1	2	2	3
				20.065	20.39	1	7	7	9
				15.6373	12.8	1	6	6	8
222	AT1G72150	PATELLIN 1	12.4352	16.3005	9.95	1	4	5	7	573	64.007	4.83057
				3.47766	6.28	1	3	3	3
				16.0827	11.87	1	5	6	7
				13.8799	13.61	1	6	7	7
223	AT3G06350	dehydroquinate dehydratase, putative / shikimate dehydrogenase, putative	12.433	12.1817	8.96	1	4	4	5	603	65.7548	6.87354
				9.45957	4.98	1	2	2	3
				18.39	13.27	1	6	6	7
				9.70062	8.79	1	4	4	5
224	AT1G22530	PATELLIN 2	12.1956	14.4882	8.78	1	3	4	7	683	75.9616	4.91943
				4.48832	4.39	1	2	2	2
				13.746	10.98	1	4	5	6
				16.06	9.52	1	4	5	7
225	AT2G36880	methionine adenosyltransferase 3	12.0031	12.7021	15.9	1	4	5	6	390	42.4706	6.17627
				14.7228	12.05	1	3	4	6
				9.18199	17.69	1	3	5	6
				11.4055	13.85	1	3	4	7
226	AT1G50200	Alanyl-tRNA synthetase	11.993	10.101	5.28	2	4	4	4	1003	110.42	6.45557
				5.91992	2.29	2	2	2	2
				15.2061	6.78	2	6	6	7
				16.7449	7.38	2	6	6	8
227	AT4G24830	arginosuccinate synthase family	11.5568	8.81882	5.87	2	3	3	4	494	53.8116	6.66846
				8.88587	7.89	2	4	4	4
				20.5387	11.34	2	5	5	7
				7.9837	7.89	2	4	4	4
228	AT2G37190	Ribosomal protein L11 family protein	11.5026	13.6009	22.29	3	3	3	6	166	17.9307	8.96826
				10.3523	16.87	3	2	2	5
				9.54881	22.29	3	3	3	4
				12.5085	22.29	3	3	3	5
229	AT5G34850	purple acid phosphatase 26	11.4374	15.5967	9.89	1	3	3	5	475	54.9751	7.31299
				5.01466	6.74	1	2	2	3
				14.803	6.32	1	2	2	4
				10.3351	8	1	2	2	4
230	AT1G35580	cytosolic invertase 1	11.4296	12.7891	8.04	4	3	3	4	460	52.1818	6.01123
				5.37486	5.65	4	2	2	2
				11.5316	10.87	2	3	4	4
				16.0227	15.61	4	4	7	7
231	AT5G09650	pyrophosphorylase 6	11.3464	12.9221	18.67	1	5	5	6	300	33.3591	6.01123
				4.35143	8	1	2	2	2
				11.7892	18.67	1	5	5	5
				16.3229	21.67	1	6	6	8
232	AT3G16470	Mannose-binding lectin superfamily protein	11.2817	12.1202	16.85	2	3	3	4	451	48.4666	5.26221
				8.61199	10.64	2	2	2	3
				10.9207	19.96	2	4	4	4
				13.4738	16.85	2	3	3	5
233	AT5G53480	ARM repeat superfamily protein	11.1958	10.2537	3.79	1	3	3	4	870	96.1973	4.80518
				12.5677	3.79	1	3	3	5
				9.46926	4.94	1	4	4	4
				12.4925	4.94	1	4	4	5
234	AT4G34490	cyclase associated protein 1	11.1797	4.72986	4.2	1	2	2	2	476	50.9377	6.65381
				20.3859	9.87	1	4	4	9
				10.5168	10.08	1	3	3	4
				9.08631	11.76	1	4	4	5
235	AT5G30510	ribosomal protein S1	11.0869	18.2704	9.38	1	3	3	7	416	45.0823	5.24951
				7.49444	9.13	1	3	3	3
				7.33058	6.73	1	2	2	3
				11.252	6.73	1	2	2	4
236	AT4G31300	N-terminal nucleophile aminohydrolases (Ntn hydrolases) superfamily protein	11.0017	11.8004	16.31	2	3	3	4	233	25.1356	5.5542
				9.9081	11.16	2	2	2	4
				12.3267	16.31	2	3	3	4
				9.97161	16.31	2	3	3	4
237	AT3G23940	dehydratase family	10.5294	7.56062	5.94	2	3	3	3	606	64.6715	6.22705
				11.5279	5.94	2	3	3	5
				10.3146	5.94	2	3	3	4
				12.7143	11.39	2	5	5	5
238	AT5G07090	Ribosomal protein S4 (RPS4A) family protein	10.3168	12.5112	18.03	5	4	4	5	244	27.69	9.99365
				9.30398	14.34	5	3	3	4
				6.84361	17.62	5	4	4	5
				12.6082	23.36	5	5	5	6
239	AT5G27380	glutathione synthetase 2	10.2796	10.9225	12.43	1	6	6	6	539	60.2328	6.49365
				0	3.34	1	2	2	2
				15.6015	13.73	1	6	6	9
				14.5947	10.39	1	5	5	6
240	AT5G55220	trigger factor type chaperone family protein	10.2749	6.1891	4.57	1	2	2	2	547	61.6949	5.32568
				7.2642	6.03	1	3	3	3
				15.6202	13.71	1	6	6	7
				12.0262	9.51	1	5	5	6
241	AT5G46290	3-ketoacyl-acyl carrier protein synthase I	10.2738	8.93253	5.98	3	2	2	3	418	44.7018	8.48486
				5.74445	5.98	3	2	2	2
				7.16597	10.77	3	4	4	4
				19.2521	14.11	3	5	5	7
242	AT2G05920	Subtilase family protein	10.1356	9.10987	5.44	1	3	3	3	754	79.9653	8.35303
				11.5327	3.71	1	2	2	4
				11.7583	7.16	1	4	4	5
				8.14152	8.49	1	4	4	4
243	AT5G05010	clathrin adaptor complexes medium subunit family protein	10.0821	14.9945	8.54	1	3	3	6	527	57.6824	5.84619
				7.01916	7.59	1	3	3	3
				6.95212	9.68	1	4	4	4
				11.3626	7.59	1	3	3	5
244	AT2G43090	Aconitase/3-isopropylmalate dehydratase protein	10.0249	14.073	14.41	2	2	2	4	222	23.709	6.56592
				4.39366	13.51	2	2	2	2
				13.7447	14.41	2	2	2	3
				7.88833	14.41	2	2	2	2
245	AT4G27520	early nodulin-like protein 2	10.0194	9.04992	8.88	1	2	2	3	349	35.0422	9.31982
				7.68361	6.3	1	2	2	3
				13.207	11.46	1	4	4	5
				10.1372	11.46	1	4	4	6
246	AT1G74030	enolase 1	9.87741	11.2964	8.39	1	3	3	4	477	51.4423	6.12549
				2.45951	3.77	1	2	2	2
				15.1035	14.05	1	5	5	6
				10.6502	10.27	1	4	4	5
247	AT2G19940	oxidoreductases, acting on the aldehyde or oxo group of donors, NAD or NADP as acceptor;copper ion binding	9.73208	12.4713	10.72	1	4	4	5	401	44.108	8.29443
				2.33731	4.74	1	2	2	2
				8.9466	10.72	1	4	4	4
				15.1731	12.97	1	5	5	6
248	AT1G74910	ADP-glucose pyrophosphorylase family protein	9.51502	6.96652	9.82	3	3	3	3	387	42.8691	8.55811
				11.8648	6.72	3	2	2	5
				9.96266	11.57	3	4	4	4
				9.26608	8.67	2	3	3	4
249	AT5G28840	GDP-D-mannose 3',5'-epimerase	9.41479	6.59791	10.08	1	3	3	3	377	42.731	6.21436
				4.69439	6.63	1	2	2	2
				12.7683	16.45	1	5	5	5
				13.5985	16.45	1	5	5	6
250	AT5G23820	MD-2-related lipid recognition domain-containing protein	9.2394	4.78311	11.59	1	2	2	2	164	17.896	4.67822
				9.13762	11.59	1	2	2	4
				13.0524	12.2	1	3	3	5
				9.98454	12.2	1	3	3	5
251	AT5G20950	Glycosyl hydrolase family protein	9.0628	7.34605	6.25	4	3	3	3	624	67.8832	9.12939
				11.255	4.97	4	2	2	4
				7.88647	4.97	4	2	2	2
				9.76365	7.85	4	4	4	4
252	AT5G56630	phosphofructokinase 7	8.94884	6.42898	4.95	3	2	2	2	485	53.4482	7.31299
				6.98047	8.25	6	3	3	4
				8.92713	7.22	6	3	3	4
				13.4588	7.84	3	3	3	5
253	AT5G45775	Ribosomal L5P family protein	8.53368	6.94751	23.26	3	4	4	4	172	19.7624	9.92041
				3.57511	15.12	3	3	3	3
				12.0622	23.26	3	4	4	5
				11.5499	23.26	3	4	4	5
254	AT2G47470	thioredoxin family protein	8.41396	9.16934	10.22	4	3	3	5	323	35.5983	5.99854
				0	7.89	4	2	2	2
				10.0874	12.84	4	4	4	4
				14.3991	13.73	4	4	4	6
255	AT1G03475	Coproporphyrinogen III oxidase	8.3971	6.74508	8.29	1	3	3	3	386	43.7687	6.69775
				3.54581	4.4	3	2	2	3
				15.9648	11.14	1	3	3	6
				7.33272	11.14	1	3	3	3
256	AT5G64570	beta-D-xylosidase 4	8.35333	4.95742	3.32	1	2	2	2	784	84.2548	7.66455
				9.63404	4.97	2	3	3	4
				7.22812	4.46	2	3	3	3
				11.5937	5.87	2	4	4	5
257	AT3G14990	Class I glutamine amidotransferase-like superfamily protein	7.99779	5.80324	6.23	2	2	2	2	369	39.4537	5.40186
				7.84062	6.23	2	2	2	4
				9.89303	9.21	2	3	3	4
				8.45429	9.21	2	3	3	3
258	AT5G63890	histidinol dehydrogenase	7.90417	8.63658	5.75	2	2	2	3	452	48.9258	5.43994
				4.49872	5.09	2	2	2	2
				9.65494	6.86	2	2	2	3
				8.82643	9.07	2	3	3	3
259	AT2G22250	aspartate aminotransferase	7.6729	8.86384	9.11	2	3	3	3	428	46.01	6.58057
				5.95034	6.31	2	2	2	2
				7.66051	11.68	2	4	4	4
				8.21691	9.11	2	3	3	3
260	AT1G21130	O-methyltransferase family protein	7.64744	4.40944	10.47	5	3	3	3	296	32.2126	5.52881
				3.97283	7.43	5	2	2	2
				10.8977	18.58	5	5	5	5
				11.3098	14.86	5	4	4	6
261	AT2G45220	Plant invertase/pectin methylesterase inhibitor superfamily	7.47258	6.49085	4.7	1	2	2	2	511	55.9414	9.0415
				5.41183	4.7	1	2	2	3
				9.08026	12.72	1	5	5	5
				8.90739	12.72	1	5	5	5
262	AT4G29840	Pyridoxal-5'-phosphate-dependent enzyme family protein	7.38351	10.0442	4.56	1	2	2	3	526	57.74	7.41553
				2.02065	5.7	1	3	3	3
				5.90476	4.56	1	2	2	2
				11.5645	10.08	1	5	5	5
263	AT1G74920	aldehyde dehydrogenase 10A8	7.2632	8.56789	6.85	2	3	3	5	496	53.9436	5.35107
				6.05888	4.64	2	2	2	3
				8.03812	8.47	2	3	3	4
				6.38792	6.85	2	3	3	3
264	AT4G20830	FAD-binding Berberine family protein	7.09756	4.94047	3.7	2	2	2	2	540	60.2491	9.53955
				3.7241	3.33	3	2	2	2
				9.7343	12.41	5	6	6	6
				9.99135	8.15	4	4	4	4
265	AT2G39310	jacalin-related lectin 22	7.0271	8.01907	6.55	3	2	2	3	458	50.4314	5.30029
				4.19613	5.37	3	2	2	2
				8.29461	7.71	3	3	3	4
				7.5986	8.52	3	3	3	3
266	AT5G26742	DEAD box RNA helicase (RH3)	6.96543	7.12098	4.12	3	2	2	3	655	70.8497	8.93896
				6.78818	3.36	3	2	2	3
				6.8069	5.95	3	3	3	3
				7.14566	6.26	3	3	3	3
267	AT5G48180	nitrile specifier protein 5	6.83501	6.18109	14.72	1	4	4	4	326	35.8304	5.18604
				8.31898	10.74	1	3	3	4
				10.5431	14.72	1	4	4	5
				2.29686	7.36	1	2	2	2
268	AT4G04020	fibrillin	6.39885	6.62043	11.01	1	2	3	3	318	34.9272	5.60498
				5.21204	8.81	2	2	2	2
				9.43354	11.01	1	3	3	4
				4.32939	11.01	1	3	3	3
269	AT1G80410	tetratricopeptide repeat (TPR)-containing protein	6.06434	4.25722	3.57	2	3	3	3	897	102.082	7.7085
				4.58725	2.79	2	2	2	2
				7.0098	2.34	2	2	2	3
				8.40308	6.24	2	5	5	5
270	AT1G79340	metacaspase 4	5.68742	2.96318	6.22	1	2	2	2	418	45.4553	4.81787
				3.81975	5.02	2	2	2	2
				4.35855	7.42	2	3	3	3
				11.6082	18.66	2	6	6	8
271	AT5G56680	Class II aminoacyl-tRNA and biotin synthetases superfamily protein	5.6217	4.7324	3.85	1	2	2	3	572	63.7426	5.57959
				4.61219	5.42	1	2	2	2
				8.22727	7.34	1	3	3	3
				4.91495	3.85	1	2	2	2
