# Supplementary material for: Proteomics dataset containing proteins that obscure identification of TOPLESS interactors in Arabidopsis
Source: Data Brief. 2018 Aug 29;20:909–16. doi: 10.1016/j.dib.2018.08.059 (PMC6138984; doi:10.1016/j.dib.2018.08.059)
Supplement: Supplementary file 8 — Supplementary material [file mmc8.xlsx]

## Sheet: Replicates 1, 2, & 3
Number	Accession	Description	Avg. Score	Score	Coverage	# Proteins	# Unique Peptides	# Peptides	# PSMs	# AAs	MW [kDa]	calc. pI
1	AT5G63680.1	Pyruvate kinase family protein	17.5696	13.6728	15.69	6	3	5	5	510	54.9825	6.65381
				14.9346	12.55	7	5	5	7
				24.1013	15.49	5	2	6	9
2	AT1G78570.1	rhamnose biosynthesis 1	16.918	23.2317	13.75	3	7	8	10	669	75.324	7.28369
				10.0805	7.92	3	4	5	5
				17.442	11.51	3	6	7	9

## Sheet: Replicates 1, 2, & 4
Number	Accession	Description	Avg. Score	Score	Coverage	# Proteins	# Unique Peptides	# Peptides	# PSMs	# AAs	MW [kDa]	calc. pI
1	AT1G04820.1	tubulin alpha-4 chain	87.52	99.2524	23.33	3	2	8	29	450	49.5093	5.05908
				51.1575	23.33	5	8	8	18
				112.146	19.56	3	2	6	36
2	AT3G09820.1	adenosine kinase 1	65.61	58.4736	26.45	3	8	8	20	344	37.8118	5.45264
				74.9382	25.87	3	7	7	25
				63.4128	29.36	3	9	9	22
3	AT5G49460.1	ATP citrate lyase subunit B 2	35.72	32.8373	11.18	2	5	5	10	608	65.786	7.63525
				36.0136	12.34	2	5	5	11
				38.3159	18.91	1	2	9	13
4	AT1G76030.1	ATPase, V1 complex, subunit B protein	10.49	7.04529	8.44	4	4	4	4	486	54.0736	5.09717
				13.2539	10.49	4	4	4	6
				11.1838	14.2	4	6	6	6
5	AT2G37040.1	PHE ammonia lyase 1	8.97	3.67429	4.83	3	3	3	3	725	78.6761	6.30322
				17.4633	3.86	5	2	2	7
				5.78164	4.97	2	2	2	2
6	AT5G16970.1	alkenal reductase	4.18	3.85858	6.96	5	2	2	2	345	38.1091	6.17627
				4.03506	6.96	5	2	2	2
				4.65384	6.96	5	2	2	2
7	AT3G63140.1	chloroplast stem-loop binding protein of 41 kDa	0.62	0	5.42	1	2	2	2	406	43.9025	8.42627
				1.8517	5.91	1	2	2	2
				0	4.43	1	2	2	2

## Sheet: Replicates 1, 3, & 4
Number	Accession	Description	Avg. Score	Score	Coverage	# Proteins	# Unique Peptides	# Peptides	# PSMs	# AAs	MW [kDa]	calc. pI
1	AT2G36460.1	Aldolase superfamily protein	152.798	122.384	40.78	4	5	10	38	358	38.3629	7.38623
				172.834	39.66	2	4	10	53
				163.176	39.66	4	3	10	47
2	AT3G03780.1	methionine synthase 2	132.665	114.439	12.81	1	2	8	46	765	84.5306	6.50732
				158.143	26.14	1	5	15	62
				125.415	18.43	1	2	11	50
3	AT1G67090.1	ribulose bisphosphate carboxylase small chain 1A	107.279	109.437	42.22	2	4	7	37	180	20.203	7.7085
				98.8485	42.22	2	4	7	36
				113.553	42.22	2	4	7	40
4	AT1G49240.1	actin 8	100.196	87.001	29.97	4	4	9	31	377	41.8359	5.57959
				92.7157	27.85	4	3	8	29
				120.871	37.67	4	5	11	46
5	AT1G12900.3	glyceraldehyde 3-phosphate dehydrogenase A subunit 2	94.999	80.65	41.43	3	2	10	30	350	37.6436	7.76709
				95.8273	39.43	3	2	10	37
				108.52	44	3	2	11	40
6	AT5G44340.1	tubulin beta chain 4	88.149	59.0121	24.55	1	3	9	22	444	49.7907	4.85596
				97.5094	23.42	1	3	9	39
				107.926	36.04	1	3	13	43
7	AT5G09810.1	actin 7	87.938	90.3856	27.85	3	3	8	35	377	41.709	5.49072
				83.7948	30.77	4	3	9	27
				89.6335	35.54	3	4	10	33
8	AT5G49910.1	chloroplast heat shock protein 70-2	77.9991	75.0816	18.52	1	3	11	29	718	76.9497	5.30029
				86.5045	25.49	1	4	16	36
				72.4112	20.47	1	3	15	32
9	AT5G38430.1	Ribulose bisphosphate carboxylase (small chain) family protein	73.6115	71.5285	41.99	1	2	6	25	181	20.2731	7.7085
				68.1181	41.99	1	2	6	28
				81.188	41.99	1	2	6	30
10	AT5G41670.1	6-phosphogluconate dehydrogenase family protein	69.9697	52.991	26.28	1	5	9	19	487	53.2842	5.79541
				67.4596	29.98	1	6	11	23
				89.4585	33.06	1	7	12	29
11	AT5G19770.1	tubulin alpha-3	66.8151	58.7549	27.11	2	3	9	21	450	49.6225	5.09717
				68.2931	19.78	2	2	7	24
				73.3973	23.33	2	3	7	28
12	AT4G09000.1	general regulatory factor 1	62.6493	38.4484	36.7	5	5	8	14	267	29.9129	4.80518
				70.1192	51.69	2	6	12	27
				79.3803	50.19	2	6	12	31
13	AT5G17310.2	UDP-glucose pyrophosphorylase 2	59.3085	52.3958	20.64	2	2	8	20	470	51.8872	6.01123
				65.9204	33.83	2	3	13	30
				59.6093	28.3	2	2	11	25
14	AT4G35090.2	catalase 2	54.389	43.3737	9.07	2	2	4	14	474	54.9602	6.82959
				61.8174	14.35	2	4	6	23
				57.9758	10.34	2	2	4	20
15	AT3G48730.1	glutamate-1-semialdehyde 2,1-aminomutase 2	51.7103	53.6499	18.86	1	2	6	17	472	50.1094	7.38623
				45.2657	28.6	1	3	9	14
				56.2153	30.3	1	3	10	19
16	AT5G65620.1	Zincin-like metalloproteases family protein	42.8102	32.6813	8.09	1	3	5	12	791	88.7011	6.27783
				43.1143	14.92	1	4	10	17
				52.6349	14.79	1	5	10	18
17	AT3G14415.1	Aldolase-type TIM barrel family protein	39.0361	18.9674	22.07	2	3	7	8	367	40.2812	8.96826
				50.9098	32.43	2	2	8	20
				47.2311	29.16	2	4	9	22
18	AT2G33210.2	heat shock protein 60-2	36.527	31.6073	18.45	2	2	9	12	580	61.4392	6.32861
				39.5074	18.62	2	2	9	13
				38.4663	19.31	2	2	9	15
19	AT1G20200.1	PAM domain (PCI/PINT associated module) protein	35.2507	26.3038	21.93	1	3	8	11	488	55.5477	8.19189
				45.1411	27.25	1	4	11	18
				34.3071	23.36	1	4	10	15
20	AT2G33150.1	peroxisomal 3-ketoacyl-CoA thiolase 3	35.1407	12.6521	8.66	1	2	2	3	462	48.548	8.33838
				33.7404	20.13	2	5	5	11
				59.0295	20.13	2	5	5	19
21	AT3G02230.1	reversibly glycosylated polypeptide 1	35.0688	21.645	19.33	3	2	6	9	357	40.6025	5.92236
				43.6445	35.57	3	3	11	19
				39.917	30.53	3	3	9	19
22	AT4G33090.1	aminopeptidase M1	33.8583	31.3447	13.99	1	11	11	13	879	98.1169	5.50342
				41.4794	18.77	1	15	15	20
				28.7509	16.5	1	12	12	15
23	AT5G10540.1	Zincin-like metalloproteases family protein	33.849	27.9864	8.84	1	3	5	10	701	78.9944	5.63037
				34.3592	14.69	1	3	9	14
				39.2015	11.41	1	2	7	13
24	AT5G38480.2	general regulatory factor 3	33.3378	17.0285	24.02	5	2	6	9	254	28.4733	4.86865
				44.3594	34.51	2	3	7	17
				38.6254	30.71	2	3	8	17
25	AT2G26080.1	glycine decarboxylase P-protein 2	32.7383	18.2012	6.13	1	3	5	7	1044	113.703	6.65381
				34.0236	10.63	1	3	8	17
				45.9902	14.94	1	5	11	20
26	AT3G04790.1	Ribose 5-phosphate isomerase, type A protein	32.4964	12.655	16.3	1	3	3	4	276	29.2874	6.02393
				37.3717	16.3	1	3	3	10
				47.4624	26.45	1	4	4	12
27	AT3G52990.1	Pyruvate kinase family protein	29.1514	15.7643	13.28	2	2	6	8	527	57.4591	7.10791
				39.9969	23.72	2	3	8	15
				31.6929	18.03	2	3	7	12
28	AT1G35160.1	GF14 protein phi chain	28.3193	16.2508	20.22	5	2	5	7	267	30.1752	4.86865
				32.2734	31.46	2	3	9	16
				36.4336	28.46	2	2	8	15
29	AT3G46970.1	alpha-glucan phosphorylase 2	28.1423	7.59948	6.54	1	3	3	3	841	95.0995	6.11279
				42.5248	11.65	1	6	6	13
				34.3025	13.2	1	6	7	14
30	AT2G44060.1	Late embryogenesis abundant protein, group 2	27.6638	14.1406	15.38	1	4	4	6	325	36.0138	4.84326
				34.2917	22.15	1	6	6	15
				34.559	22.15	1	6	6	13
31	AT3G25860.1	2-oxoacid dehydrogenases acyltransferase family protein	26.8639	13.3764	6.46	2	2	2	5	480	50.0491	8.36768
				24.5123	18.33	1	5	6	10
				42.7029	23.75	1	6	8	17
32	AT2G30860.2	glutathione S-transferase PHI 9	26.5159	23.442	25.9	2	3	3	10	166	18.6096	6.53662
				29.1174	39.76	2	4	5	11
				26.9883	39.76	2	4	5	12
33	AT4G23100.1	glutamate-cysteine ligase	25.8312	12.6273	6.51	2	3	3	6	522	58.5247	6.56592
				37.6649	14.56	2	7	7	17
				27.2014	12.45	2	6	6	12
34	AT2G37620.1	actin 1	25.6967	21.7919	20.16	2	3	6	10	377	41.7709	5.49072
				26.0935	18.3	2	2	6	11
				29.2049	20.42	2	3	7	13
35	AT1G62660.1	Glycosyl hydrolases family 32 protein	25.6107	26.1235	10.19	1	5	5	10	648	72.1831	5.60498
				16.9036	9.88	1	4	5	7
				33.8048	11.88	1	5	6	13
36	AT1G78380.1	glutathione S-transferase TAU 19	25.462	27.7453	13.7	1	3	3	11	219	25.6343	6.03662
				23.4347	19.18	3	3	4	10
				25.2058	22.37	3	4	5	11
37	AT5G19220.1	ADP glucose pyrophosphorylase large subunit 1	25.2767	21.6811	15.33	4	6	6	7	522	57.6377	7.91357
				27.1292	24.14	3	10	11	13
				27.0197	24.71	4	11	11	12
38	AT1G66270.2	Glycosyl hydrolase superfamily protein	25.2629	18.9607	11.11	5	2	6	11	522	59.4558	7.02002
				26.0677	11.3	2	2	6	15
				30.7604	11.3	2	2	6	16
39	AT3G04840.1	Ribosomal protein S3Ae	24.2935	12.452	18.7	1	2	3	5	262	29.8318	9.75928
				31.1986	24.81	1	2	5	12
				29.2297	22.52	1	2	4	11
40	AT5G49810.1	methionine S-methyltransferase	24.0557	16.4517	6.26	1	5	5	7	1071	118.641	5.63037
				29.9751	8.5	1	7	7	11
				25.7401	7.75	1	6	6	10
41	AT1G79690.1	nudix hydrolase homolog 3	23.9973	18.549	8.29	1	5	5	8	772	86.8022	5.43994
				29.5431	9.07	1	5	5	11
				23.8999	10.62	1	7	7	11
42	AT5G19820.1	ARM repeat superfamily protein	23.7648	17.7034	5.38	1	5	5	7	1116	123.746	4.86865
				23.2995	7.17	1	7	7	9
				30.2915	9.41	1	8	8	11
43	AT5G01410.1	Aldolase-type TIM barrel family protein	22.7459	20.8956	26.54	2	3	7	9	309	33.195	6.11279
				17.7048	15.86	2	3	5	8
				29.6374	27.18	2	4	8	12
44	AT5G17380.1	Thiamine pyrophosphate dependent pyruvate decarboxylase family protein	22.5413	20.2385	17.13	1	7	7	8	572	61.4319	6.04932
				21.6619	14.34	1	7	7	9
				25.7234	17.66	1	7	7	10
45	AT1G69740.1	Aldolase superfamily protein	21.7272	12.6712	6.51	1	2	2	4	430	46.6607	7.31299
				19.1775	10.7	1	4	4	7
				33.3328	21.16	1	7	7	13
46	AT1G18080.1	Transducin/WD40 repeat-like superfamily protein	21.1418	14.3544	10.4	3	3	3	6	327	35.7252	7.7085
				22.7994	18.96	3	6	6	10
				26.2716	16.82	3	5	5	12
47	AT2G32730.1	26S proteasome regulatory complex, non-ATPase subcomplex, Rpn2/Psmd1 subunit	20.9093	25.9584	7.07	1	2	6	10	1004	108.909	5.38916
				16.1562	8.57	1	2	7	7
				20.6133	10.06	1	3	8	9
48	AT4G30170.1	Peroxidase family protein	20.1098	4.91037	7.08	1	2	2	2	325	35.806	9.1001
				22.0553	24.92	3	7	7	11
				33.3639	24.92	3	7	7	14
49	AT3G09200.2	Ribosomal protein L10 family protein	20.0446	20.0169	12.54	4	3	3	9	287	30.599	4.84326
				21.2789	16.03	4	4	4	9
				18.838	13.94	4	4	4	9
50	AT4G34050.1	S-adenosyl-L-methionine-dependent methyltransferases superfamily protein	19.9888	10.6201	13.9	2	3	3	4	259	29.1368	5.2876
				23.8214	20.08	2	4	4	9
				25.525	20.08	2	4	4	10
51	AT4G14160.3	Sec23/Sec24 protein transport family protein	19.6987	19.1981	6.45	3	3	3	6	620	68.5786	6.30322
				18.8929	6.87	5	3	4	7
				21.005	7.1	3	2	3	6
52	AT1G62750.1	Translation elongation factor EFG/EF2 protein	19.6672	21.5014	10.09	1	7	7	9	783	86.0032	5.60498
				23.7159	13.92	1	9	9	9
				13.7843	9.96	1	6	6	6
53	AT5G49360.1	beta-xylosidase 1	19.2556	14.0248	6.85	1	4	4	5	774	83.4705	8.51416
				18.9646	10.21	1	6	6	7
				24.7774	11.11	1	7	7	9
54	AT5G54770.1	thiazole biosynthetic enzyme, chloroplast (ARA6) (THI1) (THI4)	18.1327	14.7386	11.46	1	3	3	5	349	36.6408	6.22705
				21.1084	11.46	1	3	3	7
				18.551	11.46	1	3	3	6
55	AT5G07350.1	TUDOR-SN protein 1	17.941	10.6958	3.43	3	3	3	4	991	108.168	7.29834
				24.911	12.61	2	5	11	12
				18.2162	8.78	2	2	8	9
56	AT2G30970.1	aspartate aminotransferase 1	17.9158	14.9382	15.58	1	5	5	5	430	47.727	8.19189
				21.2207	22.09	1	6	6	7
				17.5884	18.14	1	5	5	6
57	AT1G76160.1	SKU5 similar 5	17.6482	15.6164	7.02	1	2	3	7	541	60.0033	8.39697
				23.0866	13.86	1	5	6	10
				14.2415	7.58	1	2	3	6
58	AT4G38630.1	regulatory particle non-ATPase 10	17.4186	8.39034	8.29	1	2	2	4	386	40.7322	4.60205
				21.7589	17.36	1	5	5	7
				22.1066	14.51	1	4	4	7
59	AT3G51840.1	acyl-CoA oxidase 4	17.3027	12.5538	9.4	1	3	3	5	436	47.5262	8.32373
				20.3461	9.4	1	3	3	7
				19.0081	9.4	1	3	3	7
60	AT4G10790.1	UBX domain-containing protein	17.2808	13.3515	12.5	1	5	5	5	480	52.7703	4.94482
				21.9873	14.58	1	6	6	8
				16.5036	12.5	1	5	5	6
61	AT2G47730.1	glutathione S-transferase phi 8	17.1965	14.417	22.43	1	4	5	6	263	29.2132	8.49951
				15.1752	19.39	1	3	4	5
				21.9973	19.39	1	3	4	8
62	AT1G29880.1	glycyl-tRNA synthetase / glycine--tRNA ligase	17.1882	9.28771	6.58	1	4	4	4	729	81.892	7.00537
				20.7082	12.62	1	8	8	9
				21.5688	17.28	2	11	11	14
63	AT2G27020.1	20S proteasome alpha subunit G1	17.0408	15.5473	22.09	1	5	5	6	249	27.3598	6.31592
				20.0756	27.71	1	6	6	8
				15.4994	27.71	1	6	6	7
64	AT2G40490.1	Uroporphyrinogen decarboxylase	16.931	15.94	13.71	1	4	4	6	394	43.5528	8.20654
				17.9605	11.17	1	3	3	6
				16.8925	11.17	1	3	3	6
65	AT5G23540.2	Mov34/MPN/PAD-1 family protein	16.7486	17.126	26.64	2	6	6	7	259	29.1888	6.53662
				14.9862	23.94	2	5	5	6
				18.1337	23.94	2	5	5	7
66	AT5G12040.1	Nitrilase/cyanide hydratase and apolipoprotein N-acyltransferase family protein	16.7377	12.5628	11.65	2	3	3	4	369	40.3049	8.55811
				20.326	22.49	2	6	6	7
				17.3244	15.45	2	4	4	6
67	AT3G18860.1	transducin family protein / WD-40 repeat family protein	16.6863	14.0995	4.21	2	2	2	4	760	84.2218	5.57959
				15.8325	8.68	2	5	5	6
				20.127	7.63	2	5	5	7
68	AT4G24820.1	26S proteasome, regulatory subunit Rpn7;Proteasome component (PCI) domain	16.6507	16.1839	14.21	1	5	5	6	387	44.254	5.98584
				19.1183	14.21	1	5	5	7
				14.6498	10.85	1	4	4	6
69	AT5G65020.1	annexin 2	16.4111	14.7431	16.09	2	4	4	6	317	36.2436	6.1001
				15.6056	25.87	2	6	6	6
				18.8847	25.87	2	6	6	7
70	AT4G22010.1	SKU5 similar 4	16.2903	10.0079	7.76	1	3	3	4	541	60.4181	9.89111
				18.2474	9.98	1	4	4	7
				20.6156	9.98	1	4	4	8
71	AT5G13030.1	unknown protein; FUNCTIONS IN: molecular_function unknown; INVOLVED IN: biological_process unknown; LOCATED IN: chloroplast; EXPRESSED IN: 23 plant structures; EXPRESSED DURING: 13 growth stages; CONTAINS InterPro DOMAIN/s: Uncharacterised protein family UPF0061 (InterPro:IPR003846); Has 5046 Blast hits to 4997 proteins in 1211 species: Archae - 8; Bacteria - 2327; Metazoa - 120; Fungi - 134; Pla…	16.1278	6.8857	4.74	1	2	2	2	633	71.0525	6.69775
				24.525	12.8	1	6	6	8
				16.9726	8.21	1	4	4	5
72	AT5G25754.1	RNA polymerase I-associated factor PAF67	16.014	15.1092	6.42	1	3	3	5	514	60.1441	6.29053
				18.1703	10.89	1	5	5	7
				14.7627	10.89	1	5	5	6
73	AT4G19880.3	Glutathione S-transferase family protein	15.9969	17.7066	16.61	3	4	4	6	313	35.5474	5.97314
				13.6534	12.78	3	3	3	5
				16.6307	12.78	3	3	3	5
74	AT4G22670.1	HSP70-interacting protein 1	15.9854	10.453	8.62	1	3	3	4	441	46.5913	4.93213
				17.6904	14.97	1	5	5	6
				19.8129	19.05	1	7	7	9
75	AT4G33030.1	sulfoquinovosyldiacylglycerol 1	15.7281	7.92909	8.6	1	3	3	3	477	53.08	8.19189
				25.7805	17.4	1	7	7	11
				13.4747	8.6	1	3	3	5
76	AT2G41740.1	villin 2	15.7145	7.426	3.89	1	3	3	3	976	107.776	5.2876
				15.1169	5.02	2	2	4	5
				24.6008	9.53	2	4	7	8
77	AT4G09320.1	Nucleoside diphosphate kinase family protein	15.6307	11.7233	23.08	1	4	4	4	169	18.8018	8.26514
				18.8444	28.4	1	5	5	6
				16.3243	33.14	1	6	6	6
78	AT5G42740.1	Sugar isomerase (SIS) family protein	15.4368	6.9638	4.29	1	2	2	3	560	61.6787	6.65381
				16.8323	13.93	1	6	6	9
				22.5141	12.14	1	5	5	10
79	AT5G20290.1	Ribosomal protein S8e family protein	15.2114	8.9091	12.16	2	2	2	3	222	24.9783	10.3159
				17.1043	31.53	2	5	5	6
				19.6208	33.33	2	5	5	7
80	AT5G61790.1	calnexin 1	15.1784	4.10949	3.96	3	2	2	2	530	60.4484	4.90674
				22.3573	12.64	3	5	5	8
				19.0683	9.81	3	4	4	7
81	AT2G47510.1	fumarase 1	15.1185	7.46175	7.52	4	3	3	3	492	52.9661	7.88428
				19.5858	15.85	4	6	6	7
				18.3078	15.85	4	6	6	7
82	AT1G29150.1	non-ATPase subunit 9	14.9589	14.7279	11.93	1	4	4	6	419	46.7198	6.66846
				15.7292	8.35	1	3	3	5
				14.4195	13.37	1	5	5	6
83	AT2G05990.1	NAD(P)-binding Rossmann-fold superfamily protein	14.9459	5.06715	5.64	1	2	2	2	390	41.1881	8.99756
				21.5975	15.13	1	4	4	8
				18.173	12.56	1	4	4	7
84	AT4G08770.1	Peroxidase superfamily protein	14.8816	5.30715	6.94	2	2	3	3	346	38.1783	7.63525
				22.1764	17.34	1	2	6	8
				17.1612	17.34	1	3	6	8
85	AT2G36250.1	Tubulin/FtsZ family protein	14.8785	9.11551	11.51	2	4	4	4	478	50.6902	5.70654
				14.2746	11.92	2	4	4	5
				21.2453	15.9	2	5	5	7
86	AT3G07100.1	Sec23/Sec24 protein transport family protein	14.8658	15.0821	6.07	1	5	5	6	1038	113.887	7.91357
				14.8644	8.38	1	7	7	7
				14.651	4.91	1	4	4	6
87	AT1G33120.1	Ribosomal protein L6 family	14.7716	9.07235	22.16	2	4	4	4	194	22.0039	9.45166
				13.674	18.04	2	3	3	5
				21.5685	18.04	2	3	3	7
88	AT3G59760.3	O-acetylserine (thiol) lyase isoform C	14.4374	12.2268	10.93	3	3	4	5	430	45.7856	8.17725
				18.7102	15.35	3	4	5	9
				12.3753	10.7	3	3	4	6
89	AT1G20020.2	ferredoxin-NADP(+)-oxidoreductase 2	14.3662	8.92054	10.57	3	2	3	3	350	39.2077	8.47021
				18.4935	16.86	3	3	4	7
				15.6844	11.43	3	2	3	6
90	AT2G42590.2	general regulatory factor 9	14.3404	11.3145	11.45	6	2	3	5	262	29.4446	4.90674
				13.685	14.5	6	3	4	7
				18.0216	17.56	6	4	5	8
91	AT3G27850.1	ribosomal protein L12-C	14.3062	15.9423	20.86	2	4	4	7	187	19.6705	5.64307
				11.7806	20.86	2	4	4	5
				15.1956	20.86	2	4	4	6
92	AT5G26360.1	TCP-1/cpn60 chaperonin family protein	14.2832	11.7057	9.19	1	5	5	5	555	60.3014	5.77002
				16.6877	13.69	1	7	7	7
				14.4561	11.71	1	6	6	6
93	AT5G11520.1	aspartate aminotransferase 3	14.2109	9.61298	9.58	1	2	4	5	449	48.9234	9.29053
				17.7551	12.47	1	2	5	7
				15.2647	16.7	1	3	7	7
94	AT1G29900.1	carbamoyl phosphate synthetase B	14.1763	8.46811	2.11	1	2	2	3	1187	129.874	5.73193
				14.523	5.81	1	6	6	7
				19.5378	7.25	1	7	7	8
95	AT4G27440.1	protochlorophyllide oxidoreductase B	14.1677	2.45328	4.74	3	2	2	2	401	43.3323	9.15869
				15.4624	11.22	3	3	4	5
				24.5875	15.71	2	5	5	9
96	AT2G10940.1	Bifunctional inhibitor/lipid-transfer protein/seed storage 2S albumin superfamily protein	14.0677	7.5174	7.9	1	2	2	3	291	29.6289	9.39307
				21.8834	7.9	1	2	2	8
				12.8021	11	1	3	3	6
97	AT5G15450.1	casein lytic proteinase B3	14.0677	9.77852	4.96	3	4	4	4	968	108.876	6.22705
				17.8424	7.13	3	6	6	9
				14.5821	7.13	4	6	6	6
98	AT1G80380.1	P-loop containing nucleoside triphosphate hydrolases superfamily protein	13.8419	6.92875	10.5	4	3	3	3	362	40.8072	6.23975
				14.8872	10.99	4	3	3	4
				19.7097	15.19	4	4	4	6
99	AT2G40840.1	disproportionating enzyme 2	13.8388	10.883	4.08	1	3	3	4	955	109.707	5.8208
				13.7376	5.65	1	4	4	5
				16.8959	5.65	1	4	4	6
100	AT5G20280.1	sucrose phosphate synthase 1F	13.7193	11.616	4.79	4	5	5	6	1043	117.247	6.43018
				16.4505	7	2	6	6	7
				13.0913	6.62	3	5	6	7
101	AT3G51800.3	metallopeptidase M24 family protein	13.7164	12.3343	10.39	3	4	4	7	385	42.2688	6.17627
				14.1188	19.22	3	7	7	7
				14.6963	13.25	3	6	6	7
102	AT3G46780.1	plastid transcriptionally active 16	13.6714	5.18933	4.51	1	2	2	2	510	54.3254	8.90967
				21.9359	14.31	1	6	6	9
				13.8891	9.22	1	4	4	7
103	AT4G38740.1	rotamase CYP 1	13.6324	10.1538	16.86	2	3	3	4	172	18.3611	7.81104
				11.8157	18.02	2	3	3	4
				18.9276	37.79	2	5	5	7
104	AT3G57290.1	eukaryotic translation initiation factor 3E	13.5431	13.4409	12.02	1	4	4	5	441	51.7174	5.85889
				9.23579	9.75	1	4	4	4
				17.9526	11.11	1	4	4	7
105	AT5G53460.1	NADH-dependent glutamate synthase 1	13.414	2.0726	0.95	1	2	2	2	2208	241.745	6.3667
				19.2845	3.31	1	6	6	7
				18.8849	4.35	1	8	8	9
106	AT1G80600.1	HOPW1-1-interacting 1	13.3009	12.5618	11.16	1	4	4	6	457	48.7965	6.80029
				16.1066	14.44	1	5	5	7
				11.2345	12.69	1	4	4	5
107	AT4G37520.2	Peroxidase superfamily protein	13.2237	4.86858	7.98	4	2	2	2	326	35.7272	8.6167
				18.5419	16.11	4	4	4	7
				16.2607	17.02	4	4	4	6
108	AT1G79230.2	mercaptopyruvate sulfurtransferase 1	13.1591	7.24797	11.35	3	2	2	2	282	31.6902	7.38623
				19.4294	16.31	3	3	3	5
				12.7998	16.31	3	3	3	4
109	AT4G09020.1	isoamylase 3	13.1097	9.67722	3.93	1	2	2	3	764	86.2671	6.04932
				15.1787	7.46	1	4	4	5
				14.4731	7.46	1	4	4	5
110	AT1G10630.1	ADP-ribosylation factor A1F	13.1042	15.0157	18.78	5	3	3	6	181	20.6097	6.94678
				11.9129	24.31	5	4	4	6
				12.384	24.31	5	4	4	6
111	AT1G78370.1	glutathione S-transferase TAU 20	12.8723	12.1222	15.21	1	3	3	5	217	24.9906	5.78271
				11.6853	23.5	2	4	5	5
				14.8094	23.5	2	4	5	8
112	AT5G66420.1	CONTAINS InterPro DOMAIN/s: Uncharacterised conserved protein UCP033271 (InterPro:IPR008322), TIM-barrel signal transduction protein, predicted (InterPro:IPR009215); Has 30201 Blast hits to 17322 proteins in 780 species: Archae - 12; Bacteria - 1396; Metazoa - 17338; Fungi - 3422; Plants - 5037; Viruses - 0; Other Eukaryotes - 2996 (source: NCBI BLink).	12.8231	10.4806	6.11	2	3	3	4	655	69.9889	6.06201
				15.6125	6.11	2	3	3	5
				12.3763	6.72	2	3	3	4
113	AT1G18500.1	methylthioalkylmalate synthase-like 4	12.7639	10.3795	4.91	2	2	2	3	631	68.6332	6.59521
				13.6843	9.67	2	4	4	5
				14.2279	9.03	2	4	4	5
114	AT2G20610.1	Tyrosine transaminase family protein	12.7381	9.11567	8.23	2	3	3	4	462	51.0553	5.90967
				18.0341	16.88	3	6	6	7
				11.0645	13.85	3	5	5	5
115	AT2G31610.1	Ribosomal protein S3 family protein	12.6763	9.17662	14	3	3	3	5	250	27.5017	9.53955
				17.1376	29.2	3	7	7	8
				11.7148	21.2	3	5	5	6
116	AT4G31700.1	ribosomal protein S6	12.6596	12.2661	12.4	4	2	2	4	250	28.3496	10.6089
				13.4337	20.8	4	4	4	5
				12.279	17.2	4	3	3	4
117	AT3G23600.2	alpha/beta-Hydrolases superfamily protein	12.5194	9.36749	19.07	2	3	3	3	236	25.5469	5.19873
				12.7351	24.58	2	4	4	5
				15.4556	19.07	2	3	3	4
118	AT1G13320.2	protein phosphatase 2A subunit A3	12.3999	7.98191	5.03	4	2	2	3	537	59.9601	5.22412
				17.1881	10.22	3	2	4	6
				12.0297	7.5	2	2	3	5
119	AT1G25490.1	ARM repeat superfamily protein	12.35	4.24577	4.59	1	2	2	2	588	65.4519	5.07178
				12.7887	9.35	1	4	4	5
				20.0155	8.5	1	3	3	6
120	AT3G53180.1	glutamate-ammonia ligases;catalytics;glutamate-ammonia ligases	12.3217	14.7778	3.29	1	2	2	5	852	94.3265	5.84619
				8.66767	5.52	1	3	3	3
				13.5195	5.75	1	4	4	5
121	AT5G40760.1	glucose-6-phosphate dehydrogenase 6	12.3167	15.1968	6.99	1	2	3	6	515	59.0794	6.43018
				14.1766	8.35	2	3	4	6
				7.57679	6.99	1	2	3	3
122	AT3G02530.1	TCP-1/cpn60 chaperonin family protein	12.2878	10.8137	6.54	2	3	3	4	535	58.9127	6.21436
				6.66791	6.54	2	3	3	3
				19.3818	14.77	2	6	6	8
123	AT1G31180.1	isopropylmalate dehydrogenase 3	12.1687	11.3888	8.91	5	3	3	5	404	43.8198	5.8208
				12.6032	11.39	1	2	4	6
				12.5142	11.39	1	2	4	7
124	AT3G16640.1	translationally controlled tumor protein	12.1498	3.23905	11.31	1	2	2	2	168	18.8985	4.64014
				16.2931	22.02	1	5	5	6
				16.9173	22.02	1	5	5	7
125	AT5G49650.1	xylulose kinase-2	11.9759	4.52475	4.48	2	2	2	2	558	61.2559	5.52881
				17.8584	11.65	2	5	5	7
				13.5445	8.96	2	4	4	6
126	AT3G51260.2	20S proteasome alpha subunit PAD1	11.7364	7.47394	10.29	3	2	2	3	243	26.5529	7.37158
				12.8322	13.58	3	3	3	6
				14.903	18.11	3	4	4	7
127	AT1G12840.1	vacuolar ATP synthase subunit C (VATC) / V-ATPase C subunit / vacuolar proton pump C subunit (DET3)	11.6222	8.35244	9.33	1	3	3	3	375	42.5927	5.5415
				11.7945	16.53	1	6	6	6
				14.7198	18.67	1	7	7	7
128	AT1G53850.1	20S proteasome alpha subunit E1	11.6126	8.04132	21.1	2	4	4	4	237	25.9309	4.75439
				9.43853	17.3	2	3	3	3
				17.3579	21.52	2	4	4	6
129	AT4G16143.1	importin alpha isoform 2	11.6084	8.24245	7.1	1	3	3	3	535	58.8703	5.09717
				12.0802	10.65	1	3	4	4
				14.5026	10.65	2	4	4	5
130	AT2G37660.1	NAD(P)-binding Rossmann-fold superfamily protein	11.5521	5.79055	10.15	1	2	2	2	325	34.8582	8.30908
				18.0282	21.23	1	4	5	7
				10.8375	14.15	1	3	3	4
131	AT4G26300.1	Arginyl-tRNA synthetase, class Ic	11.5501	5.46403	4.83	2	3	3	3	642	72.3412	7.1665
				11.2425	10.59	2	6	6	7
				17.9439	11.21	2	6	6	9
132	AT5G39570.1	FUNCTIONS IN: molecular_function unknown; INVOLVED IN: biological_process unknown; LOCATED IN: cytosol, nucleus; EXPRESSED IN: 25 plant structures; EXPRESSED DURING: 14 growth stages; BEST Arabidopsis thaliana protein match is: glycine-rich protein (TAIR:AT3G29075.1); Has 30201 Blast hits to 17322 proteins in 780 species: Archae - 12; Bacteria - 1396; Metazoa - 17338; Fungi - 3422; Plants - 5037;…	11.4381	12.9467	9.19	1	2	2	3	381	43.5004	4.77979
				11.8271	9.19	1	2	2	4
				9.54066	12.6	1	3	3	3
133	AT1G05520.1	Sec23/Sec24 protein transport family protein	11.339	7.28081	4.73	1	3	3	3	783	86.3021	5.64307
				18.9068	8.68	3	4	5	7
				7.82948	4.73	1	2	3	3
134	AT5G37830.1	oxoprolinase 1	11.2122	9.95564	2.92	1	3	3	4	1266	137.444	5.85889
				11.3607	4.27	1	5	5	5
				12.3205	3.55	1	4	4	5
135	AT4G30530.1	Class I glutamine amidotransferase-like superfamily protein	11.2038	10.6604	11.6	1	2	2	3	250	28.3674	5.69385
				14.1316	18.8	1	4	4	5
				8.81937	14.8	1	3	3	3
136	AT1G02500.1	S-adenosylmethionine synthetase 1	11.1417	12.1323	9.92	2	2	3	4	393	43.1307	5.8208
				12.3266	19.08	2	3	5	7
				8.96609	9.92	2	2	3	3
137	AT4G09010.1	ascorbate peroxidase 4	11.0883	12.8449	13.75	1	4	4	4	349	37.9105	8.45557
				8.33702	8.6	1	2	2	2
				12.0829	16.33	1	4	4	5
138	AT1G47250.1	20S proteasome alpha subunit F2	11.0325	10.0561	13	2	3	3	4	277	30.391	5.07178
				9.73272	16.25	2	4	4	4
				13.3088	13	2	3	3	5
139	AT5G20830.1	sucrose synthase 1	10.8742	9.2774	4.08	1	3	3	4	808	92.939	6.20166
				14.31	7.18	1	5	5	6
				9.03509	6.81	1	5	5	5
140	AT5G27640.1	translation initiation factor 3B1	10.789	5.30104	3.09	3	2	2	2	712	81.824	5.24951
				14.0989	8.01	3	5	5	6
				12.9671	8.01	3	5	5	6
141	AT2G43710.1	Plant stearoyl-acyl-carrier-protein desaturase family protein	10.7224	12.2045	9.23	2	3	3	5	401	45.6641	6.48096
				9.82421	9.23	2	3	3	4
				10.1385	9.23	2	3	3	4
142	AT1G80460.2	Actin-like ATPase superfamily protein	10.6241	11.842	6.02	2	2	2	4	482	52.4497	6.55127
				11.3616	8.3	2	3	3	4
				8.66868	12.03	2	4	4	4
143	AT1G58270.1	TRAF-like family protein	10.5156	9.85774	10.86	1	3	3	3	396	45.0073	5.8208
				9.66633	10.86	1	3	3	3
				12.0226	10.86	1	4	4	4
144	AT5G42650.1	allene oxide synthase	10.4717	5.44757	4.25	1	2	2	2	518	58.1604	8.66064
				7.92232	10.81	1	4	4	4
				18.0451	11.78	1	5	5	7
145	AT1G31230.1	aspartate kinase-homoserine dehydrogenase i	10.4318	3.96417	2.09	1	2	2	2	911	99.3415	6.771
				14.0953	10.54	1	8	8	8
				13.236	6.7	1	6	6	7
146	AT1G53580.1	glyoxalase II 3	10.301	7.14436	14.63	2	3	3	3	294	32.3115	7.00537
				10.8181	10.88	2	2	2	3
				12.9405	14.63	2	3	3	4
147	AT1G43170.4	ribosomal protein 1	10.2675	6.47212	8.17	3	3	3	4	306	35.0417	10.1255
				14.4472	17.65	3	6	6	6
				9.88327	13.4	3	4	4	5
148	AT5G26830.1	Threonyl-tRNA synthetase	10.2526	10.4921	7.9	1	5	5	5	709	80.885	6.97607
				10.9445	9.87	1	6	6	7
				9.32125	6.21	1	4	4	5
149	AT3G20390.1	endoribonuclease L-PSP family protein	10.1863	5.58047	13.9	1	2	2	2	187	19.8034	8.39697
				16.0911	28.34	1	4	4	6
				8.88726	20.32	1	3	3	4
150	AT4G38220.1	Peptidase M20/M25/M40 family protein	10.0729	7.72188	8.84	2	3	3	3	430	47.7095	6.354
				9.12292	10.23	2	4	4	4
				13.3738	13.49	2	5	5	6
151	AT3G60820.1	N-terminal nucleophile aminohydrolases (Ntn hydrolases) superfamily protein	10.02	6.4018	14.35	2	3	3	3	223	24.6283	7.40088
				16.0968	17.94	2	3	3	5
				7.5614	17.49	2	3	3	3
152	AT1G30580.1	GTP binding	9.98855	4.84263	4.82	1	2	2	2	394	44.4432	6.81494
				12.0946	17.51	1	6	6	6
				13.0284	13.96	1	5	5	5
153	AT5G66120.1	3-dehydroquinate synthase, putative	9.97262	3.79286	5.33	2	2	2	2	338	37.0571	7.07861
				13.5259	13.31	2	4	4	6
				12.5991	11.31	2	4	4	5
154	AT1G79440.1	aldehyde dehydrogenase 5F1	9.89683	7.55066	6.25	1	3	3	3	528	56.5234	6.91748
				9.76181	9.09	1	4	4	4
				12.378	9.47	1	4	4	5
155	AT4G17830.1	Peptidase M20/M25/M40 family protein	9.83515	12.153	9.32	2	3	3	4	440	48.1864	5.35107
				5.98465	6.36	2	2	2	2
				11.3678	9.32	2	3	3	4
156	AT1G07890.6	ascorbate peroxidase 1	9.8329	14.1636	11.24	2	2	2	6	249	27.5028	6.29053
				5.18987	14.06	2	3	3	4
				10.1452	19.28	2	4	4	8
157	AT2G31810.3	ACT domain-containing small subunit of acetolactate synthase protein	9.7838	5.3267	5.76	3	2	2	2	469	51.3812	9.27588
				8.24899	7.94	3	3	3	3
				15.7757	12.83	3	5	5	6
158	AT5G19990.1	regulatory particle triple-A ATPase 6A	9.67782	7.14047	6.92	2	2	2	2	419	47.2178	8.88037
				11.4113	9.79	4	2	3	4
				10.4817	9.79	4	2	3	3
159	AT1G45201.2	triacylglycerol lipase-like 1	9.67201	6.78529	7.49	2	3	3	3	387	44.0907	9.02686
				13.4407	15.5	2	5	5	5
				8.79009	13.44	2	5	5	5
160	AT1G15690.1	Inorganic H pyrophosphatase family protein	9.61949	5.29806	3.51	2	2	2	2	770	80.7677	5.26221
				9.37044	3.64	2	2	2	3
				14.19	5.71	2	3	3	5
161	AT3G22200.1	Pyridoxal phosphate (PLP)-dependent transferases superfamily protein	9.60543	10.6918	5.75	2	2	2	3	504	55.1524	7.94287
				11.1838	7.94	2	3	3	4
				6.94071	6.75	2	3	3	3
162	AT4G04910.1	AAA-type ATPase family protein	9.57752	4.37732	3.1	1	2	2	2	742	81.4359	6.1001
				14.8602	8.49	1	5	5	6
				9.49505	5.12	1	3	3	4
163	AT5G16510.1	Alpha-1,4-glucan-protein synthase family protein	9.50769	7.84149	6.9	1	2	2	3	348	38.5605	5.21143
				10.9132	10.34	1	3	3	4
				9.76834	10.34	1	3	3	4
164	AT1G22780.1	Ribosomal protein S13/S18 family	9.48747	7.46326	26.97	1	3	3	3	152	17.5345	10.5356
				7.20343	19.74	1	3	3	3
				13.7957	32.89	1	4	4	6
165	ATCG00780.1	ribosomal protein L14	9.39668	8.28991	21.31	1	2	2	3	122	13.5733	9.29053
				7.75408	21.31	1	2	2	3
				12.146	27.05	1	2	2	3
166	AT3G26060.1	Thioredoxin superfamily protein	9.39482	5.56715	13.43	2	2	2	2	216	23.6633	9.51025
				10.3017	20.83	2	3	3	4
				12.3156	20.83	2	3	3	5
167	AT3G18190.1	TCP-1/cpn60 chaperonin family protein	9.33856	8.51417	6.53	1	3	3	3	536	57.7389	7.6792
				7.89142	5.78	1	3	3	3
				11.6101	8.58	1	4	4	4
168	AT5G20890.1	TCP-1/cpn60 chaperonin family protein	9.3276	4.8807	4.17	1	2	2	2	527	57.2496	5.87158
				14.3687	13.47	1	5	5	5
				8.73338	7.97	1	3	3	3
169	AT5G58290.1	regulatory particle triple-A ATPase 3	9.32547	2.07902	5.15	1	2	2	2	408	45.7226	5.60498
				11.3821	12.75	3	3	4	6
				14.5153	10.54	3	2	3	4
170	AT2G20140.1	AAA-type ATPase family protein	9.31054	8.63205	7.45	2	3	3	4	443	49.316	6.1001
				14.5873	17.61	2	6	6	6
				4.71221	5.42	2	2	2	2
171	AT3G25760.1	allene oxide cyclase 1	9.30256	7.66112	13.39	1	2	3	3	254	27.7843	9.08545
				12.6594	18.9	1	3	4	5
				7.58719	13.39	1	2	3	3
172	AT3G43300.2	HOPM interactor 7	9.20756	6.72244	1.74	2	3	3	3	1727	191.33	5.68115
				11.007	2.72	2	5	5	6
				9.89329	3.76	2	5	5	5
173	AT2G42790.1	citrate synthase 3	9.20241	4.81378	4.72	2	2	2	2	509	56.1399	7.66455
				11.9424	6.48	2	3	3	4
				10.851	9.43	3	4	4	5
174	AT2G44100.2	guanosine nucleotide diphosphate dissociation inhibitor 1	9.20232	10.2162	9.51	3	2	4	5	431	48.4072	6.48096
				7.99879	13.23	3	3	5	6
				9.39194	9.28	3	3	4	5
175	AT5G20010.1	RAS-related nuclear protein-1	9.17262	9.47718	20.36	3	4	4	4	221	25.2598	6.85889
				10.733	23.98	3	5	5	5
				7.30771	20.36	3	4	4	4
176	AT5G60600.1	4-hydroxy-3-methylbut-2-enyl diphosphate synthase	9.08696	2.4546	2.43	3	2	2	2	741	82.2044	6.43018
				13.3655	10.53	3	7	7	7
				11.4408	8.91	3	6	6	7
177	AT3G29250.2	NAD(P)-binding Rossmann-fold superfamily protein	9.01761	6.60908	10.38	2	2	2	2	260	27.0089	5.8208
				11.3434	21.54	3	4	4	4
				9.10036	21.54	3	4	4	4
178	AT3G06860.1	multifunctional protein 2	8.9225	5.01018	3.17	1	2	2	2	725	78.7897	9.17334
				12.919	8.69	1	6	6	7
				8.83836	8.69	1	6	6	6
179	AT3G56310.2	Melibiase family protein	8.91444	7.46408	6.05	2	2	2	2	413	45.6083	5.021
				11.801	6.05	2	2	2	4
				7.47824	6.05	2	2	2	2
180	AT5G18380.2	Ribosomal protein S5 domain 2-like superfamily protein	8.89285	4.11462	27.78	5	4	4	4	144	16.5338	9.75928
				11.8691	27.78	5	4	4	8
				10.6949	27.78	5	4	4	5
181	AT4G01610.1	Cysteine proteinases superfamily protein	8.86179	4.86532	8.08	2	2	2	2	359	39.3922	6.17627
				14.2759	11.7	2	4	4	6
				7.44414	8.08	2	2	2	3
182	AT3G17810.1	pyrimidine 1	8.48154	4.49002	5.87	1	2	2	2	426	46.8164	6.80029
				13.3352	7.98	1	3	3	5
				7.61943	5.87	1	2	2	3
183	AT4G37980.1	elicitor-activated gene 3-1	8.47675	5.3462	6.44	3	2	2	2	357	38.2204	7.1958
				11.0353	10.08	2	2	3	4
				9.04873	10.08	3	3	3	3
184	AT2G14170.2	aldehyde dehydrogenase 6B2	8.4398	6.36679	6.63	3	2	2	2	498	53.3721	5.99854
				14.1962	10.64	3	4	4	7
				4.75643	6.63	3	2	2	2
185	AT5G44070.1	phytochelatin synthase 1 (PCS1)	8.42456	6.17721	4.74	1	2	2	2	485	54.4394	6.59521
				8.68453	7.84	1	3	3	3
				10.4119	7.84	1	3	3	3
186	AT1G60710.1	NAD(P)-linked oxidoreductase superfamily protein	8.42088	8.3985	6.96	7	2	2	4	345	37.9006	6.30322
				9.74547	13.33	7	4	4	4
				7.11868	13.33	7	4	4	4
187	AT3G54470.1	uridine 5'-monophosphate synthase / UMP synthase (PYRE-F) (UMPS)	8.3539	7.12417	5.88	1	2	2	3	476	51.8173	7.2251
				9.53135	9.87	1	4	4	4
				8.40617	5.88	1	2	2	3
188	AT1G53750.1	regulatory particle triple-A 1A	8.32157	6.27797	5.87	1	2	2	2	426	47.7727	6.65381
				7.73411	5.87	1	2	2	3
				10.9526	8.69	1	3	3	4
189	AT5G66190.2	ferredoxin-NADP(+)-oxidoreductase 1	8.29179	6.75302	11.45	2	2	3	3	262	29.665	6.15088
				9.54158	16.03	2	3	4	4
				8.58077	16.03	2	3	4	4
190	AT5G17710.1	Co-chaperone GrpE family protein	8.28301	4.9829	5.86	2	2	2	2	324	35.4719	4.58936
				10.293	13.27	2	4	4	5
				9.57308	9.57	2	3	3	4
191	AT2G41530.1	S-formylglutathione hydrolase	8.22093	7.73696	10.56	1	2	2	3	284	31.6355	6.3667
				9.32553	16.9	1	4	4	4
				7.6003	16.9	1	4	4	4
192	AT3G57050.3	cystathionine beta-lyase	8.09673	6.28346	4.5	3	2	2	3	378	41.2651	8.36768
				11.3304	14.55	3	5	5	5
				6.6763	8.2	3	3	3	3
193	AT2G27680.1	NAD(P)-linked oxidoreductase superfamily protein	8.09061	6.33737	7.03	1	2	2	2	384	43.1272	8.11865
				10.9801	7.03	1	2	2	3
				6.95441	7.03	1	2	2	2
194	AT1G24360.1	NAD(P)-binding Rossmann-fold superfamily protein	7.98465	5.178	6.9	1	2	2	2	319	33.5269	9.40771
				5.59254	6.9	1	2	2	2
				13.1834	17.55	1	4	4	4
195	AT3G53580.1	diaminopimelate epimerase family protein	7.96613	7.33675	9.39	1	3	3	3	362	38.9593	5.68115
				8.80113	9.39	1	3	3	3
				7.76052	9.39	1	3	3	3
196	AT1G67280.2	Glyoxalase/Bleomycin resistance protein/Dioxygenase superfamily protein	7.91894	6.0206	15.27	2	2	3	3	262	29.4039	5.24951
				10.7248	13.36	2	2	3	4
				7.01145	15.27	2	2	3	4
197	AT2G04400.1	Aldolase-type TIM barrel family protein	7.8195	7.92135	5.72	1	2	2	3	402	44.5495	7.38623
				5.2509	5.72	1	2	2	2
				10.2862	9.2	1	3	3	4
198	AT1G78060.1	Glycosyl hydrolase family protein	7.80808	5.4174	3.13	1	2	2	2	767	83.8386	8.03076
				8.41014	6.78	1	4	4	4
				9.59669	6.65	1	4	4	4
199	AT1G63770.4	Peptidase M1 family protein	7.76421	2.69977	3.24	5	3	3	3	895	100.503	5.66846
				14.0453	9.39	5	7	7	7
				6.54754	4.69	5	4	4	5
200	AT3G23400.1	Plastid-lipid associated protein PAP / fibrillin family protein	7.69546	6.59304	10.92	1	3	3	3	284	30.4359	6.12549
				7.33799	15.49	1	4	4	4
				9.15535	11.27	1	3	3	4
201	AT3G63490.1	Ribosomal protein L1p/L10e family	7.68924	4.53869	8.09	2	2	2	2	346	37.6088	9.26123
				10.3725	9.97	2	2	2	4
				8.15656	8.09	2	2	2	4
202	AT5G36790.1	Haloacid dehalogenase-like hydrolase (HAD) superfamily protein	7.68124	7.3005	8.56	3	3	3	3	362	39.7362	7.25439
				9.22407	11.33	3	4	4	4
				6.51916	8.56	3	3	3	3
203	AT5G62530.1	aldehyde dehydrogenase 12A1	7.5644	7.1853	5.76	1	3	3	4	556	61.7336	6.72705
				8.47216	6.83	1	4	4	5
				7.03572	5.58	1	3	3	3
204	AT3G11910.2	ubiquitin-specific protease 13	7.546	5.82558	2.78	5	3	3	3	1114	130.439	5.57959
				8.75147	4.04	5	4	4	4
				8.06096	3.86	5	4	4	4
205	AT1G66430.1	pfkB-like carbohydrate kinase family protein	7.53742	12.0203	9.64	2	3	3	5	384	41.4453	5.77002
				8.62866	15.89	1	5	5	5
				1.96332	6.51	1	2	2	2
206	AT5G26710.1	Glutamyl/glutaminyl-tRNA synthetase, class Ic	7.39763	6.22232	2.64	1	2	2	3	719	81.0134	7.03467
				7.79879	4.73	1	4	4	4
				8.17178	5.01	1	4	4	4
207	AT5G20990.1	molybdopterin biosynthesis CNX1 protein / molybdenum cofactor biosynthesis enzyme CNX1 (CNX1)	7.38695	8.63765	3.88	1	2	2	3	670	71.2342	6.27783
				5.28037	3.88	1	2	2	2
				8.24281	5.07	1	3	3	4
208	AT4G31490.1	Coatomer, beta subunit	7.27189	6.58542	4.64	2	4	4	4	948	106.01	6.01123
				8.04811	6.75	2	6	6	6
				7.18214	4.64	2	4	4	4
209	AT5G08380.1	alpha-galactosidase 1	7.26241	10.2988	9.27	3	3	3	4	410	45.6797	6.66846
				7.09616	9.27	3	3	3	4
				4.39229	5.61	3	2	2	2
210	AT1G74470.1	Pyridine nucleotide-disulphide oxidoreductase family protein	7.24483	7.55946	6.21	1	2	2	2	467	51.8047	8.90967
				4.30111	4.5	1	2	2	2
				9.87391	11.13	1	4	4	4
211	AT4G11150.1	vacuolar ATP synthase subunit E1	7.22783	5.56777	10	3	2	2	2	230	26.0437	6.40479
				6.48621	13.48	3	3	3	4
				9.6295	21.3	3	5	5	5
212	AT2G45790.1	phosphomannomutase	7.13943	10.1854	16.26	1	3	3	4	246	27.7441	5.5415
				5.80979	11.79	1	2	2	3
				5.42312	14.63	1	3	3	4
213	AT5G27470.1	seryl-tRNA synthetase / serine--tRNA ligase	7.05208	9.11289	5.32	1	2	2	3	451	51.5963	6.66846
				5.91688	6.87	1	3	3	3
				6.12648	6.87	1	3	3	3
214	AT3G11510.1	Ribosomal protein S11 family protein	7.04273	7.83893	14.67	3	2	2	3	150	16.2627	10.5942
				3.88334	14.67	3	2	2	2
				9.40592	38	3	4	4	5
215	AT3G27925.1	DegP protease 1	6.98274	4.8498	5.47	1	2	2	2	439	46.6454	6.45557
				8.42605	11.16	1	4	4	4
				7.67237	7.97	1	3	3	3
216	AT2G31670.1	Stress responsive alpha-beta barrel domain protein	6.86783	5.39662	9.89	1	2	2	2	263	28.8471	6.96143
				6.38322	9.89	1	2	2	2
				8.82365	9.89	1	2	2	3
217	AT1G24510.2	TCP-1/cpn60 chaperonin family protein	6.81141	6.71071	6.97	2	3	3	3	459	51.1143	5.51611
				6.83005	6.54	2	3	3	3
				6.89346	10.89	2	5	5	5
218	AT4G30190.1	H(+)-ATPase 2	6.79379	10.4698	2.64	7	2	2	4	948	104.335	6.99072
				4.94897	2.64	7	2	2	2
				4.96263	2.64	7	2	2	2
219	AT4G00620.1	Amino acid dehydrogenase family protein	6.76748	5.44444	6.67	1	2	2	2	360	38.7172	8.27979
				7.40072	6.67	1	2	2	3
				7.45728	6.67	1	2	2	3
220	AT4G16720.1	Ribosomal protein L23/L15e family protein	6.6721	4.19972	14.71	2	2	2	3	204	24.2242	11.4438
				11.0312	14.71	2	2	2	5
				4.78542	14.71	2	2	2	3
221	AT4G37870.1	phosphoenolpyruvate carboxykinase 1	6.58314	0	3.28	1	2	2	2	671	73.3587	7.07861
				7.40629	5.81	1	3	3	3
				12.3431	5.81	1	3	3	4
222	AT2G30490.1	cinnamate-4-hydroxylase	6.56654	4.23875	4.55	1	2	2	2	505	57.7555	8.77783
				7.94189	4.55	1	2	2	3
				7.51899	4.55	1	2	2	3
223	AT2G25450.1	2-oxoglutarate (2OG) and Fe(II)-dependent oxygenase superfamily protein	6.48554	5.61248	6.41	1	2	2	2	359	40.3252	6.29053
				6.48833	9.19	1	3	3	3
				7.35582	9.19	1	3	3	4
224	AT1G12050.1	fumarylacetoacetase, putative	6.45521	3.86727	5.7	1	2	2	2	421	46.0661	5.5542
				8.43823	11.4	1	4	4	4
				7.06012	15.44	1	5	5	5
225	AT4G34740.1	GLN phosphoribosyl pyrophosphate amidotransferase 2	6.44013	4.09281	3.74	3	2	2	2	561	60.992	6.75635
				7.29458	5.88	3	3	3	3
				7.93298	7.31	3	4	4	4
226	AT3G49910.1	Translation protein SH3-like family protein	6.37666	4.77171	17.81	1	2	2	2	146	16.9342	10.7847
				8.98131	17.81	1	2	2	3
				5.37695	17.81	1	2	2	2
227	AT2G41790.1	Insulinase (Peptidase family M16) family protein	6.33595	6.10542	2.27	1	2	2	3	970	110.925	6.03662
				5.98341	3.2	1	3	3	3
				6.91903	2.27	1	2	2	3
228	AT3G19450.1	GroES-like zinc-binding alcohol dehydrogenase family protein	6.28971	8.87597	9.32	1	3	3	4	365	39.0728	5.5542
				1.80113	5.48	1	2	2	2
				8.19202	12.05	1	4	4	4
229	AT2G42130.3	Plastid-lipid associated protein PAP / fibrillin family protein	6.19672	3.7874	8.49	5	2	2	2	271	30.0486	4.7417
				6.31593	18.08	5	4	4	4
				8.48683	18.08	5	4	4	4
230	AT5G57655.2	xylose isomerase family protein	6.18656	4.24759	5.66	2	2	2	2	477	53.6856	5.87158
				4.67923	5.66	2	2	2	2
				9.63287	5.66	2	2	2	4
231	AT3G11780.1	MD-2-related lipid recognition domain-containing protein / ML domain-containing protein	6.16814	7.95433	16.99	2	2	2	3	153	16.7942	5.09717
				4.92955	16.99	2	2	2	2
				5.62055	16.99	2	2	2	2
232	AT1G37130.1	nitrate reductase 2	6.10134	3.93636	2.18	2	2	2	2	917	102.778	6.53662
				4.54951	2.18	2	2	2	2
				9.81816	5.13	2	4	4	4
233	AT5G47210.1	Hyaluronan / mRNA binding family	6.07481	6.69919	10.92	3	3	3	3	357	37.9768	8.77783
				2.06481	8.4	3	2	2	2
				9.46044	16.28	6	4	4	4
234	AT3G08943.1	ARM repeat superfamily protein	6.07446	6.08107	2.41	2	2	2	3	871	96.3393	4.7417
				3.6618	3.1	2	2	2	2
				8.48052	6.2	2	4	4	5
235	AT2G39770.1	Glucose-1-phosphate adenylyltransferase family protein	6.05971	1.6641	3.88	2	2	2	2	361	39.5519	6.72705
				12.6541	12.74	2	4	4	5
				3.86095	9.42	2	3	3	3
236	AT5G15200.2	Ribosomal protein S4	5.99217	5.8713	15.38	3	3	3	3	156	18.8049	9.80322
				6.0897	16.67	3	3	3	3
				6.01552	26.28	3	5	5	5
237	AT4G23670.1	Polyketide cyclase/dehydrase and lipid transport superfamily protein	5.97847	4.65145	14.57	1	2	2	2	151	17.5065	6.3667
				6.58247	14.57	1	2	2	3
				6.7015	23.18	1	4	4	4
238	ATCG00540.1	photosynthetic electron transfer A	5.95632	5.55219	7.5	1	2	2	2	320	35.3348	8.29443
				6.20314	8.75	1	2	2	2
				6.11362	7.5	1	2	2	2
239	AT1G69830.1	alpha-amylase-like 3	5.93549	5.6471	2.48	1	2	2	2	887	99.7799	6.07471
				4.74622	2.48	1	2	2	2
				7.41316	2.48	1	2	2	3
240	AT5G16390.2	chloroplastic acetylcoenzyme A carboxylase 1	5.8822	4.44431	11.02	2	2	3	3	254	26.9109	9.53955
				6.57774	11.02	2	2	3	3
				6.62454	11.02	2	2	3	3
241	AT5G05780.2	RP non-ATPase subunit 8A	5.84692	4.67603	8.2	4	2	2	2	305	34.3502	6.53662
				8.16399	8.2	4	2	2	3
				4.70073	8.2	4	2	2	2
242	AT5G51970.1	GroES-like zinc-binding alcohol dehydrogenase family protein	5.61806	5.07758	5.77	1	2	2	2	364	39.2298	5.97314
				6.88789	8.24	1	3	3	3
				4.88869	5.77	1	2	2	2
243	AT1G09310.1	Protein of unknown function, DUF538	5.61346	4.92231	12.85	1	2	2	2	179	19.9346	5.37646
				7.1836	23.46	1	4	4	4
				4.73448	17.32	1	3	3	3
244	AT1G12920.1	eukaryotic release factor 1-2	5.59461	8.43544	5.3	3	2	2	3	434	48.9106	5.35107
				2.43901	6.91	2	2	3	3
				5.90937	6.91	3	3	3	4
245	AT3G26720.2	Glycosyl hydrolase family 38 protein	5.59007	7.74952	2.23	2	2	2	3	943	106.394	7.10791
				4.53204	2.23	2	2	2	2
				4.48863	2.23	2	2	2	2
246	AT2G22170.1	Lipase/lipooxygenase, PLAT/LH2 family protein	5.58786	6.1119	14.75	1	2	3	3	183	20.1169	5.31299
				5.89288	14.75	1	2	3	3
				4.75879	14.75	1	2	3	3
247	AT5G19440.1	NAD(P)-binding Rossmann-fold superfamily protein	5.56511	4.49658	6.44	1	2	2	3	326	35.5714	7.12256
				6.14721	15.34	2	4	4	5
				6.05153	14.42	1	4	4	5
248	AT1G49760.1	poly(A) binding protein 8	5.53	4.61585	4.92	1	2	2	2	671	72.7332	7.53271
				6.07912	3.87	1	2	2	2
				5.89503	4.92	1	2	3	3
249	AT2G38380.1	Peroxidase superfamily protein	5.49986	5.79386	6.59	1	2	2	3	349	38.0841	5.99854
				3.3726	6.3	1	2	2	2
				7.33311	6.3	1	2	2	3
250	AT3G08740.1	elongation factor P (EF-P) family protein	5.41942	4.57236	10.59	1	2	2	2	236	26.2113	8.39697
				7.24589	10.59	1	2	2	3
				4.44001	10.59	1	2	2	2
251	AT5G13110.1	glucose-6-phosphate dehydrogenase 2	5.26933	1.83304	3.36	3	2	2	2	596	67.1184	8.29443
				10.3315	7.72	3	4	4	4
				3.64342	3.36	3	2	2	2
252	AT2G24020.2	Uncharacterised BCR, YbaB family COG0718	5.22393	5.10851	12.22	3	2	2	2	180	19.6127	9.1001
				5.04115	12.22	3	2	2	2
				5.52213	13.89	3	2	2	2
253	AT1G72550.2	tRNA synthetase beta subunit family protein	5.20519	4.77904	3.77	2	2	2	2	584	65.918	5.49072
				6.56785	5.99	2	3	3	3
				4.26869	3.77	2	2	2	2
254	AT5G11170.2	DEAD/DEAH box RNA helicase family protein	5.19402	2.40419	5.52	4	2	2	2	344	39.0681	6.84424
				8.56483	8.14	4	3	3	4
				4.61303	6.1	4	2	2	2
255	AT3G22850.1	Aluminium induced protein with YGL and LRDR motifs	5.11453	7.75128	12.1	1	2	2	3	248	27.0895	6.21436
				4.75183	10.48	1	3	3	3
				2.84049	4.84	1	2	2	2
256	AT1G09795.1	ATP phosphoribosyl transferase 2	5.08714	4.72384	6.54	1	2	2	2	413	44.7284	6.80029
				4.99358	6.54	1	2	2	2
				5.544	6.54	1	2	2	2
257	AT2G17200.1	ubiquitin family protein	5.02339	4.2375	4.72	2	2	2	3	551	58.0169	4.93213
				5.20532	5.44	2	2	2	3
				5.62734	7.08	1	2	2	2
258	AT5G27770.1	Ribosomal L22e protein family	4.83107	6.72132	18.55	2	2	2	3	124	14.0384	9.5542
				2.77356	14.52	2	2	2	2
				4.99832	18.55	2	2	2	2
259	AT2G26740.1	soluble epoxide hydrolase	4.77247	4.44156	5.92	1	2	2	2	321	36.4006	5.43994
				5.86405	8.72	1	3	3	3
				4.0118	5.92	1	2	2	2
260	AT5G09900.1	26S proteasome regulatory subunit, putative (RPN5)	4.54231	2.24005	6.11	5	3	3	3	442	50.8048	7.40088
				6.42552	8.14	5	3	3	3
				4.96137	4.52	5	2	2	3
261	AT4G32640.1	Sec23/Sec24 protein transport family protein	4.43415	3.07852	2.22	1	2	2	2	1080	116.217	7.86963
				5.79041	2.22	1	2	2	2
				4.43353	2.22	1	2	2	2
262	AT5G27850.1	Ribosomal protein L18e/L15 superfamily protein	4.35557	4.47925	11.76	2	2	2	2	187	20.9537	10.9604
				3.9548	11.76	2	2	2	2
				4.63267	11.76	2	2	2	2
263	AT3G52380.1	chloroplast RNA-binding protein 33	4.26	5.10335	6.38	1	2	2	2	329	35.7223	4.64014
				4.81145	6.38	1	2	2	2
				2.8652	6.38	1	2	2	2
264	AT4G05390.2	root FNR 1	4.17089	2.27872	6.29	2	2	2	2	350	39.2988	8.22119
				6.05564	11.43	2	3	4	4
				4.1783	5.71	5	2	2	2
265	AT5G54960.1	pyruvate decarboxylase-2	3.95549	0	2.64	4	2	2	2	607	65.776	5.96045
				7.84171	6.43	1	2	3	3
				4.02478	3.29	2	2	2	2
266	AT3G11710.1	lysyl-tRNA synthetase 1	3.78665	1.68727	3.04	1	2	2	2	626	70.8426	6.23975
				4.14417	7.03	1	4	4	4
				5.52852	6.39	1	5	5	5
267	AT5G10730.1	NAD(P)-binding Rossmann-fold superfamily protein	3.25412	3.5943	6.27	1	2	2	2	287	31.0252	9.5542
				4.09866	6.62	1	2	2	2
				2.06942	6.27	1	2	2	2

## Sheet: Replicates 2, 3, & 4
Number	Accession	Description	Avg. Score	Score	Coverage	# Proteins	# Unique Peptides	# Peptides	# PSMs	# AAs	MW [kDa]	calc. pI
1	AT1G09640.1	Translation elongation factor EF1B, gamma chain	85.4115	47.6053	15.46	2	2	4	14	414	46.6306	5.47803
				94.0067	33.57	2	6	11	32
				114.622	31.16	2	5	10	37
2	AT3G13920.3	eukaryotic translation initiation factor 4A1	40.9715	46.8973	13.43	8	5	5	16	402	45.6715	6.27783
				39.4131	26.87	5	2	10	15
				36.6041	24.13	7	8	9	13
3	AT2G41220.1	glutamate synthase 2	39.1156	40.2924	5.52	1	5	7	16	1629	177.64	7.00537
				29.7248	7.86	1	4	9	13
				47.3296	10.8	1	5	12	18
4	AT1G79920.1	Heat shock protein 70 (Hsp 70) family protein	33.8677	28.2807	8.66	4	5	5	11	831	91.6233	5.18604
				39.759	16.49	4	10	10	15
				33.5633	16.13	4	10	10	13
5	AT2G21660.2	cold, circadian rhythm, and rna binding 2	25.8088	9.8125	25.16	2	3	3	3	159	15.5391	5.60498
				36.0846	34.09	2	4	4	10
				31.5292	34.09	2	4	4	9
6	AT1G41830.1	SKU5-similar 6	23.0046	30.0887	8.86	1	2	4	13	542	60.5399	9.45166
				17.8724	7.93	1	2	3	7
				21.0526	8.86	1	3	4	8
7	AT5G61780.1	TUDOR-SN protein 2	19.0775	10.0477	5.79	1	3	5	5	985	107.675	6.55127
				23.4607	13.2	1	5	11	12
				23.724	11.47	1	4	10	11
8	AT4G20260.1	plasma-membrane associated cation-binding protein 1	18.9041	15.8334	17.33	4	3	3	8	225	24.5688	4.95752
				23.8955	32	4	7	7	9
				16.9833	27.56	4	6	6	7
9	AT4G39330.2	cinnamyl alcohol dehydrogenase 9	17.4412	28.7008	7.72	2	2	2	9	311	33.2319	7.45947
				11.2219	15.56	2	4	4	5
				12.401	14.47	2	3	3	4
10	AT1G73260.1	kunitz trypsin inhibitor 1	16.5114	6.72966	14.88	1	2	2	2	215	23.778	7.18115
				24.5282	17.67	1	3	3	7
				18.2765	13.49	1	2	2	5
11	AT1G75990.1	PAM domain (PCI/PINT associated module) protein	16.3738	4.29157	4.52	2	2	2	2	487	55.5568	8.33838
				24.325	21.36	1	2	9	10
				20.5048	19.92	1	2	8	10
12	AT1G74210.1	PLC-like phosphodiesterases superfamily protein	14.8459	5.62709	9.18	1	2	2	4	392	44.9931	7.09326
				24.263	13.27	1	3	3	9
				14.6477	13.27	1	3	3	7
13	AT4G30270.1	xyloglucan endotransglucosylase/hydrolase 24	13.3302	21.3524	13.01	6	3	3	9	269	30.7361	8.30908
				10.6769	14.13	6	3	3	5
				7.96123	14.13	6	3	3	4
14	AT1G18270.1	ketose-bisphosphate aldolase class-II family protein	13.1273	3.57172	1.6	3	2	2	2	1373	146.951	5.84619
				18.7286	5.1	3	5	5	6
				17.0816	5.9	3	6	6	7
15	AT3G18060.1	transducin family protein / WD-40 repeat family protein	12.6113	8.26847	3.61	1	2	2	3	609	65.9998	5.96045
				17.1657	7.39	1	3	3	5
				12.3997	7.39	1	3	3	4
16	AT3G54960.2	PDI-like 1-3	12.61	11.7926	9.85	2	4	4	4	518	57.655	4.90674
				15.8429	16.22	2	7	7	8
				10.1944	8.81	2	4	4	4
17	AT5G65010.1	asparagine synthetase 2	12.2343	14.9962	7.27	4	3	3	6	578	64.9887	6.45557
				8.72625	9	4	4	4	5
				12.9803	9	4	4	4	6
18	AT1G71695.1	Peroxidase superfamily protein	12.0821	10.0343	8.94	1	2	2	4	358	39.5342	8.27979
				12.1849	11.73	1	3	3	4
				14.0271	12.01	1	3	3	5
19	AT1G05010.1	ethylene-forming enzyme	11.7726	15.3651	9.29	1	2	2	7	323	36.6535	5.36377
				13.2593	17.34	1	4	4	7
				6.69348	7.74	1	2	2	4
20	AT3G56150.1	eukaryotic translation initiation factor 3C	9.22557	5.95847	2.44	1	2	2	3	900	102.884	5.36377
				12.952	8.89	2	6	6	6
				8.76627	4.78	2	4	4	4
21	AT1G10760.1	Pyruvate phosphate dikinase, PEP/pyruvate binding domain	7.46316	4.16808	2.07	1	2	2	2	1399	156.485	5.92236
				13.7227	5.65	2	6	6	6
				4.49869	1.93	2	2	2	2
22	AT2G17420.1	NADPH-dependent thioredoxin reductase A	6.72617	11.2995	6.08	2	2	2	5	378	39.9893	6.69775
				4.5574	14.55	2	4	4	4
				4.32162	10.32	2	3	3	3
23	AT1G13750.1	Purple acid phosphatases superfamily protein	6.05562	5.39281	4.4	1	2	2	2	613	68.1987	6.75635
				8.87597	5.38	1	3	3	4
				3.89808	3.59	1	2	2	2
24	ATMG01190.1	ATP synthase subunit 1	5.81033	7.08808	6.71	2	3	3	3	507	54.9367	6.60986
				3.72659	4.34	2	2	2	2
				6.61633	7.89	2	3	4	4
25	AT1G16350.1	Aldolase-type TIM barrel family protein	4.01121	4.62758	4.98	2	2	2	2	502	54.0173	6.48096
				2.7281	5.38	2	3	3	3
				4.67795	4.38	2	2	2	2
